# Supplementary material for: Bis­(3-methyl-1-propyl-1,3-di­hydro-1H-imidazol-2-yl­idene)silver(I) chlor­ido(5,10,15,20-tetra­phenyl­porphin­ato)cadmate(II)
Source: IUCrdata. 2022 May 17;7(Pt 5):x220489. doi: 10.1107/S2414314622004898 (PMC9462031; doi:10.1107/S2414314622004898)
Supplement: Supplementary file 1 [file x-07-x220489-sup1.cif]

##############################################################################
#                                                                            #
# This CIF contains the data for a data article accepted for                 #
# publication in IUCrData. It conforms to the requirements of                #
# Notes for Authors for IUCrData, and has been                               #
# peer reviewed under the auspices of IUCrData.                              #
#                                                                            #
# Full details of the Crystallographic Information File format               #
# are given in the paper "The Crystallographic Information File (CIF):       #
# a New Standard Archive File for Crystallography" by S. R. Hall, F. H.      #
# Allen and I. D. Brown [Acta Cryst. (1991), A47, 655-685].                  #
#                                                                            #
# The current version of the core CIF dictionary is obtainable from          #
# ftp://ftp.iucr.org/pub/cif_core.dic.                                       #
#                                                                            #
# Software is freely available for graphical display of the structure(s)     #
# in this CIF. For information consult the CIF software page                 #
# http://www.iucr.org/resources/cif/software.                                #
#                                                                            #
# This file may be used for bona fide research purposes within the           #
# scientific community so long as proper attribution is given to the data    # 
# article from which it was obtained.                                        #
#                                                                            #
##############################################################################
data_I
_audit_creation_method     'SHELXL-2018/3'
_chemical_name_systematic
;\
Bis(3-methyl-1-propyl-1,3-dihydro-1<i>H</i>-imidazol-2-ylidene)silver(I)
chlorido(5,10,15,20-tetraphenylporphinato)cadmate(II)
;
_chemical_name_common     ?
_chemical_formula_moiety     'C14 H24 Ag N4 +, C44 H28 Cd Cl N4 -'
_chemical_formula_sum     'C58 H52 Ag Cd Cl N8'
_chemical_formula_iupac     '[Ag (C7 H12 N2)2] [Cd Cl (C44 H28 N4)]'
_chemical_formula_weight     1116.79
_chemical_melting_point     ?
_space_group_crystal_system     triclinic
_space_group_name_H-M_alt     'P -1'
_space_group_name_Hall     '-P 1'
loop_
    _space_group_symop_operation_xyz
    'x, y, z'
    '-x, -y, -z'
_cell_length_a     11.1004(4)
_cell_length_b     13.1655(5)
_cell_length_c     18.3723(7)
_cell_angle_alpha     84.0191(17)
_cell_angle_beta     86.6707(15)
_cell_angle_gamma     70.0762(14)
_cell_volume     2509.79(16)
_cell_formula_units_Z     2
_cell_measurement_reflns_used     9319
_cell_measurement_theta_min     2.9
_cell_measurement_theta_max     33.1
_cell_measurement_temperature     150(2)
_exptl_crystal_description     block
_exptl_crystal_colour     blue
_exptl_crystal_size_max     0.312
_exptl_crystal_size_mid     0.287
_exptl_crystal_size_min     0.126
_exptl_crystal_density_diffrn     1.478
_exptl_crystal_density_meas     ?
_exptl_crystal_density_method     ?
_exptl_crystal_F_000     1136
_exptl_absorpt_coefficient_mu     0.914
_exptl_absorpt_correction_type     numerical
_exptl_absorpt_process_details
;
(SADABS; Krause <i>et al.</i>, 2015)
;
_exptl_absorpt_correction_T_min     0.8108
_exptl_absorpt_correction_T_max     1.0000
_diffrn_ambient_temperature     150(2)
_diffrn_source     'sealed tube'
_diffrn_radiation_type     'MoK\a'
_diffrn_radiation_wavelength     0.71073
_diffrn_radiation_monochromator     'graphite'
_diffrn_measurement_device     'Bruker D8 Quest APEX3'
_diffrn_measurement_method     '\f and \w scans'
_diffrn_detector_area_resol_mean     7.41
_diffrn_reflns_number     213430
_diffrn_reflns_av_R_equivalents     0.0338
_diffrn_reflns_av_unetI/netI     0.0203
_diffrn_reflns_theta_min     2.089
_diffrn_reflns_theta_max     33.247
_diffrn_reflns_theta_full     25.242
_diffrn_measured_fraction_theta_max     0.996
_diffrn_measured_fraction_theta_full     0.997
_diffrn_reflns_limit_h_min     -17
_diffrn_reflns_limit_h_max     17
_diffrn_reflns_limit_k_min     -20
_diffrn_reflns_limit_k_max     20
_diffrn_reflns_limit_l_min     -28
_diffrn_reflns_limit_l_max     28
_refine_special_details     ?
_reflns_number_total     19237
_reflns_number_gt     17410
_reflns_threshold_expression     'I > 2\s(I)'
_refine_ls_structure_factor_coef     Fsqd
_refine_ls_matrix_type     full
_refine_ls_R_factor_all     0.0405
_refine_ls_R_factor_gt     0.0355
_refine_ls_wR_factor_gt     0.1036
_refine_ls_wR_factor_ref     0.1084
_refine_ls_goodness_of_fit_ref     1.063
_refine_ls_restrained_S_all     1.028
_refine_ls_number_reflns     19237
_refine_ls_number_parameters     721
_refine_ls_number_restraints     1420
_refine_ls_hydrogen_treatment     constr
_refine_ls_weighting_scheme     calc
_refine_ls_weighting_details
              'w=1/[\s^2^(Fo^2^)+(0.0492P)^2^+3.5802P] where P=(Fo^2^+2Fc^2^)/3'
_atom_sites_solution_hydrogens     geom
_atom_sites_solution_primary     direct
_atom_sites_solution_secondary     difmap
_refine_ls_shift/su_max     0.005
_refine_ls_shift/su_mean     0.000
_refine_diff_density_max     1.986
_refine_diff_density_min     -2.599
_refine_ls_extinction_method     none
_refine_ls_extinction_coef     .
loop_
    _atom_type_symbol
    _atom_type_description
    _atom_type_scat_dispersion_real
    _atom_type_scat_dispersion_imag
    _atom_type_scat_source
    'C' 'C' 0.0033 0.0016
                         'International Tables Vol C Tables 4.2.6.8 and 6.1.1.4'
    'H' 'H' 0.0000 0.0000
                         'International Tables Vol C Tables 4.2.6.8 and 6.1.1.4'
    'Ag' 'Ag' -0.8971 1.1015
                         'International Tables Vol C Tables 4.2.6.8 and 6.1.1.4'
    'Cd' 'Cd' -0.8075 1.2024
                         'International Tables Vol C Tables 4.2.6.8 and 6.1.1.4'
    'Cl' 'Cl' 0.1484 0.1585
                         'International Tables Vol C Tables 4.2.6.8 and 6.1.1.4'
    'N' 'N' 0.0061 0.0033
                         'International Tables Vol C Tables 4.2.6.8 and 6.1.1.4'
_computing_data_collection
;
APEX3 (Bruker, 2017)
;
_computing_cell_refinement
;\
Peakref
http://www.crystal.chem.uu.nl/distr/eval/documentation/ccd/peakref/doc/\
index.html
;
_computing_data_reduction
;
SAINT (Bruker, 2003)
;
_computing_structure_solution
;
SHELXT2014 (Sheldrick, 2015<i>a</i>)
;
_computing_structure_refinement
;
SHELXL2018 (Sheldrick, 2015<i>b</i>)
;
_computing_molecular_graphics
;
PLATON (Spek, 2020) and shelxle (H\"ubschle <i>et al.</i>, 2011)
;
_computing_publication_material     ?
loop_
    _atom_site_type_symbol
    _atom_site_label
    _atom_site_fract_x
    _atom_site_fract_y
    _atom_site_fract_z
    _atom_site_U_iso_or_equiv
    _atom_site_adp_type
    _atom_site_calc_flag
    _atom_site_occupancy
    _atom_site_disorder_assembly
    _atom_site_disorder_group
    Cd Cd1 0.42416(2) 0.69550(2) 0.71225(2) 0.01906(4) Uani d 1 . .
    Cl Cl1 0.55041(5) 0.77535(4) 0.78143(3) 0.02852(9) Uani d 1 . .
    N N1 0.24983(15) 0.82356(13) 0.66660(8) 0.0214(3) Uani d 1 . .
    N N2 0.27992(15) 0.65635(13) 0.79048(9) 0.0220(3) Uani d 1 . .
    N N3 0.51854(16) 0.51550(13) 0.72081(9) 0.0223(3) Uani d 1 . .
    N N4 0.48437(16) 0.67998(14) 0.59490(8) 0.0242(3) Uani d 1 . .
    C C1 0.24569(18) 0.88289(15) 0.60036(10) 0.0227(3) Uani d 1 . .
    C C2 0.12384(19) 0.97021(17) 0.59480(11) 0.0281(4) Uani d 1 . .
    H H2 0.096041 1.023256 0.554521 0.034 Uiso calc 1 . .
    C C3 0.05671(19) 0.96205(17) 0.65802(12) 0.0279(4) Uani d 1 . .
    H H3 -0.026842 1.008457 0.670278 0.033 Uiso calc 1 . .
    C C4 0.13636(17) 0.86923(15) 0.70338(10) 0.0224(3) Uani d 1 . .
    C C5 0.09997(17) 0.83000(15) 0.77306(10) 0.0218(3) Uani d 1 . .
    C C6 0.16882(17) 0.73126(15) 0.81346(10) 0.0214(3) Uani d 1 . .
    C C7 0.13225(19) 0.69220(17) 0.88490(10) 0.0264(3) Uani d 1 . .
    H H7 0.059414 0.728673 0.913683 0.032 Uiso calc 1 . .
    C C8 0.22172(19) 0.59322(17) 0.90336(11) 0.0266(3) Uani d 1 . .
    H H8 0.222797 0.547761 0.947187 0.032 Uiso calc 1 . .
    C C9 0.31451(18) 0.57088(15) 0.84341(10) 0.0220(3) Uani d 1 . .
    C C10 0.42052(17) 0.47453(14) 0.83970(10) 0.0219(3) Uani d 1 . .
    C C11 0.51128(18) 0.44772(14) 0.78126(10) 0.0219(3) Uani d 1 . .
    C C12 0.6092(2) 0.34284(16) 0.77501(11) 0.0263(3) Uani d 1 . .
    H H12 0.625068 0.280969 0.809445 0.032 Uiso calc 1 . .
    C C13 0.6740(2) 0.34948(16) 0.71070(11) 0.0281(4) Uani d 1 . .
    H H13 0.743640 0.293168 0.691602 0.034 Uiso calc 1 . .
    C C14 0.61667(18) 0.45887(15) 0.67670(10) 0.0232(3) Uani d 1 . .
    C C15 0.65374(19) 0.49959(16) 0.60806(10) 0.0250(3) Uani d 1 . .
    C C16 0.59096(19) 0.60177(16) 0.57051(10) 0.0250(3) Uani d 1 . .
    C C17 0.6272(2) 0.63886(19) 0.49831(11) 0.0307(4) Uani d 1 . .
    H H17 0.698553 0.600706 0.469122 0.037 Uiso calc 1 . .
    C C18 0.5403(2) 0.73832(18) 0.48013(11) 0.0297(4) Uani d 1 . .
    H H18 0.539124 0.782733 0.435789 0.036 Uiso calc 1 . .
    C C19 0.44944(19) 0.76401(16) 0.54134(10) 0.0236(3) Uani d 1 . .
    C C20 0.34025(19) 0.85861(16) 0.54385(10) 0.0236(3) Uani d 1 . .
    C C21 0.31851(19) 0.93785(16) 0.47740(10) 0.0245(3) Uani d 1 . .
    C C22 0.2886(2) 0.9100(2) 0.41127(11) 0.0312(4) Uani d 1 . .
    H H22 0.279346 0.841334 0.408858 0.037 Uiso calc 1 . .
    C C23 0.2721(2) 0.9825(2) 0.34867(12) 0.0352(5) Uani d 1 . .
    H H23 0.251782 0.962891 0.303810 0.042 Uiso calc 1 . .
    C C24 0.2852(2) 1.0825(2) 0.35148(13) 0.0360(5) Uani d 1 . .
    H H24 0.274342 1.131483 0.308613 0.043 Uiso calc 1 . .
    C C25 0.3142(2) 1.1114(2) 0.41687(14) 0.0358(5) Uani d 1 . .
    H H25 0.322973 1.180289 0.419000 0.043 Uiso calc 1 . .
    C C26 0.3305(2) 1.03930(18) 0.47953(12) 0.0300(4) Uani d 1 . .
    H H26 0.350123 1.059644 0.524319 0.036 Uiso calc 1 . .
    C C27 -0.02434(18) 0.89793(16) 0.80617(10) 0.0234(3) Uani d 1 . .
    C C28 -0.0439(2) 1.00464(18) 0.82000(14) 0.0319(4) Uani d 1 . .
    H H28 0.022507 1.034355 0.808452 0.038 Uiso calc 1 . .
    C C29 -0.1595(2) 1.0684(2) 0.85054(15) 0.0379(5) Uani d 1 . .
    H H29 -0.170638 1.140649 0.860055 0.046 Uiso calc 1 . .
    C C30 -0.2580(2) 1.0272(2) 0.86705(14) 0.0385(5) Uani d 1 . .
    H H30 -0.336711 1.070749 0.887798 0.046 Uiso calc 1 . .
    C C31 -0.2405(2) 0.9222(2) 0.85301(13) 0.0347(4) Uani d 1 . .
    H H31 -0.307945 0.893528 0.863727 0.042 Uiso calc 1 . .
    C C32 -0.12453(19) 0.85777(18) 0.82320(11) 0.0274(3) Uani d 1 . .
    H H32 -0.113749 0.785321 0.814379 0.033 Uiso calc 1 . .
    C C33 0.43734(18) 0.38888(15) 0.90240(10) 0.0226(3) Uani d 1 . .
    C C34 0.5279(3) 0.3731(2) 0.95519(14) 0.0397(5) Uani d 1 . .
    H H34 0.578828 0.418681 0.952273 0.048 Uiso calc 1 . .
    C C35 0.5455(3) 0.2917(2) 1.01234(15) 0.0437(6) Uani d 1 . .
    H H35 0.607545 0.282703 1.048190 0.052 Uiso calc 1 . .
    C C36 0.4739(2) 0.22448(19) 1.01725(13) 0.0350(4) Uani d 1 . .
    H H36 0.485747 0.169074 1.056381 0.042 Uiso calc 1 . .
    C C37 0.3847(3) 0.2381(2) 0.96481(15) 0.0444(6) Uani d 1 . .
    H H37 0.336226 0.190659 0.967048 0.053 Uiso calc 1 . .
    C C38 0.3649(3) 0.3212(2) 0.90847(14) 0.0379(5) Uani d 1 . .
    H H38 0.300713 0.331431 0.873732 0.045 Uiso calc 1 . .
    C C39 0.7664(6) 0.4246(11) 0.5690(8) 0.0266(11) Uani d 0.703(13) A 1
    C C40 0.8885(4) 0.3961(6) 0.5985(3) 0.0500(15) Uani d 0.703(13) A 1
    H H40 0.899224 0.426459 0.641337 0.060 Uiso calc 0.703(13) A 1
    C C41 0.9947(5) 0.3230(7) 0.5649(3) 0.0631(19) Uani d 0.703(13) A 1
    H H41 1.077755 0.305016 0.584177 0.076 Uiso calc 0.703(13) A 1
    C C42 0.9781(8) 0.2773(6) 0.5037(5) 0.0490(15) Uani d 0.703(13) A 1
    H H42 1.050146 0.228812 0.480216 0.059 Uiso calc 0.703(13) A 1
    C C43 0.8592(6) 0.3012(4) 0.4768(3) 0.0370(11) Uani d 0.703(13) A 1
    H H43 0.848613 0.268296 0.435128 0.044 Uiso calc 0.703(13) A 1
    C C44 0.7524(6) 0.3737(5) 0.5098(3) 0.0290(9) Uani d 0.703(13) A 1
    H H44 0.669510 0.388009 0.491285 0.035 Uiso calc 0.703(13) A 1
    C C45 0.7777(16) 0.426(3) 0.5760(19) 0.030(3) Uani d 0.297(13) A 2
    C C46 0.8887(9) 0.4532(15) 0.5746(8) 0.050(3) Uani d 0.297(13) A 2
    H H46 0.888475 0.516328 0.595476 0.060 Uiso calc 0.297(13) A 2
    C C47 1.0000(9) 0.3861(17) 0.5421(10) 0.064(4) Uani d 0.297(13) A 2
    H H47 1.077399 0.401519 0.543295 0.077 Uiso calc 0.297(13) A 2
    C C48 0.9993(15) 0.2978(18) 0.5082(14) 0.051(4) Uani d 0.297(13) A 2
    H H48 1.077187 0.247226 0.491606 0.061 Uiso calc 0.297(13) A 2
    C C49 0.8863(14) 0.2841(11) 0.4989(9) 0.040(3) Uani d 0.297(13) A 2
    H H49 0.883799 0.227406 0.471690 0.048 Uiso calc 0.297(13) A 2
    C C50 0.7716(13) 0.3535(10) 0.5293(8) 0.030(2) Uani d 0.297(13) A 2
    H H50 0.691105 0.349908 0.517396 0.036 Uiso calc 0.297(13) A 2
    Ag Ag2 0.90698(2) 0.69473(2) 0.19974(2) 0.03222(4) Uani d 1 . .
    N N5 0.9319(2) 0.47300(16) 0.28850(11) 0.0327(4) Uani d 1 . .
    N N6 1.10727(19) 0.46983(15) 0.23211(10) 0.0296(3) Uani d 1 . .
    N N7 0.8462(2) 0.89703(17) 0.08714(11) 0.0347(4) Uani d 1 . .
    N N8 0.7516(2) 0.94014(16) 0.18960(11) 0.0339(4) Uani d 1 . .
    C C51 0.9846(2) 0.53447(18) 0.24251(12) 0.0299(4) Uani d 1 . .
    C C52 0.7997(3) 0.5085(2) 0.31683(16) 0.0436(6) Uani d 1 . .
    H H52A 0.799411 0.510836 0.369982 0.065 Uiso calc 1 . .
    H H52B 0.758031 0.457415 0.305608 0.065 Uiso calc 1 . .
    H H52C 0.753102 0.580921 0.293897 0.065 Uiso calc 1 . .
    C C53 1.0214(3) 0.3723(2) 0.30666(14) 0.0403(5) Uani d 1 . .
    H H53 1.007855 0.314947 0.338064 0.048 Uiso calc 1 . .
    C C54 1.1317(3) 0.37092(19) 0.27135(13) 0.0370(5) Uani d 1 . .
    H H54 1.211037 0.312658 0.273296 0.044 Uiso calc 1 . .
    C C55A 1.2013(2) 0.4974(2) 0.18115(14) 0.0355(4) Uani d 0.679(7) B 3
    H H55A 1.284834 0.476254 0.205256 0.043 Uiso calc 0.679(7) B 3
    H H55B 1.171940 0.576699 0.167993 0.043 Uiso calc 0.679(7) B 3
    C C56 1.2179(4) 0.4372(3) 0.1102(2) 0.0369(9) Uani d 0.679(7) B 3
    H H56A 1.285406 0.453047 0.078216 0.044 Uiso calc 0.679(7) B 3
    H H56B 1.246697 0.357971 0.123815 0.044 Uiso calc 0.679(7) B 3
    C C57 1.0955(4) 0.4699(4) 0.0677(2) 0.0460(11) Uani d 0.679(7) B 3
    H H57A 1.028228 0.454223 0.098999 0.069 Uiso calc 0.679(7) B 3
    H H57B 1.110633 0.429061 0.024527 0.069 Uiso calc 0.679(7) B 3
    H H57C 1.068313 0.547779 0.052266 0.069 Uiso calc 0.679(7) B 3
    C C55B 1.2013(2) 0.4974(2) 0.18115(14) 0.0355(4) Uani d 0.321(7) B 4
    H H55C 1.208910 0.566394 0.193314 0.043 Uiso calc 0.321(7) B 4
    H H55D 1.286053 0.440193 0.188227 0.043 Uiso calc 0.321(7) B 4
    C C58 1.1682(8) 0.5084(6) 0.1047(4) 0.0360(17) Uani d 0.321(7) B 4
    H H58A 1.232833 0.530031 0.073635 0.043 Uiso calc 0.321(7) B 4
    H H58B 1.083771 0.565747 0.096845 0.043 Uiso calc 0.321(7) B 4
    C C59 1.1632(8) 0.4017(7) 0.0830(4) 0.0375(18) Uani d 0.321(7) B 4
    H H59A 1.241617 0.342881 0.098216 0.056 Uiso calc 0.321(7) B 4
    H H59B 1.155892 0.406156 0.029773 0.056 Uiso calc 0.321(7) B 4
    H H59C 1.088690 0.387368 0.107013 0.056 Uiso calc 0.321(7) B 4
    C C60 0.8317(2) 0.85473(18) 0.15588(13) 0.0314(4) Uani d 1 . .
    C C61 0.9308(3) 0.8367(3) 0.03077(15) 0.0485(7) Uani d 1 . .
    H H61A 0.887730 0.856493 -0.016301 0.073 Uiso calc 1 . .
    H H61B 0.951391 0.758683 0.044072 0.073 Uiso calc 1 . .
    H H61C 1.009948 0.854364 0.026752 0.073 Uiso calc 1 . .
    C C62 0.7750(3) 1.0062(2) 0.07772(14) 0.0409(5) Uani d 1 . .
    H H62 0.769901 1.053167 0.034218 0.049 Uiso calc 1 . .
    C C63 0.7144(2) 1.0330(2) 0.14213(14) 0.0384(5) Uani d 1 . .
    H H63 0.657282 1.102383 0.152815 0.046 Uiso calc 1 . .
    C C64A 0.7133(3) 0.9366(2) 0.26848(15) 0.0384(5) Uani d 0.787(11) C 5
    H H64A 0.716891 1.002339 0.288668 0.046 Uiso calc 0.787(11) C 5
    H H64B 0.775791 0.872783 0.294963 0.046 Uiso calc 0.787(11) C 5
    C C65 0.5796(3) 0.9302(3) 0.28222(19) 0.0360(8) Uani d 0.787(11) C 5
    H H65A 0.517840 0.992348 0.253920 0.043 Uiso calc 0.787(11) C 5
    H H65B 0.556495 0.937222 0.334773 0.043 Uiso calc 0.787(11) C 5
    C C66 0.5659(5) 0.8245(4) 0.2613(3) 0.0526(12) Uani d 0.787(11) C 5
    H H66A 0.581207 0.819865 0.208527 0.079 Uiso calc 0.787(11) C 5
    H H66B 0.479217 0.824132 0.274395 0.079 Uiso calc 0.787(11) C 5
    H H66C 0.628670 0.762285 0.287815 0.079 Uiso calc 0.787(11) C 5
    C C64B 0.7133(3) 0.9366(2) 0.26848(15) 0.0384(5) Uani d 0.213(11) C 6
    H H64C 0.787953 0.897820 0.299636 0.046 Uiso calc 0.213(11) C 6
    H H64D 0.670942 1.010409 0.284185 0.046 Uiso calc 0.213(11) C 6
    C C67 0.6288(19) 0.8800(18) 0.2704(13) 0.077(5) Uani d 0.213(11) C 6
    H H67A 0.685793 0.803314 0.271973 0.093 Uiso calc 0.213(11) C 6
    H H67B 0.588774 0.888877 0.319925 0.093 Uiso calc 0.213(11) C 6
    C C68 0.542(3) 0.882(4) 0.233(2) 0.107(9) Uani d 0.213(11) C 6
    H H68A 0.464223 0.940521 0.246321 0.160 Uiso calc 0.213(11) C 6
    H H68B 0.527391 0.812534 0.241062 0.160 Uiso calc 0.213(11) C 6
    H H68C 0.564434 0.895184 0.181331 0.160 Uiso calc 0.213(11) C 6
loop_
    _atom_site_aniso_label
    _atom_site_aniso_U_11
    _atom_site_aniso_U_22
    _atom_site_aniso_U_33
    _atom_site_aniso_U_12
    _atom_site_aniso_U_13
    _atom_site_aniso_U_23
    Cd1 0.02000(6) 0.01896(6) 0.01589(5) -0.00464(4) 0.00228(4) 0.00067(4)
    Cl1 0.0272(2) 0.0300(2) 0.0290(2) -0.00941(17) -0.00066(16) -0.00654(17)
    N1 0.0215(6) 0.0222(6) 0.0177(6) -0.0050(5) 0.0002(5) 0.0019(5)
    N2 0.0214(6) 0.0205(6) 0.0210(6) -0.0047(5) 0.0036(5) 0.0020(5)
    N3 0.0241(7) 0.0198(6) 0.0204(6) -0.0052(5) 0.0042(5) -0.0010(5)
    N4 0.0258(7) 0.0263(7) 0.0169(6) -0.0049(6) 0.0016(5) -0.0004(5)
    C1 0.0235(8) 0.0238(8) 0.0192(7) -0.0071(6) -0.0021(6) 0.0032(6)
    C2 0.0247(8) 0.0287(9) 0.0263(8) -0.0057(7) -0.0040(7) 0.0076(7)
    C3 0.0219(8) 0.0274(9) 0.0287(9) -0.0030(7) -0.0017(6) 0.0045(7)
    C4 0.0202(7) 0.0228(7) 0.0221(7) -0.0054(6) -0.0002(6) 0.0013(6)
    C5 0.0202(7) 0.0215(7) 0.0222(7) -0.0055(6) 0.0010(6) -0.0012(6)
    C6 0.0214(7) 0.0214(7) 0.0199(7) -0.0062(6) 0.0026(6) -0.0006(5)
    C7 0.0248(8) 0.0290(9) 0.0207(7) -0.0045(7) 0.0057(6) -0.0001(6)
    C8 0.0263(8) 0.0287(9) 0.0207(7) -0.0063(7) 0.0046(6) 0.0028(6)
    C9 0.0225(7) 0.0217(7) 0.0201(7) -0.0072(6) 0.0029(6) 0.0021(6)
    C10 0.0219(7) 0.0205(7) 0.0217(7) -0.0067(6) 0.0010(6) 0.0021(6)
    C11 0.0222(7) 0.0189(7) 0.0228(7) -0.0055(6) 0.0015(6) 0.0002(6)
    C12 0.0267(8) 0.0199(7) 0.0280(8) -0.0034(6) 0.0003(7) 0.0003(6)
    C13 0.0288(9) 0.0225(8) 0.0277(9) -0.0018(7) 0.0023(7) -0.0037(6)
    C14 0.0243(8) 0.0218(7) 0.0213(7) -0.0046(6) 0.0028(6) -0.0042(6)
    C15 0.0253(8) 0.0274(8) 0.0197(7) -0.0052(7) 0.0038(6) -0.0055(6)
    C16 0.0269(8) 0.0285(8) 0.0174(7) -0.0067(7) 0.0036(6) -0.0030(6)
    C17 0.0342(10) 0.0343(10) 0.0207(8) -0.0088(8) 0.0089(7) -0.0036(7)
    C18 0.0363(10) 0.0329(9) 0.0183(7) -0.0112(8) 0.0061(7) -0.0001(7)
    C19 0.0271(8) 0.0274(8) 0.0160(7) -0.0096(7) 0.0007(6) 0.0005(6)
    C20 0.0271(8) 0.0263(8) 0.0173(7) -0.0102(7) -0.0016(6) 0.0026(6)
    C21 0.0254(8) 0.0295(8) 0.0182(7) -0.0102(7) -0.0022(6) 0.0045(6)
    C22 0.0382(11) 0.0406(11) 0.0190(8) -0.0204(9) -0.0067(7) 0.0062(7)
    C23 0.0347(10) 0.0508(13) 0.0214(8) -0.0186(10) -0.0060(7) 0.0084(8)
    C24 0.0317(10) 0.0432(12) 0.0303(10) -0.0141(9) -0.0042(8) 0.0158(9)
    C25 0.0368(11) 0.0321(10) 0.0376(11) -0.0139(9) -0.0039(9) 0.0106(8)
    C26 0.0328(10) 0.0290(9) 0.0273(9) -0.0106(8) -0.0040(7) 0.0041(7)
    C27 0.0203(7) 0.0248(8) 0.0223(7) -0.0042(6) 0.0002(6) -0.0016(6)
    C28 0.0251(9) 0.0268(9) 0.0407(11) -0.0037(7) -0.0007(8) -0.0065(8)
    C29 0.0317(10) 0.0311(10) 0.0431(12) 0.0018(8) -0.0013(9) -0.0104(9)
    C30 0.0256(9) 0.0441(12) 0.0334(11) 0.0042(8) 0.0028(8) -0.0057(9)
    C31 0.0224(9) 0.0460(12) 0.0316(10) -0.0082(8) 0.0054(7) -0.0011(9)
    C32 0.0245(8) 0.0317(9) 0.0244(8) -0.0082(7) 0.0022(6) -0.0019(7)
    C33 0.0238(8) 0.0215(7) 0.0213(7) -0.0073(6) 0.0001(6) 0.0026(6)
    C34 0.0454(13) 0.0411(12) 0.0390(12) -0.0257(11) -0.0167(10) 0.0147(9)
    C35 0.0510(15) 0.0481(14) 0.0356(12) -0.0243(12) -0.0191(11) 0.0168(10)
    C36 0.0397(11) 0.0319(10) 0.0291(10) -0.0105(9) -0.0018(8) 0.0111(8)
    C37 0.0559(15) 0.0446(13) 0.0418(13) -0.0332(12) -0.0145(11) 0.0194(11)
    C38 0.0449(12) 0.0418(12) 0.0341(11) -0.0269(10) -0.0146(9) 0.0148(9)
    C39 0.0227(16) 0.033(3) 0.018(3) -0.0007(14) -0.0005(13) -0.0039(15)
    C40 0.0305(17) 0.075(4) 0.0333(19) 0.0015(19) -0.0013(14) -0.019(2)
    C41 0.033(2) 0.086(4) 0.046(2) 0.012(2) 0.0029(17) -0.014(3)
    C42 0.049(3) 0.040(3) 0.041(3) 0.004(2) 0.019(3) -0.0058(18)
    C43 0.053(3) 0.0253(19) 0.034(2) -0.0155(19) 0.0191(18) -0.0101(17)
    C44 0.038(2) 0.027(2) 0.025(2) -0.0144(16) 0.0078(15) -0.0068(15)
    C45 0.035(5) 0.036(6) 0.018(6) -0.009(5) 0.006(5) -0.013(5)
    C46 0.030(4) 0.077(8) 0.047(6) -0.017(4) 0.009(4) -0.038(6)
    C47 0.022(4) 0.104(10) 0.066(8) -0.009(5) 0.005(4) -0.048(7)
    C48 0.028(4) 0.065(9) 0.049(6) 0.000(4) 0.014(4) -0.020(6)
    C49 0.043(5) 0.030(5) 0.042(7) -0.005(4) 0.014(4) -0.009(4)
    C50 0.035(4) 0.024(4) 0.033(6) -0.011(3) 0.011(4) -0.006(4)
    Ag2 0.03106(8) 0.02611(7) 0.03577(8) -0.00444(6) -0.00168(6) -0.00369(6)
    N5 0.0353(9) 0.0324(9) 0.0283(8) -0.0085(7) 0.0053(7) -0.0072(7)
    N6 0.0317(8) 0.0266(8) 0.0276(8) -0.0058(6) -0.0001(6) -0.0032(6)
    N7 0.0344(9) 0.0330(9) 0.0288(8) 0.0001(7) -0.0008(7) -0.0062(7)
    N8 0.0327(9) 0.0298(8) 0.0348(9) -0.0047(7) 0.0042(7) -0.0056(7)
    C51 0.0319(9) 0.0284(9) 0.0283(9) -0.0074(7) -0.0014(7) -0.0062(7)
    C52 0.0404(13) 0.0481(14) 0.0411(13) -0.0127(11) 0.0127(10) -0.0136(11)
    C53 0.0491(14) 0.0311(10) 0.0336(11) -0.0071(9) 0.0101(10) 0.0003(8)
    C54 0.0426(12) 0.0287(10) 0.0305(10) -0.0024(9) 0.0055(9) 0.0012(8)
    C55A 0.0313(10) 0.0373(11) 0.0395(11) -0.0147(9) -0.0010(8) -0.0001(9)
    C56 0.0365(17) 0.0366(19) 0.0347(16) -0.0110(14) 0.0108(13) -0.0014(13)
    C57 0.047(2) 0.067(3) 0.0311(17) -0.029(2) 0.0061(15) -0.0055(17)
    C55B 0.0313(10) 0.0373(11) 0.0395(11) -0.0147(9) -0.0010(8) -0.0001(9)
    C58 0.037(4) 0.034(4) 0.035(3) -0.012(3) 0.008(3) 0.002(3)
    C59 0.038(4) 0.040(4) 0.033(3) -0.011(3) -0.001(3) -0.005(3)
    C60 0.0295(9) 0.0281(9) 0.0330(10) -0.0043(7) 0.0007(7) -0.0062(7)
    C61 0.0499(15) 0.0497(15) 0.0320(11) 0.0018(12) 0.0068(10) -0.0096(10)
    C62 0.0429(13) 0.0337(11) 0.0338(11) 0.0020(9) -0.0019(9) 0.0013(9)
    C63 0.0359(11) 0.0309(10) 0.0383(11) 0.0019(9) 0.0004(9) -0.0039(8)
    C64A 0.0387(12) 0.0400(12) 0.0390(11) -0.0154(10) 0.0065(9) -0.0116(9)
    C65 0.0312(15) 0.0344(16) 0.0406(16) -0.0092(12) 0.0085(11) -0.0078(12)
    C66 0.049(2) 0.049(2) 0.072(3) -0.0312(19) 0.022(2) -0.023(2)
    C64B 0.0387(12) 0.0400(12) 0.0390(11) -0.0154(10) 0.0065(9) -0.0116(9)
    C67 0.050(7) 0.072(10) 0.119(12) -0.024(7) 0.039(7) -0.060(8)
    C68 0.074(13) 0.15(3) 0.125(18) -0.078(16) 0.033(10) -0.050(17)
_geom_special_details
;
 All esds (except the esd in the dihedral angle between two l.s. planes)
 are estimated using the full covariance matrix.  The cell esds are taken
 into account individually in the estimation of esds in distances, angles
 and torsion angles; correlations between esds in cell parameters are only
 used when they are defined by crystal symmetry.  An approximate (isotropic)
 treatment of cell esds is used for estimating esds involving l.s. planes.
;
loop_
    _geom_bond_atom_site_label_1
    _geom_bond_atom_site_label_2
    _geom_bond_site_symmetry_2
    _geom_bond_distance
    _geom_bond_publ_flag
    Cd1 N1 . 2.2273(15) ?
    Cd1 N4 . 2.2289(16) ?
    Cd1 N3 . 2.2333(16) ?
    Cd1 N2 . 2.2440(15) ?
    Cd1 Cl1 . 2.4847(5) ?
    N1 C4 . 1.369(2) ?
    N1 C1 . 1.370(2) ?
    N2 C6 . 1.367(2) ?
    N2 C9 . 1.371(2) ?
    N3 C11 . 1.367(2) ?
    N3 C14 . 1.367(2) ?
    N4 C16 . 1.366(2) ?
    N4 C19 . 1.367(2) ?
    C1 C20 . 1.413(3) ?
    C1 C2 . 1.447(3) ?
    C2 C3 . 1.358(3) ?
    C2 H2 . 0.9500 ?
    C3 C4 . 1.451(3) ?
    C3 H3 . 0.9500 ?
    C4 C5 . 1.419(3) ?
    C5 C6 . 1.419(3) ?
    C5 C27 . 1.500(3) ?
    C6 C7 . 1.446(3) ?
    C7 C8 . 1.365(3) ?
    C7 H7 . 0.9500 ?
    C8 C9 . 1.446(3) ?
    C8 H8 . 0.9500 ?
    C9 C10 . 1.411(3) ?
    C10 C11 . 1.415(3) ?
    C10 C33 . 1.498(2) ?
    C11 C12 . 1.448(3) ?
    C12 C13 . 1.358(3) ?
    C12 H12 . 0.9500 ?
    C13 C14 . 1.450(3) ?
    C13 H13 . 0.9500 ?
    C14 C15 . 1.413(3) ?
    C15 C16 . 1.412(3) ?
    C15 C39 . 1.502(7) ?
    C15 C45 . 1.516(17) ?
    C16 C17 . 1.448(3) ?
    C17 C18 . 1.357(3) ?
    C17 H17 . 0.9500 ?
    C18 C19 . 1.453(3) ?
    C18 H18 . 0.9500 ?
    C19 C20 . 1.414(3) ?
    C20 C21 . 1.495(3) ?
    C21 C26 . 1.392(3) ?
    C21 C22 . 1.394(3) ?
    C22 C23 . 1.394(3) ?
    C22 H22 . 0.9500 ?
    C23 C24 . 1.380(4) ?
    C23 H23 . 0.9500 ?
    C24 C25 . 1.384(4) ?
    C24 H24 . 0.9500 ?
    C25 C26 . 1.392(3) ?
    C25 H25 . 0.9500 ?
    C26 H26 . 0.9500 ?
    C27 C32 . 1.393(3) ?
    C27 C28 . 1.395(3) ?
    C28 C29 . 1.395(3) ?
    C28 H28 . 0.9500 ?
    C29 C30 . 1.383(4) ?
    C29 H29 . 0.9500 ?
    C30 C31 . 1.379(4) ?
    C30 H30 . 0.9500 ?
    C31 C32 . 1.396(3) ?
    C31 H31 . 0.9500 ?
    C32 H32 . 0.9500 ?
    C33 C38 . 1.382(3) ?
    C33 C34 . 1.387(3) ?
    C34 C35 . 1.391(3) ?
    C34 H34 . 0.9500 ?
    C35 C36 . 1.370(4) ?
    C35 H35 . 0.9500 ?
    C36 C37 . 1.377(4) ?
    C36 H36 . 0.9500 ?
    C37 C38 . 1.394(3) ?
    C37 H37 . 0.9500 ?
    C38 H38 . 0.9500 ?
    C39 C44 . 1.378(7) ?
    C39 C40 . 1.403(9) ?
    C40 C41 . 1.401(6) ?
    C40 H40 . 0.9500 ?
    C41 C42 . 1.379(9) ?
    C41 H41 . 0.9500 ?
    C42 C43 . 1.358(8) ?
    C42 H42 . 0.9500 ?
    C43 C44 . 1.396(6) ?
    C43 H43 . 0.9500 ?
    C44 H44 . 0.9500 ?
    C45 C50 . 1.367(13) ?
    C45 C46 . 1.394(17) ?
    C46 C47 . 1.395(11) ?
    C46 H46 . 0.9500 ?
    C47 C48 . 1.378(15) ?
    C47 H47 . 0.9500 ?
    C48 C49 . 1.348(14) ?
    C48 H48 . 0.9500 ?
    C49 C50 . 1.414(12) ?
    C49 H49 . 0.9500 ?
    C50 H50 . 0.9500 ?
    Ag2 C51 . 2.075(2) ?
    Ag2 C60 . 2.076(2) ?
    N5 C51 . 1.354(3) ?
    N5 C53 . 1.380(3) ?
    N5 C52 . 1.462(3) ?
    N6 C51 . 1.353(3) ?
    N6 C54 . 1.369(3) ?
    N6 C55B . 1.473(3) ?
    N6 C55A . 1.473(3) ?
    N7 C60 . 1.350(3) ?
    N7 C62 . 1.382(3) ?
    N7 C61 . 1.461(3) ?
    N8 C60 . 1.356(3) ?
    N8 C63 . 1.379(3) ?
    N8 C64B . 1.487(3) ?
    N8 C64A . 1.487(3) ?
    C52 H52A . 0.9800 ?
    C52 H52B . 0.9800 ?
    C52 H52C . 0.9800 ?
    C53 C54 . 1.347(4) ?
    C53 H53 . 0.9500 ?
    C54 H54 . 0.9500 ?
    C55A C56 . 1.566(5) ?
    C55A H55A . 0.9900 ?
    C55A H55B . 0.9900 ?
    C56 C57 . 1.514(6) ?
    C56 H56A . 0.9900 ?
    C56 H56B . 0.9900 ?
    C57 H57A . 0.9800 ?
    C57 H57B . 0.9800 ?
    C57 H57C . 0.9800 ?
    C55B C58 . 1.452(8) ?
    C55B H55C . 0.9900 ?
    C55B H55D . 0.9900 ?
    C58 C59 . 1.518(12) ?
    C58 H58A . 0.9900 ?
    C58 H58B . 0.9900 ?
    C59 H59A . 0.9800 ?
    C59 H59B . 0.9800 ?
    C59 H59C . 0.9800 ?
    C61 H61A . 0.9800 ?
    C61 H61B . 0.9800 ?
    C61 H61C . 0.9800 ?
    C62 C63 . 1.346(4) ?
    C62 H62 . 0.9500 ?
    C63 H63 . 0.9500 ?
    C64A C65 . 1.521(4) ?
    C64A H64A . 0.9900 ?
    C64A H64B . 0.9900 ?
    C65 C66 . 1.539(5) ?
    C65 H65A . 0.9900 ?
    C65 H65B . 0.9900 ?
    C66 H66A . 0.9800 ?
    C66 H66B . 0.9800 ?
    C66 H66C . 0.9800 ?
    C64B C67 . 1.380(18) ?
    C64B H64C . 0.9900 ?
    C64B H64D . 0.9900 ?
    C67 C68 . 1.20(4) ?
    C67 H67A . 0.9900 ?
    C67 H67B . 0.9900 ?
    C68 H68A . 0.9800 ?
    C68 H68B . 0.9800 ?
    C68 H68C . 0.9800 ?
loop_
    _geom_angle_atom_site_label_1
    _geom_angle_atom_site_label_2
    _geom_angle_atom_site_label_3
    _geom_angle_site_symmetry_1
    _geom_angle_site_symmetry_3
    _geom_angle
    _geom_angle_publ_flag
    N1 Cd1 N4 . . 83.78(6) ?
    N1 Cd1 N3 . . 140.24(6) ?
    N4 Cd1 N3 . . 82.65(6) ?
    N1 Cd1 N2 . . 82.44(6) ?
    N4 Cd1 N2 . . 138.19(6) ?
    N3 Cd1 N2 . . 83.25(6) ?
    N1 Cd1 Cl1 . . 110.89(4) ?
    N4 Cd1 Cl1 . . 114.15(5) ?
    N3 Cd1 Cl1 . . 108.78(5) ?
    N2 Cd1 Cl1 . . 107.65(5) ?
    C4 N1 C1 . . 107.80(15) ?
    C4 N1 Cd1 . . 126.55(12) ?
    C1 N1 Cd1 . . 124.81(12) ?
    C6 N2 C9 . . 108.04(15) ?
    C6 N2 Cd1 . . 124.43(12) ?
    C9 N2 Cd1 . . 121.99(12) ?
    C11 N3 C14 . . 107.76(15) ?
    C11 N3 Cd1 . . 124.51(12) ?
    C14 N3 Cd1 . . 125.73(12) ?
    C16 N4 C19 . . 108.05(16) ?
    C16 N4 Cd1 . . 124.54(13) ?
    C19 N4 Cd1 . . 123.88(13) ?
    N1 C1 C20 . . 125.89(17) ?
    N1 C1 C2 . . 109.09(16) ?
    C20 C1 C2 . . 124.85(17) ?
    C3 C2 C1 . . 107.07(17) ?
    C3 C2 H2 . . 126.5 ?
    C1 C2 H2 . . 126.5 ?
    C2 C3 C4 . . 107.26(17) ?
    C2 C3 H3 . . 126.4 ?
    C4 C3 H3 . . 126.4 ?
    N1 C4 C5 . . 125.81(16) ?
    N1 C4 C3 . . 108.78(16) ?
    C5 C4 C3 . . 125.36(17) ?
    C6 C5 C4 . . 126.01(16) ?
    C6 C5 C27 . . 117.04(16) ?
    C4 C5 C27 . . 116.93(16) ?
    N2 C6 C5 . . 125.40(16) ?
    N2 C6 C7 . . 108.75(16) ?
    C5 C6 C7 . . 125.85(16) ?
    C8 C7 C6 . . 107.37(16) ?
    C8 C7 H7 . . 126.3 ?
    C6 C7 H7 . . 126.3 ?
    C7 C8 C9 . . 106.83(16) ?
    C7 C8 H8 . . 126.6 ?
    C9 C8 H8 . . 126.6 ?
    N2 C9 C10 . . 126.12(16) ?
    N2 C9 C8 . . 109.00(16) ?
    C10 C9 C8 . . 124.85(16) ?
    C9 C10 C11 . . 126.81(16) ?
    C9 C10 C33 . . 117.40(16) ?
    C11 C10 C33 . . 115.74(16) ?
    N3 C11 C10 . . 125.60(16) ?
    N3 C11 C12 . . 109.05(16) ?
    C10 C11 C12 . . 125.32(17) ?
    C13 C12 C11 . . 107.16(17) ?
    C13 C12 H12 . . 126.4 ?
    C11 C12 H12 . . 126.4 ?
    C12 C13 C14 . . 106.97(17) ?
    C12 C13 H13 . . 126.5 ?
    C14 C13 H13 . . 126.5 ?
    N3 C14 C15 . . 125.39(17) ?
    N3 C14 C13 . . 109.05(16) ?
    C15 C14 C13 . . 125.54(17) ?
    C16 C15 C14 . . 126.43(17) ?
    C16 C15 C39 . . 116.5(7) ?
    C14 C15 C39 . . 116.9(7) ?
    C16 C15 C45 . . 119.1(17) ?
    C14 C15 C45 . . 114.4(17) ?
    N4 C16 C15 . . 125.92(17) ?
    N4 C16 C17 . . 108.93(17) ?
    C15 C16 C17 . . 125.12(18) ?
    C18 C17 C16 . . 107.21(18) ?
    C18 C17 H17 . . 126.4 ?
    C16 C17 H17 . . 126.4 ?
    C17 C18 C19 . . 107.02(17) ?
    C17 C18 H18 . . 126.5 ?
    C19 C18 H18 . . 126.5 ?
    N4 C19 C20 . . 125.68(17) ?
    N4 C19 C18 . . 108.77(17) ?
    C20 C19 C18 . . 125.52(17) ?
    C1 C20 C19 . . 126.96(16) ?
    C1 C20 C21 . . 116.68(17) ?
    C19 C20 C21 . . 116.23(16) ?
    C26 C21 C22 . . 118.65(18) ?
    C26 C21 C20 . . 121.13(18) ?
    C22 C21 C20 . . 120.21(18) ?
    C21 C22 C23 . . 120.3(2) ?
    C21 C22 H22 . . 119.8 ?
    C23 C22 H22 . . 119.8 ?
    C24 C23 C22 . . 120.4(2) ?
    C24 C23 H23 . . 119.8 ?
    C22 C23 H23 . . 119.8 ?
    C23 C24 C25 . . 119.8(2) ?
    C23 C24 H24 . . 120.1 ?
    C25 C24 H24 . . 120.1 ?
    C24 C25 C26 . . 119.9(2) ?
    C24 C25 H25 . . 120.0 ?
    C26 C25 H25 . . 120.0 ?
    C21 C26 C25 . . 120.8(2) ?
    C21 C26 H26 . . 119.6 ?
    C25 C26 H26 . . 119.6 ?
    C32 C27 C28 . . 117.72(18) ?
    C32 C27 C5 . . 121.56(18) ?
    C28 C27 C5 . . 120.72(18) ?
    C27 C28 C29 . . 121.0(2) ?
    C27 C28 H28 . . 119.5 ?
    C29 C28 H28 . . 119.5 ?
    C30 C29 C28 . . 120.5(2) ?
    C30 C29 H29 . . 119.8 ?
    C28 C29 H29 . . 119.8 ?
    C31 C30 C29 . . 119.1(2) ?
    C31 C30 H30 . . 120.4 ?
    C29 C30 H30 . . 120.4 ?
    C30 C31 C32 . . 120.6(2) ?
    C30 C31 H31 . . 119.7 ?
    C32 C31 H31 . . 119.7 ?
    C27 C32 C31 . . 121.1(2) ?
    C27 C32 H32 . . 119.5 ?
    C31 C32 H32 . . 119.5 ?
    C38 C33 C34 . . 117.84(18) ?
    C38 C33 C10 . . 120.88(18) ?
    C34 C33 C10 . . 121.26(18) ?
    C33 C34 C35 . . 121.1(2) ?
    C33 C34 H34 . . 119.4 ?
    C35 C34 H34 . . 119.4 ?
    C36 C35 C34 . . 120.4(2) ?
    C36 C35 H35 . . 119.8 ?
    C34 C35 H35 . . 119.8 ?
    C35 C36 C37 . . 119.2(2) ?
    C35 C36 H36 . . 120.4 ?
    C37 C36 H36 . . 120.4 ?
    C36 C37 C38 . . 120.4(2) ?
    C36 C37 H37 . . 119.8 ?
    C38 C37 H37 . . 119.8 ?
    C33 C38 C37 . . 121.0(2) ?
    C33 C38 H38 . . 119.5 ?
    C37 C38 H38 . . 119.5 ?
    C44 C39 C40 . . 118.6(6) ?
    C44 C39 C15 . . 122.3(5) ?
    C40 C39 C15 . . 118.8(6) ?
    C41 C40 C39 . . 120.2(5) ?
    C41 C40 H40 . . 119.9 ?
    C39 C40 H40 . . 119.9 ?
    C42 C41 C40 . . 119.6(5) ?
    C42 C41 H41 . . 120.2 ?
    C40 C41 H41 . . 120.2 ?
    C43 C42 C41 . . 120.3(5) ?
    C43 C42 H42 . . 119.8 ?
    C41 C42 H42 . . 119.8 ?
    C42 C43 C44 . . 120.7(5) ?
    C42 C43 H43 . . 119.7 ?
    C44 C43 H43 . . 119.7 ?
    C39 C44 C43 . . 120.5(5) ?
    C39 C44 H44 . . 119.8 ?
    C43 C44 H44 . . 119.8 ?
    C50 C45 C46 . . 118.3(15) ?
    C50 C45 C15 . . 118.6(11) ?
    C46 C45 C15 . . 120.0(15) ?
    C45 C46 C47 . . 118.7(12) ?
    C45 C46 H46 . . 120.6 ?
    C47 C46 H46 . . 120.6 ?
    C48 C47 C46 . . 121.0(11) ?
    C48 C47 H47 . . 119.5 ?
    C46 C47 H47 . . 119.5 ?
    C49 C48 C47 . . 119.0(12) ?
    C49 C48 H48 . . 120.5 ?
    C47 C48 H48 . . 120.5 ?
    C48 C49 C50 . . 120.6(12) ?
    C48 C49 H49 . . 119.7 ?
    C50 C49 H49 . . 119.7 ?
    C45 C50 C49 . . 119.3(12) ?
    C45 C50 H50 . . 120.3 ?
    C49 C50 H50 . . 120.3 ?
    C51 Ag2 C60 . . 179.14(9) ?
    C51 N5 C53 . . 110.6(2) ?
    C51 N5 C52 . . 125.1(2) ?
    C53 N5 C52 . . 124.3(2) ?
    C51 N6 C54 . . 111.3(2) ?
    C51 N6 C55B . . 125.16(19) ?
    C54 N6 C55B . . 123.4(2) ?
    C51 N6 C55A . . 125.16(19) ?
    C54 N6 C55A . . 123.4(2) ?
    C60 N7 C62 . . 111.3(2) ?
    C60 N7 C61 . . 124.5(2) ?
    C62 N7 C61 . . 124.1(2) ?
    C60 N8 C63 . . 111.3(2) ?
    C60 N8 C64B . . 124.8(2) ?
    C63 N8 C64B . . 123.8(2) ?
    C60 N8 C64A . . 124.8(2) ?
    C63 N8 C64A . . 123.8(2) ?
    N6 C51 N5 . . 104.55(19) ?
    N6 C51 Ag2 . . 125.11(17) ?
    N5 C51 Ag2 . . 130.24(17) ?
    N5 C52 H52A . . 109.5 ?
    N5 C52 H52B . . 109.5 ?
    H52A C52 H52B . . 109.5 ?
    N5 C52 H52C . . 109.5 ?
    H52A C52 H52C . . 109.5 ?
    H52B C52 H52C . . 109.5 ?
    C54 C53 N5 . . 106.9(2) ?
    C54 C53 H53 . . 126.6 ?
    N5 C53 H53 . . 126.6 ?
    C53 C54 N6 . . 106.7(2) ?
    C53 C54 H54 . . 126.7 ?
    N6 C54 H54 . . 126.7 ?
    N6 C55A C56 . . 110.5(2) ?
    N6 C55A H55A . . 109.6 ?
    C56 C55A H55A . . 109.6 ?
    N6 C55A H55B . . 109.6 ?
    C56 C55A H55B . . 109.6 ?
    H55A C55A H55B . . 108.1 ?
    C57 C56 C55A . . 112.8(3) ?
    C57 C56 H56A . . 109.0 ?
    C55A C56 H56A . . 109.0 ?
    C57 C56 H56B . . 109.0 ?
    C55A C56 H56B . . 109.0 ?
    H56A C56 H56B . . 107.8 ?
    C56 C57 H57A . . 109.5 ?
    C56 C57 H57B . . 109.5 ?
    H57A C57 H57B . . 109.5 ?
    C56 C57 H57C . . 109.5 ?
    H57A C57 H57C . . 109.5 ?
    H57B C57 H57C . . 109.5 ?
    C58 C55B N6 . . 113.6(3) ?
    C58 C55B H55C . . 108.8 ?
    N6 C55B H55C . . 108.8 ?
    C58 C55B H55D . . 108.8 ?
    N6 C55B H55D . . 108.8 ?
    H55C C55B H55D . . 107.7 ?
    C55B C58 C59 . . 110.2(6) ?
    C55B C58 H58A . . 109.6 ?
    C59 C58 H58A . . 109.6 ?
    C55B C58 H58B . . 109.6 ?
    C59 C58 H58B . . 109.6 ?
    H58A C58 H58B . . 108.1 ?
    C58 C59 H59A . . 109.5 ?
    C58 C59 H59B . . 109.5 ?
    H59A C59 H59B . . 109.5 ?
    C58 C59 H59C . . 109.5 ?
    H59A C59 H59C . . 109.5 ?
    H59B C59 H59C . . 109.5 ?
    N7 C60 N8 . . 104.14(19) ?
    N7 C60 Ag2 . . 128.48(16) ?
    N8 C60 Ag2 . . 127.32(17) ?
    N7 C61 H61A . . 109.5 ?
    N7 C61 H61B . . 109.5 ?
    H61A C61 H61B . . 109.5 ?
    N7 C61 H61C . . 109.5 ?
    H61A C61 H61C . . 109.5 ?
    H61B C61 H61C . . 109.5 ?
    C63 C62 N7 . . 106.7(2) ?
    C63 C62 H62 . . 126.7 ?
    N7 C62 H62 . . 126.7 ?
    C62 C63 N8 . . 106.5(2) ?
    C62 C63 H63 . . 126.7 ?
    N8 C63 H63 . . 126.7 ?
    N8 C64A C65 . . 113.2(2) ?
    N8 C64A H64A . . 108.9 ?
    C65 C64A H64A . . 108.9 ?
    N8 C64A H64B . . 108.9 ?
    C65 C64A H64B . . 108.9 ?
    H64A C64A H64B . . 107.8 ?
    C64A C65 C66 . . 114.0(3) ?
    C64A C65 H65A . . 108.8 ?
    C66 C65 H65A . . 108.8 ?
    C64A C65 H65B . . 108.8 ?
    C66 C65 H65B . . 108.8 ?
    H65A C65 H65B . . 107.7 ?
    C65 C66 H66A . . 109.5 ?
    C65 C66 H66B . . 109.5 ?
    H66A C66 H66B . . 109.5 ?
    C65 C66 H66C . . 109.5 ?
    H66A C66 H66C . . 109.5 ?
    H66B C66 H66C . . 109.5 ?
    C67 C64B N8 . . 101.6(10) ?
    C67 C64B H64C . . 111.5 ?
    N8 C64B H64C . . 111.4 ?
    C67 C64B H64D . . 111.4 ?
    N8 C64B H64D . . 111.4 ?
    H64C C64B H64D . . 109.3 ?
    C68 C67 C64B . . 135(3) ?
    C68 C67 H67A . . 103.4 ?
    C64B C67 H67A . . 103.4 ?
    C68 C67 H67B . . 103.4 ?
    C64B C67 H67B . . 103.4 ?
    H67A C67 H67B . . 105.2 ?
    C67 C68 H68A . . 109.5 ?
    C67 C68 H68B . . 109.5 ?
    H68A C68 H68B . . 109.5 ?
    C67 C68 H68C . . 109.5 ?
    H68A C68 H68C . . 109.5 ?
    H68B C68 H68C . . 109.5 ?
loop_
    _geom_torsion_atom_site_label_1
    _geom_torsion_atom_site_label_2
    _geom_torsion_atom_site_label_3
    _geom_torsion_atom_site_label_4
    _geom_torsion_site_symmetry_1
    _geom_torsion_site_symmetry_2
    _geom_torsion_site_symmetry_3
    _geom_torsion_site_symmetry_4
    _geom_torsion
    _geom_torsion_publ_flag
    C4 N1 C1 C20 . . . . -175.51(19) ?
    Cd1 N1 C1 C20 . . . . 14.4(3) ?
    C4 N1 C1 C2 . . . . -0.1(2) ?
    Cd1 N1 C1 C2 . . . . -170.14(13) ?
    N1 C1 C2 C3 . . . . 0.1(2) ?
    C20 C1 C2 C3 . . . . 175.6(2) ?
    C1 C2 C3 C4 . . . . -0.1(2) ?
    C1 N1 C4 C5 . . . . 177.60(19) ?
    Cd1 N1 C4 C5 . . . . -12.6(3) ?
    C1 N1 C4 C3 . . . . 0.0(2) ?
    Cd1 N1 C4 C3 . . . . 169.83(13) ?
    C2 C3 C4 N1 . . . . 0.1(2) ?
    C2 C3 C4 C5 . . . . -177.5(2) ?
    N1 C4 C5 C6 . . . . -6.6(3) ?
    C3 C4 C5 C6 . . . . 170.6(2) ?
    N1 C4 C5 C27 . . . . 174.96(18) ?
    C3 C4 C5 C27 . . . . -7.8(3) ?
    C9 N2 C6 C5 . . . . -178.04(18) ?
    Cd1 N2 C6 C5 . . . . 28.0(3) ?
    C9 N2 C6 C7 . . . . 0.9(2) ?
    Cd1 N2 C6 C7 . . . . -153.07(14) ?
    C4 C5 C6 N2 . . . . -2.0(3) ?
    C27 C5 C6 N2 . . . . 176.36(18) ?
    C4 C5 C6 C7 . . . . 179.2(2) ?
    C27 C5 C6 C7 . . . . -2.4(3) ?
    N2 C6 C7 C8 . . . . -0.7(2) ?
    C5 C6 C7 C8 . . . . 178.22(19) ?
    C6 C7 C8 C9 . . . . 0.3(2) ?
    C6 N2 C9 C10 . . . . 177.15(19) ?
    Cd1 N2 C9 C10 . . . . -28.1(3) ?
    C6 N2 C9 C8 . . . . -0.8(2) ?
    Cd1 N2 C9 C8 . . . . 153.99(14) ?
    C7 C8 C9 N2 . . . . 0.3(2) ?
    C7 C8 C9 C10 . . . . -177.6(2) ?
    N2 C9 C10 C11 . . . . 0.2(3) ?
    C8 C9 C10 C11 . . . . 177.8(2) ?
    N2 C9 C10 C33 . . . . -177.15(18) ?
    C8 C9 C10 C33 . . . . 0.5(3) ?
    C14 N3 C11 C10 . . . . -178.68(19) ?
    Cd1 N3 C11 C10 . . . . 16.6(3) ?
    C14 N3 C11 C12 . . . . -0.3(2) ?
    Cd1 N3 C11 C12 . . . . -164.99(13) ?
    C9 C10 C11 N3 . . . . 6.5(3) ?
    C33 C10 C11 N3 . . . . -176.04(18) ?
    C9 C10 C11 C12 . . . . -171.6(2) ?
    C33 C10 C11 C12 . . . . 5.8(3) ?
    N3 C11 C12 C13 . . . . 0.1(2) ?
    C10 C11 C12 C13 . . . . 178.5(2) ?
    C11 C12 C13 C14 . . . . 0.1(2) ?
    C11 N3 C14 C15 . . . . 178.69(19) ?
    Cd1 N3 C14 C15 . . . . -16.9(3) ?
    C11 N3 C14 C13 . . . . 0.4(2) ?
    Cd1 N3 C14 C13 . . . . 164.82(14) ?
    C12 C13 C14 N3 . . . . -0.3(2) ?
    C12 C13 C14 C15 . . . . -178.6(2) ?
    N3 C14 C15 C16 . . . . -5.2(3) ?
    C13 C14 C15 C16 . . . . 172.9(2) ?
    N3 C14 C15 C39 . . . . 178.7(3) ?
    C13 C14 C15 C39 . . . . -3.3(4) ?
    N3 C14 C15 C45 . . . . 171.2(7) ?
    C13 C14 C15 C45 . . . . -10.8(7) ?
    C19 N4 C16 C15 . . . . -176.8(2) ?
    Cd1 N4 C16 C15 . . . . 23.8(3) ?
    C19 N4 C16 C17 . . . . 1.2(2) ?
    Cd1 N4 C16 C17 . . . . -158.20(15) ?
    C14 C15 C16 N4 . . . . 1.3(4) ?
    C39 C15 C16 N4 . . . . 177.5(3) ?
    C45 C15 C16 N4 . . . . -174.9(7) ?
    C14 C15 C16 C17 . . . . -176.4(2) ?
    C39 C15 C16 C17 . . . . -0.2(4) ?
    C45 C15 C16 C17 . . . . 7.4(8) ?
    N4 C16 C17 C18 . . . . -0.9(3) ?
    C15 C16 C17 C18 . . . . 177.1(2) ?
    C16 C17 C18 C19 . . . . 0.3(3) ?
    C16 N4 C19 C20 . . . . 176.82(19) ?
    Cd1 N4 C19 C20 . . . . -23.6(3) ?
    C16 N4 C19 C18 . . . . -1.0(2) ?
    Cd1 N4 C19 C18 . . . . 158.55(14) ?
    C17 C18 C19 N4 . . . . 0.4(3) ?
    C17 C18 C19 C20 . . . . -177.4(2) ?
    N1 C1 C20 C19 . . . . 7.1(3) ?
    C2 C1 C20 C19 . . . . -167.7(2) ?
    N1 C1 C20 C21 . . . . -177.19(18) ?
    C2 C1 C20 C21 . . . . 8.1(3) ?
    N4 C19 C20 C1 . . . . -1.9(3) ?
    C18 C19 C20 C1 . . . . 175.6(2) ?
    N4 C19 C20 C21 . . . . -177.64(19) ?
    C18 C19 C20 C21 . . . . -0.1(3) ?
    C1 C20 C21 C26 . . . . 71.7(3) ?
    C19 C20 C21 C26 . . . . -112.1(2) ?
    C1 C20 C21 C22 . . . . -109.8(2) ?
    C19 C20 C21 C22 . . . . 66.4(3) ?
    C26 C21 C22 C23 . . . . 0.5(3) ?
    C20 C21 C22 C23 . . . . -178.0(2) ?
    C21 C22 C23 C24 . . . . 0.0(4) ?
    C22 C23 C24 C25 . . . . -0.3(4) ?
    C23 C24 C25 C26 . . . . 0.2(4) ?
    C22 C21 C26 C25 . . . . -0.6(3) ?
    C20 C21 C26 C25 . . . . 177.9(2) ?
    C24 C25 C26 C21 . . . . 0.2(4) ?
    C6 C5 C27 C32 . . . . -58.8(3) ?
    C4 C5 C27 C32 . . . . 119.8(2) ?
    C6 C5 C27 C28 . . . . 122.1(2) ?
    C4 C5 C27 C28 . . . . -59.3(3) ?
    C32 C27 C28 C29 . . . . 0.6(3) ?
    C5 C27 C28 C29 . . . . 179.8(2) ?
    C27 C28 C29 C30 . . . . -0.7(4) ?
    C28 C29 C30 C31 . . . . 0.1(4) ?
    C29 C30 C31 C32 . . . . 0.6(4) ?
    C28 C27 C32 C31 . . . . 0.1(3) ?
    C5 C27 C32 C31 . . . . -179.05(19) ?
    C30 C31 C32 C27 . . . . -0.7(3) ?
    C9 C10 C33 C38 . . . . 78.7(3) ?
    C11 C10 C33 C38 . . . . -99.0(2) ?
    C9 C10 C33 C34 . . . . -102.9(3) ?
    C11 C10 C33 C34 . . . . 79.4(3) ?
    C38 C33 C34 C35 . . . . 0.1(4) ?
    C10 C33 C34 C35 . . . . -178.4(3) ?
    C33 C34 C35 C36 . . . . 0.6(5) ?
    C34 C35 C36 C37 . . . . 0.2(5) ?
    C35 C36 C37 C38 . . . . -1.7(5) ?
    C34 C33 C38 C37 . . . . -1.6(4) ?
    C10 C33 C38 C37 . . . . 176.9(3) ?
    C36 C37 C38 C33 . . . . 2.4(5) ?
    C16 C15 C39 C44 . . . . -72.0(13) ?
    C14 C15 C39 C44 . . . . 104.5(13) ?
    C16 C15 C39 C40 . . . . 115.1(11) ?
    C14 C15 C39 C40 . . . . -68.3(12) ?
    C44 C39 C40 C41 . . . . 4.4(17) ?
    C15 C39 C40 C41 . . . . 177.5(8) ?
    C39 C40 C41 C42 . . . . -1.5(13) ?
    C40 C41 C42 C43 . . . . -1.3(12) ?
    C41 C42 C43 C44 . . . . 1.1(11) ?
    C40 C39 C44 C43 . . . . -4.6(16) ?
    C15 C39 C44 C43 . . . . -177.4(8) ?
    C42 C43 C44 C39 . . . . 1.9(11) ?
    C16 C15 C45 C50 . . . . -90(3) ?
    C14 C15 C45 C50 . . . . 93(3) ?
    C16 C15 C45 C46 . . . . 69(3) ?
    C14 C15 C45 C46 . . . . -107(3) ?
    C50 C45 C46 C47 . . . . -17(4) ?
    C15 C45 C46 C47 . . . . -177(2) ?
    C45 C46 C47 C48 . . . . 4(3) ?
    C46 C47 C48 C49 . . . . 8(3) ?
    C47 C48 C49 C50 . . . . -6(3) ?
    C46 C45 C50 C49 . . . . 20(4) ?
    C15 C45 C50 C49 . . . . 180(2) ?
    C48 C49 C50 C45 . . . . -8(3) ?
    C54 N6 C51 N5 . . . . -0.9(3) ?
    C55B N6 C51 N5 . . . . 174.7(2) ?
    C55A N6 C51 N5 . . . . 174.7(2) ?
    C54 N6 C51 Ag2 . . . . 175.85(17) ?
    C55B N6 C51 Ag2 . . . . -8.5(3) ?
    C55A N6 C51 Ag2 . . . . -8.5(3) ?
    C53 N5 C51 N6 . . . . 0.6(3) ?
    C52 N5 C51 N6 . . . . 179.1(2) ?
    C53 N5 C51 Ag2 . . . . -175.94(18) ?
    C52 N5 C51 Ag2 . . . . 2.6(3) ?
    C51 N5 C53 C54 . . . . -0.1(3) ?
    C52 N5 C53 C54 . . . . -178.6(2) ?
    N5 C53 C54 N6 . . . . -0.5(3) ?
    C51 N6 C54 C53 . . . . 0.9(3) ?
    C55B N6 C54 C53 . . . . -174.8(2) ?
    C55A N6 C54 C53 . . . . -174.8(2) ?
    C51 N6 C55A C56 . . . . -102.6(3) ?
    C54 N6 C55A C56 . . . . 72.5(3) ?
    N6 C55A C56 C57 . . . . 62.4(4) ?
    C51 N6 C55B C58 . . . . -65.1(4) ?
    C54 N6 C55B C58 . . . . 110.1(4) ?
    N6 C55B C58 C59 . . . . -61.8(6) ?
    C62 N7 C60 N8 . . . . -0.9(3) ?
    C61 N7 C60 N8 . . . . 176.4(3) ?
    C62 N7 C60 Ag2 . . . . 176.5(2) ?
    C61 N7 C60 Ag2 . . . . -6.2(4) ?
    C63 N8 C60 N7 . . . . 1.5(3) ?
    C64B N8 C60 N7 . . . . -175.5(2) ?
    C64A N8 C60 N7 . . . . -175.5(2) ?
    C63 N8 C60 Ag2 . . . . -175.95(19) ?
    C64B N8 C60 Ag2 . . . . 7.0(4) ?
    C64A N8 C60 Ag2 . . . . 7.0(4) ?
    C60 N7 C62 C63 . . . . 0.0(3) ?
    C61 N7 C62 C63 . . . . -177.3(3) ?
    N7 C62 C63 N8 . . . . 0.9(3) ?
    C60 N8 C63 C62 . . . . -1.6(3) ?
    C64B N8 C63 C62 . . . . 175.5(2) ?
    C64A N8 C63 C62 . . . . 175.5(2) ?
    C60 N8 C64A C65 . . . . -102.4(3) ?
    C63 N8 C64A C65 . . . . 81.0(3) ?
    N8 C64A C65 C66 . . . . 65.4(4) ?
    C60 N8 C64B C67 . . . . -74.2(10) ?
    C63 N8 C64B C67 . . . . 109.2(10) ?
    N8 C64B C67 C68 . . . . -44(3) ?
_shelx_space_group_comment
;
The symmetry employed for this shelxl refinement is uniquely defined
by the following loop, which should always be used as a source of
symmetry information in preference to the above space-group names.
They are only intended as comments.
;
_shelx_estimated_absorpt_T_min     0.763
_shelx_estimated_absorpt_T_max     0.893
_shelx_hkl_file
;
  -2   0   0 427.316 20.1273   3
  -2   0   0 424.098 20.0889   4
  -2   0   0 429.751 20.0974   7
  -2   0   0 420.536 20.0757  10
  -2   0   0 428.224 19.9848  11
   2   0   0 425.671 20.1374   6
   2   0   0 424.006 20.0804  10
   2   0   0 431.430 20.0982   7
  -3   0   0 305.447 14.2365  11
  -3   0   0 302.174 14.3791  10
  -3   0   0 296.287 14.4032   7
  -3   0   0 297.974 14.3978   4
  -3   0   0 305.781 14.4709   6
   3   0   0 308.634 14.4871   6
   3   0   0 304.900 14.3914  10
   3   0   0 305.775 14.4020   4
   3   0   0 299.488 14.4714   3
  -4   0   0 114.674 5.78772   7
  -4   0   0 117.249 5.75167  10
  -4   0   0 117.075 5.52452  11
  -4   0   0 114.896 5.77335   4
  -4   0   0 115.420 5.75699   5
  -4   0   0 115.126 5.87138   6
   4   0   0 114.579 5.80195   7
   4   0   0 117.652 5.79068   4
   4   0   0 117.379 5.92360   3
   4   0   0 117.892 5.93216   6
   4   0   0 113.279 5.76250  10
  -5   0   0 209.302 10.1003  10
  -5   0   0 208.632 10.1221   4
  -5   0   0 206.636 10.1424   7
  -5   0   0 203.838 10.2208   6
  -5   0   0 210.253 9.83810  11
  -5   0   0 211.146 10.1128   5
  -5   0   0 207.958 10.2241   3
   5   0   0 211.740 10.1502   4
   5   0   0 208.579 10.2727   3
   5   0   0 203.233 10.2744   6
   5   0   0 206.497 10.1500   7
   5   0   0 208.178 10.1256  10
  -6   0   0 1480.13 68.9509   3
  -6   0   0 1447.62 68.8575   7
  -6   0   0 1450.19 68.9746  10
  -6   0   0 1451.13 68.9598   6
  -6   0   0 1487.51 68.8147   5
  -6   0   0 1458.93 68.5229  11
   6   0   0 1485.53 68.9753   3
   6   0   0 1448.29 68.9954   6
   6   0   0 1457.94 68.8171  10
  -7   0   0 344.102 16.2827  11
  -7   0   0 343.357 16.6585  10
  -7   0   0 341.622 16.5417   8
  -7   0   0 351.358 16.8509   3
  -7   0   0 335.810 16.8446   6
  -7   0   0 338.233 16.7211   7
  -7   0   0 346.659 16.7083   4
  -7   0   0 356.678 16.6853   5
   7   0   0 340.017 16.7009  10
   7   0   0 346.551 16.9299   6
   7   0   0 359.515 16.9689   3
  -8   0   0 61.4836 3.58448   5
  -8   0   0 53.2623 3.48308  10
  -8   0   0 58.5264 3.91488   9
  -8   0   0 52.3174 3.67697   3
  -8   0   0 61.6425 3.61191   4
  -8   0   0 61.9418 3.38423   8
  -8   0   0 60.5707 3.76893   6
  -8   0   0 59.0229 3.58986   7
   8   0   0 56.3456 3.64703  10
   8   0   0 60.4521 4.06173   6
   8   0   0 62.4506 3.98133   3
  -9   0   0 332.575 15.7698   5
  -9   0   0 335.624 15.5585   8
  -9   0   0 285.612 15.7241   7
  -9   0   0 291.498 15.7065   4
  -9   0   0 316.694 15.6981  10
  -9   0   0 324.524 15.9898   6
  -9   0   0 318.804 16.5942   3
  -9   0   0 335.145 16.1026   9
   9   0   0 331.561 15.8010  10
   9   0   0 343.310 16.1035   3
 -10   0   0 16.0364 1.61330   8
 -10   0   0 9.80855 1.83357   6
 -10   0   0 12.3110 1.74322   5
 -10   0   0 13.6899 1.82488   4
 -10   0   0 13.7836 1.87820   7
 -10   0   0 14.7278 1.75592  10
 -10   0   0 13.5996 1.96643   3
 -10   0   0 16.0509 2.18257   9
  10   0   0 15.2437 2.29883   3
 -11   0   0 5.69120 1.50135   5
 -11   0   0 5.11292 2.08344   8
 -11   0   0 7.49985 1.85996   9
 -11   0   0 2.18924 1.32772  10
  11   0   0 3.07152 2.05560   3
 -12   0   0 122.275 7.22491   9
 -12   0   0 120.638 6.68994   5
 -12   0   0 118.327 6.37891   8
  12   0   0 112.864 7.35966   3
 -13   0   0 22.1192 2.83007   9
 -13   0   0 21.8607 2.50238   8
 -13   0   0 25.6429 2.95634   5
 -14   0   0 8.35095 2.24505   9
 -14   0   0 9.27563 1.94811   5
 -14   0   0 8.69319 1.57370   8
 -15   0   0 41.2579 3.36108   8
 -15   0   0 54.6918 4.59759   5
 -15   0   0 49.2363 4.80405   9
 -16   0   0 1.25797 2.16400   9
 -16   0   0 -2.6514 1.62651   5
 -15   1   0 -1.6709 1.23811   8
 -15   1   0 -1.4333 1.59695   5
 -15   1   0 -3.8412 1.79286   9
 -14   1   0 26.3264 3.25802   9
 -14   1   0 37.3319 3.38414   5
 -14   1   0 28.9889 2.85983   8
 -13   1   0 15.4113 2.49845   9
 -13   1   0 17.0516 1.97565   8
 -13   1   0 17.3583 2.29212   5
 -12   1   0 0.49742 1.22886   8
 -12   1   0 3.80033 1.49403   5
 -12   1   0 2.32957 1.69977   9
  11  -1   0 58.3869 4.65655   3
 -11   1   0 56.0329 4.26812   9
 -11   1   0 54.4714 3.66231   8
 -11   1   0 56.7833 3.91541   5
  10  -1   0 691.496 31.4429   3
 -10   1   0 619.123 31.1340   7
 -10   1   0 633.054 31.2915   6
 -10   1   0 563.499 31.0409   4
 -10   1   0 698.050 31.3767   9
 -10   1   0 704.236 31.0761   5
 -10   1   0 624.916 31.0477  10
   9  -1   0 28.1803 2.85220  10
   9  -1   0 28.8893 3.22972   3
  -9   1   0 29.5024 1.66618  11
  -9   1   0 25.4716 3.12994   3
  -9   1   0 27.0829 2.37223   8
  -9   1   0 27.9485 2.92753   9
  -9   1   0 31.6502 2.61916   5
  -9   1   0 24.4369 2.67704   6
  -9   1   0 26.2304 2.60938   4
  -9   1   0 30.3949 2.55921   7
  -9   1   0 24.8208 2.43619  10
   8  -1   0 358.111 17.5485  10
   8  -1   0 377.146 17.7320   3
  -8   1   0 327.815 17.5789   3
  -8   1   0 353.642 17.6290   6
  -8   1   0 320.749 17.4247   4
  -8   1   0 381.383 17.6744   9
  -8   1   0 362.940 17.5265   7
  -8   1   0 360.255 17.4583  10
  -8   1   0 375.042 17.3337   8
  -8   1   0 375.343 17.4579   5
  -8   1   0 365.049 17.0215  11
   7  -1   0 15.7389 1.76306  10
   7  -1   0 21.8446 2.42776   3
   7  -1   0 22.0387 2.08420   7
  -7   1   0 20.2294 1.77877   8
  -7   1   0 20.6418 2.02022   6
  -7   1   0 21.3601 2.16472   3
  -7   1   0 20.9737 1.97448   5
  -7   1   0 17.7771 1.88165  10
  -7   1   0 17.1436 1.31203  11
  -7   1   0 20.9563 1.89671   4
  -7   1   0 22.6413 1.91321   7
   6  -1   0 74.0180 4.23403   3
   6  -1   0 71.0078 4.05858   4
   6  -1   0 75.6835 4.08657  10
  -6   1   0 73.4540 3.97273  10
  -6   1   0 69.2510 3.97873   4
  -6   1   0 70.9521 4.08720   6
  -6   1   0 72.7561 3.61929  11
  -6   1   0 74.2188 3.87334   8
  -6   1   0 71.4175 4.11217   3
   5  -1   0 301.356 14.3669   3
   5  -1   0 298.843 14.2743   4
   5  -1   0 302.620 14.2763   7
   5  -1   0 298.323 14.2783  10
  -5   1   0 292.098 14.3205   3
  -5   1   0 298.611 14.3410   6
  -5   1   0 297.564 14.0040  11
  -5   1   0 289.525 14.1493   8
  -5   1   0 294.674 14.2437  10
  -5   1   0 288.764 14.2454   7
  -5   1   0 292.068 14.2504   4
   4  -1   0 1811.31 84.4737   3
   4  -1   0 1775.94 84.4838   6
   4  -1   0 1780.95 84.4223   4
   4  -1   0 1816.69 84.4247   7
  -4   1   0 1792.35 84.4067  10
  -4   1   0 1792.76 84.4182   7
  -4   1   0 1805.74 84.4747   6
  -4   1   0 1790.86 84.4614   3
  -4   1   0 1781.21 84.4151   4
  -4   1   0 1836.73 84.2447  11
   3  -1   0 1318.78 62.8343   7
   3  -1   0 1334.36 62.8809   6
   3  -1   0 1338.44 62.8676   3
   3  -1   0 1346.66 62.8438   4
  -3   1   0 1363.59 62.8780   6
  -3   1   0 1342.67 62.8635   3
  -3   1   0 1330.29 62.8316  10
  -3   1   0 1353.62 62.7115  11
  -3   1   0 1317.35 62.8310   4
   2  -1   0 154.441 7.35263   3
   2  -1   0 151.938 7.33815  10
   2  -1   0 148.762 7.32682   4
  -2   1   0 151.514 7.31556   7
  -2   1   0 152.959 7.16381   2
  -2   1   0 152.838 7.34824   6
  -2   1   0 150.162 7.32266   4
  -2   1   0 147.730 7.28497   8
  -2   1   0 152.274 7.33258  10
  -2   1   0 154.508 7.34021   3
  -2   1   0 153.019 7.15806   2
   1  -1   0 24.9390 1.41576   4
   1  -1   0 25.0707 1.28575  12
   1  -1   0 26.4934 1.42061   7
   1  -1   0 25.4899 1.44608  10
   1  -1   0 25.3102 1.27974   2
   1  -1   0 24.8856 1.26788  12
   1  -1   0 25.9526 1.41633   3
   1  -1   0 26.1004 1.38471   8
  -1   1   0 23.0099 1.38203   3
  -1   1   0 25.9463 1.40429   7
  -1   1   0 25.0466 1.40109   4
  -1   1   0 22.2945 1.38472   8
  -1   1   0 25.1467 1.43163  10
  -1   1   0 24.9448 1.27858  12
  -1  -1   0 193.957 9.82167   2
   1   1   0 223.174 9.84699   2
   2   1   0 0.09816 0.08950   2
  -3  -1   0 2.57714 0.33605  13
  -3  -1   0 2.01625 0.73739   2
  -3  -1   0 3.74598 0.49728  12
  -3  -1   0 2.99366 0.60245   7
  -3  -1   0 3.22487 0.64378   5
  -3  -1   0 3.12214 0.81754   3
  -3  -1   0 3.92713 0.34977  13
  -3  -1   0 2.94993 0.52137   2
  -3  -1   0 3.41214 0.63138  10
  -3  -1   0 3.62267 0.87403   6
  -3  -1   0 3.65782 0.67462   4
  -3  -1   0 2.50360 0.51229  12
   3   1   0 2.52755 0.80491   3
   3   1   0 4.16268 0.67442   5
   3   1   0 3.53081 0.43999   2
   3   1   0 2.53985 0.59917  10
   3   1   0 3.71926 0.82555   6
   3   1   0 3.62296 0.42326  12
   3   1   0 3.23764 0.40720  12
  -4  -1   0 144.233 7.14416  10
  -4  -1   0 149.634 7.19517   5
  -4  -1   0 145.459 7.00102  12
  -4  -1   0 146.258 7.00733   2
  -4  -1   0 143.047 7.01907   2
  -4  -1   0 146.676 7.01710  12
  -4  -1   0 146.795 7.30094   3
  -4  -1   0 148.732 7.33275   6
  -4  -1   0 147.274 7.18955   4
   4   1   0 152.521 7.35568   3
   4   1   0 150.914 7.36273   6
   4   1   0 147.132 7.14996  10
  -5  -1   0 57.3305 3.30269   3
  -5  -1   0 60.9872 3.17012   5
  -5  -1   0 55.0888 2.86106   2
  -5  -1   0 58.3657 3.16566   7
  -5  -1   0 58.5231 2.82784   2
  -5  -1   0 54.9908 2.85786  12
  -5  -1   0 55.2241 3.09191  10
  -5  -1   0 58.5703 3.34557   6
  -5  -1   0 55.3419 2.82705  12
  -5  -1   0 54.3882 3.12446   4
   5   1   0 58.7685 3.41554   6
   5   1   0 55.1467 3.41326   3
   5   1   0 54.6995 3.13154  10
  -6  -1   0 77.9282 4.10972  10
  -6  -1   0 79.9551 4.17033   4
  -6  -1   0 77.7272 4.19215   7
  -6  -1   0 78.3371 4.17681   5
  -6  -1   0 77.1129 4.34571   6
  -6  -1   0 77.4031 4.31626   3
  -6  -1   0 77.1859 3.80138   2
   6   1   0 74.7375 4.12815  10
   6   1   0 78.2814 4.44296   6
   6   1   0 79.4963 4.45422   3
  -7  -1   0 144.430 7.85126   6
  -7  -1   0 154.134 8.02330   9
  -7  -1   0 156.666 7.82151  10
  -7  -1   0 150.824 7.68277   4
  -7  -1   0 164.478 7.69965   5
  -7  -1   0 149.963 7.86731   3
  -7  -1   0 150.328 7.72263   7
   7   1   0 152.560 7.98744   6
   7   1   0 147.851 7.65327  10
  -8  -1   0 558.114 26.7221   9
  -8  -1   0 516.384 26.4092   3
  -8  -1   0 551.870 26.1932  10
  -8  -1   0 531.304 26.4505   6
  -8  -1   0 534.636 26.3019   7
  -8  -1   0 550.233 26.2646   4
  -8  -1   0 575.179 26.2516   5
   8   1   0 549.109 26.2143  10
   8   1   0 571.635 26.5261   3
   8   1   0 556.882 26.5580   6
  -9  -1   0 83.7004 5.04069   7
  -9  -1   0 90.4762 5.31685   6
  -9  -1   0 83.8298 5.18772   3
  -9  -1   0 91.8525 4.96254  10
  -9  -1   0 88.0890 5.02151   4
  -9  -1   0 88.4609 4.78187   8
  -9  -1   0 93.6760 5.56545   9
   9   1   0 101.041 5.55070   3
   9   1   0 91.7371 5.56412   6
 -10  -1   0 12.3295 1.95826   9
 -10  -1   0 9.30220 1.71147   6
 -10  -1   0 11.4706 1.77933   3
 -10  -1   0 12.2948 1.65186   5
 -10  -1   0 10.3194 0.95236  13
 -10  -1   0 12.8826 1.40710   8
 -10  -1   0 15.2812 2.80635   4
 -10  -1   0 6.74619 1.41702  10
  10   1   0 13.9837 2.31013   3
 -11  -1   0 130.481 6.41642   8
 -11  -1   0 128.021 7.32185   9
 -11  -1   0 124.262 6.70697   5
 -11  -1   0 111.691 6.74664   4
 -11  -1   0 121.141 5.90431  13
 -11  -1   0 103.820 6.93543   7
  11   1   0 131.651 7.38723   3
 -12  -1   0 44.1867 4.22026   9
 -12  -1   0 42.6977 3.34530   8
 -12  -1   0 43.0778 3.41945   5
 -12  -1   0 36.3930 3.24061  10
  12   1   0 40.7311 4.28398   3
 -13  -1   0 -0.3045 1.20998   8
 -13  -1   0 0.74731 1.87866   9
 -13  -1   0 2.54307 1.54455   5
  13   1   0 -0.4806 2.19844   3
 -14  -1   0 152.508 8.14483   8
 -14  -1   0 166.518 9.52176   9
 -14  -1   0 157.646 8.65084   5
 -15  -1   0 19.2353 2.94187   5
 -15  -1   0 19.6546 1.96237   8
 -15  -1   0 21.1019 3.21107   9
 -16  -1   0 19.5692 2.38706   8
 -16  -1   0 28.3515 3.33555   5
 -16  -1   0 18.5076 3.17986   9
 -15   2   0 24.8833 2.83545   8
 -15   2   0 30.8414 3.32022   5
 -14   2   0 20.8891 2.90265   9
 -14   2   0 27.8375 3.20197   5
 -14   2   0 22.8567 2.73563   8
 -13   2   0 2.86635 1.45757   8
 -13   2   0 3.20886 1.55744   5
 -13   2   0 4.61160 1.98107   9
 -12   2   0 93.3820 5.45768   5
 -12   2   0 84.0377 5.12617   8
 -12   2   0 88.8044 5.74348   9
 -11   2   0 142.258 7.59509   8
 -11   2   0 146.890 7.80966   5
 -11   2   0 145.054 8.08919   9
 -10   2   0 46.1463 3.60401   6
 -10   2   0 50.6652 3.53212   5
 -10   2   0 48.2642 2.57786  11
 -10   2   0 44.6898 3.25489   8
 -10   2   0 41.0509 3.46044   7
 -10   2   0 50.5546 3.73843   9
   9  -2   0 190.052 9.19128   7
   9  -2   0 179.091 9.40107   3
   9  -2   0 167.963 9.22788  10
  -9   2   0 167.068 9.07126   7
  -9   2   0 155.388 9.18336   3
  -9   2   0 203.263 9.75104   9
  -9   2   0 178.647 8.48447  11
  -9   2   0 152.475 9.00752   4
  -9   2   0 171.976 9.05428  10
  -9   2   0 186.947 9.06595   5
   8  -2   0 509.934 23.5322   7
   8  -2   0 516.420 23.6740   3
   8  -2   0 503.569 23.5385  10
  -8   2   0 490.740 23.5879   6
  -8   2   0 425.519 23.3975   4
  -8   2   0 478.685 23.4511  10
  -8   2   0 511.835 23.5611   9
  -8   2   0 462.285 23.4569   7
  -8   2   0 497.304 23.0407  11
  -8   2   0 512.953 23.3328   8
  -8   2   0 447.318 23.5322   3
   7  -2   0 8.27458 1.35112   4
   7  -2   0 7.62262 1.49364   7
   7  -2   0 11.2049 1.67516   3
  -7   2   0 7.16172 1.43742   3
  -7   2   0 7.43767 1.32469   4
  -7   2   0 9.51242 1.42762  10
  -7   2   0 7.74014 1.37632   7
  -7   2   0 7.41865 1.15527   8
  -7   2   0 8.21268 1.37439   6
  -7   2   0 9.18898 0.90281  11
   6  -2   0 318.919 15.5145   3
   6  -2   0 326.571 15.4389   7
   6  -2   0 316.133 15.4426  10
   6  -2   0 315.090 15.4296   4
  -6   2   0 321.500 15.4820   3
  -6   2   0 303.801 15.3873   4
  -6   2   0 315.841 15.4060   7
  -6   2   0 315.550 15.4003  10
  -6   2   0 321.186 15.4894   6
  -6   2   0 319.085 15.2972   8
  -6   2   0 324.305 15.1225  11
   5  -2   0 124.650 6.43037   3
   5  -2   0 117.491 6.37429  10
  -5   2   0 125.659 6.36940   3
  -5   2   0 123.780 6.31049   7
  -5   2   0 123.869 6.33877  10
  -5   2   0 124.664 6.06653  11
  -5   2   0 124.735 6.23404   8
  -5   2   0 127.263 6.38421   6
   4  -2   0 4.27100 0.88473   4
   4  -2   0 4.84051 0.97782   7
   4  -2   0 5.34002 1.03762   3
   4  -2   0 5.67489 1.09651  10
  -4   2   0 5.58982 0.90277   4
  -4   2   0 5.02896 0.54602   2
  -4   2   0 4.33518 0.80593   8
  -4   2   0 4.86926 0.97468  10
  -4   2   0 4.74656 0.87329   6
  -4   2   0 5.58957 1.01489   3
  -4   2   0 5.65531 0.59315   2
  -4   2   0 6.02972 0.97602   7
  -4   2   0 4.64764 0.68617  11
   3  -2   0 440.740 20.8970   3
   3  -2   0 435.738 20.9052  10
   3  -2   0 436.699 20.8923   4
   3  -2   0 440.949 20.8815   7
  -3   2   0 440.785 20.8892   3
  -3   2   0 434.856 20.6854   2
  -3   2   0 443.421 20.6797  12
  -3   2   0 434.932 20.8923  10
  -3   2   0 442.715 20.7720  11
  -3   2   0 437.421 20.6921  12
  -3   2   0 443.945 20.6983   2
  -3   2   0 439.421 20.8513   8
  -3   2   0 436.674 20.8803   4
  -3   2   0 450.686 20.9099   6
  -3   2   0 442.907 20.8811   7
   2  -2   0 8331.61 393.237   1
  -2   2   0 8440.27 393.238   1
   1  -2   0 1852.83 96.0693   1
  -1   2   0 2210.49 96.2612   1
   0  -2   0 70.0571 3.58066   2
   0  -2   0 71.1785 3.61093   2
   0  -2   0 71.1173 3.56659  10
   0  -2   0 72.6501 3.57638  12
   0  -2   0 71.7825 3.55745  13
   0  -2   0 74.6940 3.55856   4
   0  -2   0 71.3813 3.60490   8
   0  -2   0 73.0682 3.55162   9
   0  -2   0 73.2707 3.54888  13
   0   2   0 75.5249 3.59060   2
   0   2   0 75.5170 3.56198  13
   0   2   0 75.2081 3.58600  12
   0   2   0 76.5169 3.55866  13
   0   2   0 72.3655 3.60429   2
   0   2   0 71.3443 3.54318   9
   0   2   0 73.0489 3.62103   8
   0   2   0 73.3353 3.57653  10
   0   2   0 68.9828 3.60210  12
  -1  -2   0 134.052 6.43304  12
  -1  -2   0 136.309 6.41506  13
  -1  -2   0 132.122 6.45646   5
  -1  -2   0 133.155 6.46092  12
  -1  -2   0 131.256 6.46599   2
  -1  -2   0 136.269 6.44249   6
  -1  -2   0 133.977 6.49544   9
  -1  -2   0 135.889 6.43047   8
   1   2   0 137.122 6.44259  12
   1   2   0 133.518 6.41381  13
   1   2   0 135.138 6.45199   2
   1   2   0 132.228 6.45354   5
   1   2   0 132.929 6.43190   8
   1   2   0 135.956 6.49312   9
   1   2   0 135.891 6.44065   6
  -2  -2   0 754.770 35.6790   3
  -2  -2   0 747.393 35.6423  12
  -2  -2   0 754.628 35.6504   2
  -2  -2   0 770.029 35.6660  12
  -2  -2   0 756.111 35.7162   6
  -2  -2   0 770.204 35.7774   9
  -2  -2   0 762.231 35.6703   2
  -2  -2   0 769.812 35.6356   8
  -2  -2   0 757.503 35.6259  13
  -2  -2   0 753.471 35.6212  13
   2   2   0 769.472 35.7220   6
   2   2   0 771.325 35.6870   3
   2   2   0 756.123 35.6161  13
   2   2   0 757.774 35.6151  13
   2   2   0 763.481 35.6547   2
   2   2   0 754.140 35.6555  12
   2   2   0 759.927 35.6761   5
   2   2   0 740.383 35.6595   2
   2   2   0 761.747 35.6384   8
  -3  -2   0 659.332 30.5636   8
  -3  -2   0 651.508 30.5850   2
  -3  -2   0 657.166 30.7796   9
  -3  -2   0 628.301 30.5612  12
  -3  -2   0 662.572 30.5817  12
  -3  -2   0 656.191 30.5091  10
  -3  -2   0 645.854 30.5663   2
  -3  -2   0 648.538 30.6741   3
  -3  -2   0 656.511 30.5309  13
  -3  -2   0 658.233 30.7090   6
  -3  -2   0 656.945 30.5289  13
  -3  -2   0 648.142 30.6265   5
   3   2   0 645.221 30.6206   5
   3   2   0 648.093 30.7119   6
   3   2   0 655.963 30.5029  13
   3   2   0 656.923 30.5597  12
   3   2   0 642.945 30.5648   2
   3   2   0 672.573 30.6093  12
   3   2   0 661.398 30.5121  10
   3   2   0 645.837 30.5030  13
   3   2   0 654.330 30.6821   3
   3   2   0 598.405 30.5500   2
  -4  -2   0 3765.67 177.604   1
   4   2   0 3760.85 177.606   1
  -5  -2   0 353.064 17.2879   6
  -5  -2   0 359.609 16.9340  13
  -5  -2   0 365.275 17.0136   2
  -5  -2   0 362.027 17.3948   9
  -5  -2   0 363.198 17.0460  10
  -5  -2   0 361.537 16.9325  13
  -5  -2   0 356.949 17.1748   7
  -5  -2   0 360.295 17.1217   4
  -5  -2   0 371.003 17.0115  12
  -5  -2   0 358.471 17.2691   3
  -5  -2   0 365.159 17.1569   5
  -5  -2   0 355.096 16.9861   2
  -5  -2   0 358.903 16.9751  12
   5   2   0 354.694 17.0459  10
   5   2   0 354.518 17.1449   5
   5   2   0 356.033 16.9243  12
   5   2   0 347.489 16.9477   2
   5   2   0 368.127 17.3010   3
   5   2   0 361.710 16.9225  12
   5   2   0 356.668 17.3201   6
  -6  -2   0 855.373 41.1114  13
  -6  -2   0 875.486 41.1161  13
  -6  -2   0 870.225 41.5413   6
  -6  -2   0 878.250 41.5117   3
  -6  -2   0 884.759 41.3592   4
  -6  -2   0 868.740 41.1839   2
  -6  -2   0 890.197 41.2793  10
  -6  -2   0 887.667 41.1873  12
  -6  -2   0 888.479 41.6440   9
  -6  -2   0 871.516 41.1565  12
  -6  -2   0 865.909 41.4159   7
  -6  -2   0 880.815 41.3765   5
   6   2   0 858.669 41.0992   2
   6   2   0 879.934 41.2859  10
   6   2   0 893.535 41.5447   3
  -7  -2   0 818.048 39.0524   4
  -7  -2   0 809.788 38.5379  13
  -7  -2   0 804.145 38.5873   2
  -7  -2   0 805.952 39.0477   6
  -7  -2   0 819.558 39.0348   3
  -7  -2   0 832.244 38.7591  10
  -7  -2   0 845.164 38.8651   5
  -7  -2   0 830.826 39.1721   9
  -7  -2   0 812.852 38.5397  13
  -7  -2   0 814.154 38.9145   7
  -7  -2   0 830.721 38.6149   2
  -7  -2   0 841.724 38.6197  12
  -7  -2   0 821.925 38.5843  12
   7   2   0 814.819 38.7688  10
   7   2   0 817.728 39.1037   6
   7   2   0 819.651 39.2912   3
  -8  -2   0 4.28926 0.69441   2
  -8  -2   0 2.80355 1.21582   6
  -8  -2   0 5.98507 1.73981   9
  -8  -2   0 3.15598 1.17812   7
  -8  -2   0 5.44651 0.74545  12
  -8  -2   0 4.15000 0.78240   2
  -8  -2   0 5.80709 1.17704   5
  -8  -2   0 4.99569 0.60499  13
  -8  -2   0 5.84816 1.38948   3
  -8  -2   0 3.66441 0.88158  12
  -8  -2   0 3.18551 1.05092   4
  -8  -2   0 5.40848 0.64669  13
  -8  -2   0 3.34802 0.96041  10
   8   2   0 2.30687 1.05248  10
   8   2   0 1.73233 1.34024   6
   8   2   0 5.84756 1.59380   3
  -9  -2   0 134.262 6.58481  12
  -9  -2   0 143.764 7.61109   9
  -9  -2   0 139.504 6.63692  12
  -9  -2   0 131.927 6.54190  13
  -9  -2   0 134.421 6.60743   2
  -9  -2   0 127.622 7.02420   4
  -9  -2   0 133.687 7.30617   3
  -9  -2   0 132.974 6.95873  10
  -9  -2   0 126.069 7.08826   7
  -9  -2   0 139.880 7.38366   6
   9   2   0 143.262 7.54998   6
   9   2   0 139.716 7.48996   3
 -10  -2   0 113.568 6.38927   9
 -10  -2   0 100.293 5.52932  10
 -10  -2   0 98.5056 5.64427   4
 -10  -2   0 103.296 6.03313   6
 -10  -2   0 99.5464 5.93240   3
 -10  -2   0 103.285 5.03822  13
 -10  -2   0 99.2636 5.02676  13
 -10  -2   0 94.6611 5.73788   7
 -10  -2   0 105.338 5.70533   5
  10   2   0 101.828 6.21172   3
  10   2   0 104.717 6.27175   6
 -11  -2   0 25.2639 1.60252  13
 -11  -2   0 25.8568 2.19971   8
 -11  -2   0 24.3175 1.65733  13
 -11  -2   0 19.9578 2.42706   7
 -11  -2   0 20.2279 2.41020  10
 -11  -2   0 22.9725 2.51315   4
 -11  -2   0 22.4127 2.83957   9
 -11  -2   0 25.1058 2.69366   5
  11   2   0 26.0736 3.12877   6
  11   2   0 22.4979 2.82107   3
 -12  -2   0 17.3506 2.02813   8
 -12  -2   0 12.8739 1.18414  13
 -12  -2   0 11.8866 1.79697  10
 -12  -2   0 12.1637 1.36200  13
 -12  -2   0 17.0221 2.70168   9
 -12  -2   0 12.6604 1.89977   5
  12   2   0 14.6992 2.70462   3
 -13  -2   0 19.6454 2.33470   5
 -13  -2   0 21.9960 2.17861   8
 -13  -2   0 18.0190 1.57670  13
 -13  -2   0 17.1461 1.61213  13
 -13  -2   0 16.3363 2.84856   9
  13   2   0 17.5932 3.05912   3
 -14  -2   0 2.42664 4.15016   9
 -14  -2   0 2.08462 1.26990   8
 -14  -2   0 3.95475 0.77823  13
 -14  -2   0 1.96229 0.99041   8
 -14  -2   0 1.00178 1.70345   5
 -14  -2   0 2.54922 0.80044  13
  14   2   0 2.51908 2.38627   3
 -15  -2   0 17.5557 2.33981   5
 -15  -2   0 13.4386 1.68376   8
 -15  -2   0 16.2341 3.05556   9
 -16  -2   0 18.6419 3.23843   9
 -16  -2   0 17.6486 2.45790   5
 -15   3   0 -1.0052 1.57396   5
 -15   3   0 -2.0509 1.35352   8
 -14   3   0 -2.5044 1.72834   9
 -14   3   0 1.50079 1.37678   8
 -14   3   0 0.14224 1.51073   5
 -13   3   0 24.4635 2.76675   8
 -13   3   0 22.1003 2.76420   9
 -13   3   0 25.1399 3.06522   5
 -12   3   0 120.976 6.66941   5
 -12   3   0 111.966 6.43226   8
 -12   3   0 114.112 6.86132   9
 -11   3   0 24.7519 2.83998   5
 -11   3   0 22.8934 2.98869   9
 -11   3   0 23.9155 2.30202   8
 -11   3   0 21.6936 1.62806  11
  10  -3   0 277.861 14.0060   7
 -10   3   0 266.465 13.2935  11
 -10   3   0 283.948 13.8750   5
 -10   3   0 280.027 13.7221   8
 -10   3   0 278.372 13.9524   9
   9  -3   0 5.61598 1.69783   7
  -9   3   0 7.26930 1.38077   8
  -9   3   0 4.22545 1.44683   7
  -9   3   0 5.68351 0.92700  11
  -9   3   0 5.48882 1.31164   4
  -9   3   0 5.30654 1.52652   9
  -9   3   0 4.77949 1.61817   6
  -9   3   0 7.17755 1.67565   3
  -9   3   0 3.62251 1.46665   5
  -9   3   0 2.07046 1.46226  10
   8  -3   0 171.242 8.82219  10
   8  -3   0 176.346 8.80011   4
   8  -3   0 173.647 8.72421   7
  -8   3   0 149.809 8.60420   7
  -8   3   0 168.638 8.20133  11
  -8   3   0 168.012 8.75806   6
  -8   3   0 150.601 8.70597   3
  -8   3   0 160.778 9.16114   4
  -8   3   0 169.414 8.66163   9
  -8   3   0 185.374 8.89083   8
   7  -3   0 208.510 10.7522  10
   7  -3   0 223.026 10.7017   7
   7  -3   0 220.156 10.8027   3
   7  -3   0 215.391 10.6973   4
  -7   3   0 214.066 10.6551   7
  -7   3   0 200.839 10.6837   3
  -7   3   0 214.959 10.2893  11
  -7   3   0 198.653 10.6173   4
  -7   3   0 211.353 10.7080   6
  -7   3   0 205.532 10.6362  10
  -7   3   0 222.999 10.5551   8
   6  -3   0 521.625 25.0377   4
   6  -3   0 525.510 25.0223   7
   6  -3   0 531.868 25.0814   3
   6  -3   0 517.147 25.0515  10
  -6   3   0 527.712 24.7536  11
  -6   3   0 513.668 25.0302   3
  -6   3   0 534.738 24.9333   8
  -6   3   0 520.996 24.5440  13
  -6   3   0 519.875 24.5401  13
  -6   3   0 529.702 25.0659   6
  -6   3   0 520.781 25.0052   7
  -6   3   0 520.522 25.0158   4
  -6   3   0 510.412 25.0099  10
   5  -3   0 1.36821 1.02994   4
   5  -3   0 1.94805 0.98368   7
   5  -3   0 2.54817 1.11384   3
   5  -3   0 2.62602 1.12683  10
  -5   3   0 2.10892 0.60780  12
  -5   3   0 1.93477 0.55188  12
  -5   3   0 3.14779 0.90082   7
  -5   3   0 1.50388 0.90176  10
  -5   3   0 2.50144 0.55289   2
  -5   3   0 1.80751 0.43328  13
  -5   3   0 2.97457 0.92352   8
  -5   3   0 0.63698 1.06117   3
  -5   3   0 2.14072 0.85013   4
  -5   3   0 3.13998 0.47642  13
  -5   3   0 2.30142 0.58834   2
  -5   3   0 1.13309 0.65016  11
   4  -3   0 890.594 42.4255   7
   4  -3   0 898.633 42.4459   4
   4  -3   0 900.399 42.4374   3
   4  -3   0 899.994 42.4771  10
  -4   3   0 926.969 42.4436   7
  -4   3   0 899.928 42.1396  13
  -4   3   0 902.692 42.2945  11
  -4   3   0 892.386 42.1371  13
  -4   3   0 893.152 42.1980  12
  -4   3   0 911.232 42.1820  12
  -4   3   0 882.303 42.4310   4
  -4   3   0 910.780 42.4090   8
  -4   3   0 882.496 42.2081   2
  -4   3   0 913.929 42.4508   6
  -4   3   0 887.216 42.4167   3
  -4   3   0 888.881 42.1856   2
   3  -3   0 202.051 9.77883   7
   3  -3   0 194.210 9.82773  10
   3  -3   0 198.695 9.53482   2
   3  -3   0 195.549 9.50687  12
   3  -3   0 202.811 9.75417   3
   3  -3   0 202.353 9.51938  12
   3  -3   0 199.515 9.79050   4
   3  -3   0 196.420 9.74160   8
  -3   3   0 203.175 9.74913   3
  -3   3   0 201.350 9.60116  12
  -3   3   0 197.842 9.59469   2
  -3   3   0 201.683 9.52842  13
  -3   3   0 200.623 9.77801   4
  -3   3   0 199.518 9.77256   6
  -3   3   0 205.531 9.57683  12
  -3   3   0 206.232 9.78101   8
  -3   3   0 196.043 9.80401  10
  -3   3   0 204.857 9.58657   2
  -3   3   0 206.766 9.53226  13
   2  -3   0 0.91338 0.77186   7
   2  -3   0 1.31258 0.57703  12
   2  -3   0 0.62666 0.53763   2
   2  -3   0 1.24698 0.36275  13
   2  -3   0 1.28984 0.50867  12
   2  -3   0 0.70040 0.64814   4
   2  -3   0 1.60843 0.35719  13
   2  -3   0 1.89940 0.74766  10
   2  -3   0 3.88481 0.75530   8
   2  -3   0 0.52847 0.42389   2
  -2   3   0 5.08377 0.86223   8
  -2   3   0 1.47028 0.63794   2
  -2   3   0 2.47116 0.52782  13
  -2   3   0 0.66092 0.57214   2
  -2   3   0 1.79806 0.83750  10
  -2   3   0 1.58894 0.68350   3
  -2   3   0 -0.1976 0.51240   9
  -2   3   0 0.82971 0.71339   4
  -2   3   0 1.60691 0.65316  12
  -2   3   0 0.45836 0.48903  13
  -2   3   0 1.22248 0.59746  12
   1  -3   0 31.3786 1.85707   2
   1  -3   0 31.2244 1.77830  13
   1  -3   0 30.5619 2.01703   8
   1  -3   0 34.1166 1.96100   4
   1  -3   0 31.0984 1.76650   9
   1  -3   0 31.4574 1.80093  13
   1  -3   0 31.1326 1.84802  12
   1  -3   0 31.8999 2.03762  10
   1  -3   0 33.1715 1.93112   2
  -1   3   0 35.8364 1.96165   2
  -1   3   0 30.3724 2.06744   8
  -1   3   0 35.5900 1.84726   3
  -1   3   0 30.3034 2.01070  10
  -1   3   0 31.5552 1.95102   4
  -1   3   0 33.7241 1.79692   9
  -1   3   0 32.5783 1.92224  12
  -1   3   0 35.9618 1.86080  13
  -1   3   0 29.3973 1.83441  13
  -1   3   0 32.1720 1.91776   2
  -1   3   0 34.4373 1.98258  12
   0  -3   0 2634.57 125.928   1
   0   3   0 2669.80 125.959   1
  -1  -3   0 23.2169 1.59738  12
  -1  -3   0 25.9874 1.57715   8
  -1  -3   0 23.6303 1.57391  13
  -1  -3   0 23.4758 1.71115  12
  -1  -3   0 24.5945 1.69813   9
  -1  -3   0 24.4476 1.71171   2
  -1  -3   0 23.4396 1.40177  10
   1   3   0 23.4786 1.61317   8
   1   3   0 21.9780 1.64570   2
   1   3   0 24.1161 1.40045  10
   1   3   0 25.2857 1.55788  13
   1   3   0 23.9479 1.61859  12
   1   3   0 24.1108 1.64975   9
   1   3   0 24.7916 1.68674  12
   1   3   0 26.7053 1.56955   6
   1   3   0 24.4443 1.53668  13
   1   3   0 23.2808 1.67192   2
   1   3   0 24.1200 1.68431   5
  -2  -3   0 740.403 35.4290   2
  -2  -3   0 749.889 35.4556   6
  -2  -3   0 757.177 35.5343   9
  -2  -3   0 745.103 35.4541   5
  -2  -3   0 747.926 35.4472  12
  -2  -3   0 756.525 35.4216  12
  -2  -3   0 750.999 35.3987  13
  -2  -3   0 738.797 35.4520   2
  -2  -3   0 766.413 35.4032  13
  -2  -3   0 752.387 35.4082   8
   2   3   0 748.928 35.4358   2
   2   3   0 755.351 35.3894  13
   2   3   0 757.823 35.3917  13
   2   3   0 753.981 35.4402  12
   2   3   0 749.908 35.4015   3
   2   3   0 779.479 35.4712   6
   2   3   0 754.047 35.4104   8
   2   3   0 753.914 35.4496   5
   2   3   0 757.747 35.4202  12
  -3  -3   0 61.3954 3.29116   5
  -3  -3   0 61.4050 3.51941   9
  -3  -3   0 59.3612 3.23962  12
  -3  -3   0 62.2618 3.34433   6
  -3  -3   0 61.8555 3.14499  13
  -3  -3   0 60.9655 3.13767   8
  -3  -3   0 61.5598 3.24149   3
  -3  -3   0 62.3351 3.18615  12
  -3  -3   0 60.7922 3.18331   2
  -3  -3   0 61.5149 3.26949   2
   3   3   0 58.2565 3.19582   2
   3   3   0 59.5389 3.14981   8
   3   3   0 61.5828 3.09425  13
   3   3   0 62.1780 3.09133  13
   3   3   0 59.0139 3.19302  12
   3   3   0 58.6021 3.34458   6
   3   3   0 61.8658 3.19991   2
   3   3   0 61.4325 3.28442   3
   3   3   0 61.0788 3.23371   5
  -4  -3   0 123.565 6.06894   2
  -4  -3   0 124.203 6.22651   6
  -4  -3   0 125.257 6.01831   2
  -4  -3   0 123.182 5.98361   8
  -4  -3   0 123.583 5.96817  13
  -4  -3   0 123.182 6.11673  12
  -4  -3   0 122.207 6.15978   3
  -4  -3   0 119.453 5.94591  13
  -4  -3   0 125.324 6.05727  12
  -4  -3   0 131.593 6.39673   9
  -4  -3   0 124.621 6.13109   5
   4   3   0 120.186 6.09457   5
   4   3   0 122.477 5.90409  13
   4   3   0 119.417 6.24403   6
   4   3   0 121.420 6.19548   3
   4   3   0 123.309 5.90007  13
   4   3   0 119.591 6.00975   2
   4   3   0 118.563 5.99891  12
   4   3   0 122.521 6.00598   2
  -5  -3   0 13.3763 1.19085   2
  -5  -3   0 14.2659 1.65921   9
  -5  -3   0 10.8654 1.14485  10
  -5  -3   0 12.9544 1.21802   8
  -5  -3   0 13.8189 1.32843   4
  -5  -3   0 10.4659 1.24459   2
  -5  -3   0 14.4559 1.74823   6
  -5  -3   0 12.3055 1.11984  13
  -5  -3   0 15.3537 1.21280  13
  -5  -3   0 10.9809 1.29226  12
  -5  -3   0 13.7908 1.20215  12
  -5  -3   0 16.5253 1.54273   3
   5   3   0 10.9473 1.24730   2
   5   3   0 13.2585 1.13994  10
   5   3   0 12.2898 1.19538   2
   5   3   0 16.1353 1.57881   3
   5   3   0 10.3944 1.18441  12
   5   3   0 12.0809 0.87590  13
   5   3   0 13.2822 1.51795   6
   5   3   0 11.3745 1.03962  12
   5   3   0 15.1643 1.46787   5
   5   3   0 11.8811 0.89240  13
  -6  -3   0 1061.02 49.0618  12
  -6  -3   0 1052.16 49.0985   2
  -6  -3   0 1076.13 49.2455   5
  -6  -3   0 1048.77 49.4005   6
  -6  -3   0 1033.37 49.0125  13
  -6  -3   0 1039.01 49.0856   8
  -6  -3   0 1038.13 49.0586  10
  -6  -3   0 1057.21 49.0977  12
  -6  -3   0 1043.43 49.1703   4
  -6  -3   0 1064.72 49.5246   9
  -6  -3   0 1047.77 49.3717   3
  -6  -3   0 1034.30 49.0724   2
  -6  -3   0 1068.14 49.0235  13
   6   3   0 1054.86 49.3742   3
   6   3   0 1006.41 49.0289   2
   6   3   0 1035.49 49.2248   5
   6   3   0 1038.76 48.9982  12
   6   3   0 1047.46 49.0165  12
   6   3   0 1033.23 49.4178   6
   6   3   0 1007.24 49.0538  10
  -7  -3   0 149.313 7.28252  12
  -7  -3   0 150.084 7.64827   3
  -7  -3   0 143.618 7.50909   7
  -7  -3   0 154.953 7.29747   2
  -7  -3   0 148.429 7.50293   5
  -7  -3   0 146.054 7.69223   6
  -7  -3   0 153.156 7.29301  10
  -7  -3   0 149.348 7.17727  13
  -7  -3   0 145.983 7.41598   4
  -7  -3   0 147.236 7.27606   8
  -7  -3   0 149.469 7.22922  12
  -7  -3   0 152.045 7.24523   2
  -7  -3   0 153.607 7.92244   9
   7   3   0 148.648 7.78123   6
   7   3   0 147.413 7.50485   5
   7   3   0 148.743 7.72320   3
   7   3   0 143.356 7.14386   2
   7   3   0 144.772 7.09308  12
   7   3   0 145.660 7.14587   2
   7   3   0 145.844 7.08913  12
  -8  -3   0 734.305 35.5205  10
  -8  -3   0 758.669 35.3834  13
  -8  -3   0 769.785 36.1038   9
  -8  -3   0 729.387 35.4208   2
  -8  -3   0 770.110 35.7140   5
  -8  -3   0 768.572 35.4674   2
  -8  -3   0 730.262 35.9192   6
  -8  -3   0 755.686 35.4645  12
  -8  -3   0 747.947 35.7574   7
  -8  -3   0 738.309 35.8721   3
  -8  -3   0 761.811 35.4253  12
  -8  -3   0 745.598 35.6515   4
   8   3   0 754.533 35.9966   6
   8   3   0 762.933 35.9272   3
  -9  -3   0 64.3285 3.62029  10
  -9  -3   0 61.4642 3.83701   7
  -9  -3   0 65.3818 4.18475   6
  -9  -3   0 64.8673 3.40286  12
  -9  -3   0 65.1872 3.48013   2
  -9  -3   0 60.1758 4.12657   3
  -9  -3   0 62.9406 3.32857  13
  -9  -3   0 56.1755 4.51235   9
  -9  -3   0 63.5045 3.48117  12
  -9  -3   0 64.1115 3.80649   4
  -9  -3   0 61.4451 3.36246   2
  -9  -3   0 59.2055 3.31548  13
   9   3   0 72.4778 4.49377   6
   9   3   0 61.1765 4.31428   3
 -10  -3   0 24.2225 1.67707  13
 -10  -3   0 28.6972 3.34241   9
 -10  -3   0 29.0037 2.57161   5
 -10  -3   0 23.1733 2.40307   7
 -10  -3   0 21.0035 2.69142   6
 -10  -3   0 21.1858 2.29055   4
 -10  -3   0 22.6800 1.74773  13
 -10  -3   0 23.3673 2.68340   3
 -10  -3   0 17.7843 2.14527  10
 -10  -3   0 24.7044 1.72426   2
 -10  -3   0 21.6132 1.93284  12
 -10  -3   0 25.2289 1.81980  12
  10   3   0 29.8015 3.01709   3
  10   3   0 27.0142 3.15406   6
 -11  -3   0 32.3676 2.21860  12
 -11  -3   0 41.4249 4.00053   9
 -11  -3   0 35.7239 2.92579   7
 -11  -3   0 34.7046 2.22258  13
 -11  -3   0 38.5314 3.09041   5
 -11  -3   0 34.4618 2.50684   8
 -11  -3   0 30.5237 2.71389  10
 -11  -3   0 33.1796 2.31975  12
 -11  -3   0 34.2331 3.24036   4
 -11  -3   0 35.7708 2.14889   2
 -11  -3   0 35.5310 2.26667   2
  11   3   0 36.1317 3.74570   6
  11   3   0 36.0010 3.70860   3
 -12  -3   0 23.7186 3.03518   9
 -12  -3   0 23.5723 1.92663  13
 -12  -3   0 23.4621 2.15316   8
 -12  -3   0 22.2849 2.52809  10
 -12  -3   0 30.8440 2.31679   8
 -12  -3   0 34.1480 2.98101   5
 -12  -3   0 17.9154 1.81107  13
  12   3   0 28.5160 3.23716   3
  12   3   0 22.1314 3.00176   6
 -13  -3   0 16.8694 1.64991  13
 -13  -3   0 16.4226 2.02463   8
 -13  -3   0 20.5040 1.78332  13
 -13  -3   0 23.6924 2.26040   8
 -13  -3   0 25.8628 2.97823   5
 -13  -3   0 20.9130 2.17859  10
 -13  -3   0 22.4359 3.16783   9
  13   3   0 23.5137 3.10775   3
 -14  -3   0 74.2193 4.89375   5
 -14  -3   0 72.0922 3.88922  13
 -14  -3   0 81.1758 7.54307   9
 -14  -3   0 71.3083 4.05113   8
 -14  -3   0 61.7544 3.78277  13
  14   3   0 77.5561 5.89349   3
 -15  -3   0 85.7737 6.55024   9
 -15  -3   0 85.7137 4.78167   8
 -15  -3   0 74.1727 4.30841  13
 -15  -3   0 80.4109 5.38732   5
 -16  -3   0 2.25074 1.83565   5
 -16  -3   0 4.18644 2.60563   9
 -14   4   0 51.7662 3.93951   8
 -14   4   0 49.7136 4.06445   5
 -14   4   0 51.2731 4.31319   9
 -13   4   0 18.0610 2.52023   9
 -13   4   0 16.2382 2.35082   5
 -13   4   0 23.6173 2.78545   8
 -12   4   0 3.66057 1.54672   5
 -12   4   0 2.95740 1.68218   9
 -12   4   0 2.52553 0.70693  11
 -12   4   0 3.79173 1.48837   8
 -11   4   0 127.525 6.93190  11
 -11   4   0 144.133 7.51865   8
 -11   4   0 147.925 7.68304   5
 -11   4   0 134.569 7.61603   9
  10  -4   0 142.485 7.73697   7
 -10   4   0 130.810 6.91118  11
 -10   4   0 135.969 6.67188  13
 -10   4   0 137.968 7.42279   8
 -10   4   0 134.634 6.68345  13
 -10   4   0 144.135 7.59961   5
 -10   4   0 144.530 7.54724   9
   9  -4   0 28.6102 2.92559   7
  -9   4   0 25.3886 2.56437   8
  -9   4   0 27.7776 1.69512  13
  -9   4   0 27.5299 2.01321  11
  -9   4   0 28.5842 2.87126   6
  -9   4   0 25.5398 1.66576  13
  -9   4   0 25.7999 2.85805   3
  -9   4   0 28.4315 2.75155   9
   8  -4   0 827.819 39.0832  10
   8  -4   0 850.281 39.0419   7
   8  -4   0 837.711 39.0807   4
  -8   4   0 851.239 38.8973   9
  -8   4   0 788.111 39.0063  10
  -8   4   0 813.827 38.4035  13
  -8   4   0 825.944 38.4094  13
  -8   4   0 813.030 38.6230  11
  -8   4   0 750.203 38.9714   4
  -8   4   0 812.866 39.0554   6
  -8   4   0 778.445 39.0254   3
  -8   4   0 859.281 38.9103   8
   7  -4   0 269.502 12.9797   4
   7  -4   0 261.487 12.9191   7
   7  -4   0 266.330 13.0194  10
  -7   4   0 247.336 12.8810   4
  -7   4   0 258.881 12.9308   6
  -7   4   0 266.540 12.8184   8
  -7   4   0 259.317 12.3352  13
  -7   4   0 258.438 12.9311  10
  -7   4   0 252.432 12.9044   3
  -7   4   0 253.840 12.3346  13
  -7   4   0 264.727 13.2429  11
   6  -4   0 2.25051 1.07104   7
   6  -4   0 1.29732 0.99530   4
   6  -4   0 1.51037 1.29922  10
  -6   4   0 0.99295 0.72249  12
  -6   4   0 0.95467 0.56382  13
  -6   4   0 1.58175 1.01371  10
  -6   4   0 5.85539 1.12261   8
  -6   4   0 1.68948 1.01911   4
  -6   4   0 2.93143 1.12446   3
  -6   4   0 0.38072 0.74725  11
  -6   4   0 1.07173 0.62599   2
  -6   4   0 2.35888 0.69230   2
  -6   4   0 1.81321 0.57896  13
  -6   4   0 1.16148 0.66350  12
  -6   4   0 1.07210 1.01152   6
   5  -4   0 119.166 6.37593   4
   5  -4   0 124.223 6.46513  10
   5  -4   0 126.952 6.36329   7
  -5   4   0 123.329 6.13623  11
  -5   4   0 121.146 5.96490  12
  -5   4   0 119.026 5.99693   2
  -5   4   0 125.424 6.39778  10
  -5   4   0 119.044 5.96446   2
  -5   4   0 119.945 5.91763  13
  -5   4   0 123.007 6.52570   3
  -5   4   0 114.877 6.32878   4
  -5   4   0 124.777 6.37332   6
  -5   4   0 127.430 6.02520  12
  -5   4   0 122.939 6.30883   8
  -5   4   0 118.226 5.90766  13
   4  -4   0 1827.90 86.4872  10
   4  -4   0 1808.70 86.1416   2
   4  -4   0 1824.79 86.1515   2
   4  -4   0 1800.02 86.4455   4
   4  -4   0 1854.67 86.4404   7
  -4   4   0 1849.28 86.1654  13
  -4   4   0 1832.56 86.4701  10
  -4   4   0 1831.88 86.3933   3
  -4   4   0 1851.15 86.2286  12
  -4   4   0 1858.27 86.4296   6
  -4   4   0 1843.95 86.1649  13
  -4   4   0 1852.87 86.3208  11
  -4   4   0 1839.21 86.4241   8
  -4   4   0 1838.13 86.2285   2
  -4   4   0 1858.75 86.2031  12
  -4   4   0 1859.54 86.2163   2
  -4   4   0 1830.91 86.4428   4
   3  -4   0 778.291 36.8936  12
   3  -4   0 781.062 37.1301   4
   3  -4   0 793.524 37.1251   7
   3  -4   0 762.236 36.9187   2
   3  -4   0 791.046 36.9101  12
   3  -4   0 778.268 37.1167   8
   3  -4   0 785.374 37.1719  10
  -3   4   0 795.672 36.9677   2
  -3   4   0 772.373 36.9427   9
  -3   4   0 790.368 36.9761  12
  -3   4   0 809.778 36.9560  12
  -3   4   0 776.741 37.1312   8
  -3   4   0 789.499 36.9132  13
  -3   4   0 780.998 37.0574   3
  -3   4   0 782.888 36.9134  13
  -3   4   0 789.465 36.9853   2
  -3   4   0 790.903 37.3212  10
  -3   4   0 793.443 37.0920   6
  -3   4   0 784.700 37.1217   4
   2  -4   0 3419.76 162.363   1
  -2   4   0 3423.02 162.354   1
   1  -4   0 137.423 6.90670  12
   1  -4   0 142.029 6.97395   2
   1  -4   0 141.145 6.86483  13
   1  -4   0 142.723 7.03116   8
   1  -4   0 137.130 6.86915  13
   1  -4   0 138.207 6.92864   2
   1  -4   0 141.652 6.85007   9
   1  -4   0 142.369 6.98240   4
   1  -4   0 141.555 7.02568  10
  -1   4   0 147.514 6.85417   9
  -1   4   0 146.323 6.86561   3
  -1   4   0 142.535 6.95086  12
  -1   4   0 142.854 6.91279  13
  -1   4   0 144.564 7.00151   2
  -1   4   0 143.910 6.97209   2
  -1   4   0 139.357 7.05549   8
  -1   4   0 142.625 7.01691  10
  -1   4   0 144.307 6.99626  12
  -1   4   0 149.262 6.91365  13
   0  -4   0 180.662 8.48201  13
   0  -4   0 176.817 8.47738   4
   0  -4   0 169.210 8.55023   8
   0  -4   0 173.931 8.56482   2
   0  -4   0 175.490 8.50644  10
   0  -4   0 176.357 8.54229  12
   0  -4   0 176.155 8.51817   2
   0  -4   0 174.762 8.46244  13
   0  -4   0 180.778 8.50923  12
   0  -4   0 175.113 8.46500   9
   0   4   0 176.845 8.48526  13
   0   4   0 174.885 8.55971   2
   0   4   0 175.102 8.55356  12
   0   4   0 177.910 8.52161  12
   0   4   0 180.043 8.58717   8
   0   4   0 176.372 8.54043   2
   0   4   0 175.963 8.47553  13
   0   4   0 173.829 8.57904   5
   0   4   0 177.449 8.46507   9
   0   4   0 177.417 8.50060  10
  -1  -4   0 35.3074 2.14929   8
  -1  -4   0 35.1861 2.24884  12
  -1  -4   0 33.5360 2.07171  13
  -1  -4   0 34.9563 2.12247  13
  -1  -4   0 32.5845 2.13705   2
  -1  -4   0 35.7033 1.98751  10
  -1  -4   0 36.5508 2.21346   9
  -1  -4   0 35.6206 2.28533   2
  -1  -4   0 32.9714 2.14881  12
   1   4   0 36.4280 2.19788   8
   1   4   0 34.4627 2.10505  13
   1   4   0 33.2225 2.19495   2
   1   4   0 35.4646 1.97128  10
   1   4   0 39.2212 2.18323   9
   1   4   0 35.4008 2.17824  12
   1   4   0 36.6170 2.25933  12
  -2  -4   0 68.2547 3.45635  13
  -2  -4   0 68.1025 3.52207  12
  -2  -4   0 67.4969 3.61377   2
  -2  -4   0 70.1289 3.69854   9
  -2  -4   0 66.0077 3.62416   5
  -2  -4   0 66.0331 3.48387   8
   2   4   0 66.3341 3.64049   9
   2   4   0 67.9912 3.38834   3
   2   4   0 65.7213 3.49885   8
   2   4   0 66.1173 3.56335   2
   2   4   0 65.4289 3.56918  12
   2   4   0 67.4749 3.56969   5
   2   4   0 68.6633 3.55907   2
   2   4   0 66.0572 3.46563  13
   2   4   0 64.0974 3.51318  12
   2   4   0 66.7375 3.53180   6
   2   4   0 64.9970 3.44293  13
  -3  -4   0 118.857 5.86322  13
  -3  -4   0 118.193 5.85621   8
  -3  -4   0 116.343 5.95794   6
  -3  -4   0 121.590 5.98509   5
  -3  -4   0 116.069 5.90984   2
  -3  -4   0 116.712 5.97215   2
  -3  -4   0 117.515 5.84978  13
  -3  -4   0 122.149 5.96601  12
  -3  -4   0 121.798 5.91098  12
   3   4   0 118.708 5.88664  12
   3   4   0 116.124 5.82096  13
   3   4   0 117.764 5.93234   5
   3   4   0 123.205 5.90408   3
   3   4   0 119.083 5.93945   2
   3   4   0 122.138 6.00144   6
   3   4   0 115.146 5.87088   8
   3   4   0 121.023 5.83843  13
   3   4   0 120.559 5.92729   2
  -4  -4   0 2233.71 102.258  13
  -4  -4   0 2162.59 102.406   6
  -4  -4   0 2171.91 102.296   2
  -4  -4   0 2237.01 102.286  12
  -4  -4   0 2172.43 102.254   8
   4   4   0 2194.29 102.218  13
   4   4   0 2155.42 102.287  12
   4   4   0 2213.40 102.363   3
   4   4   0 2104.37 102.292   2
   4   4   0 2185.90 102.296   2
   4   4   0 2169.36 102.337   5
  -5  -4   0 270.270 12.7976  12
  -5  -4   0 270.623 13.1474   9
  -5  -4   0 273.772 12.8649   5
  -5  -4   0 261.481 12.7926   2
  -5  -4   0 270.026 12.9900   6
  -5  -4   0 261.023 12.7457   2
  -5  -4   0 263.286 12.6938  13
  -5  -4   0 260.906 12.7017   8
  -5  -4   0 273.036 12.9004   3
  -5  -4   0 268.265 12.7400  12
  -5  -4   0 268.297 12.7029  13
   5   4   0 260.450 12.7329   2
   5   4   0 265.515 12.9898   6
   5   4   0 274.837 12.9377   3
   5   4   0 266.550 12.8319   5
   5   4   0 263.489 12.7284  12
   5   4   0 264.613 12.6212  13
   5   4   0 254.754 12.7361   2
   5   4   0 261.334 12.6135  13
  -6  -4   0 525.592 24.4626  13
  -6  -4   0 528.160 24.5053  12
  -6  -4   0 510.512 24.4545  13
  -6  -4   0 511.755 24.5148   2
  -6  -4   0 509.185 24.4828   8
  -6  -4   0 527.955 24.6589   5
  -6  -4   0 520.589 24.5496  12
  -6  -4   0 511.009 24.9368   3
  -6  -4   0 521.520 24.5287   4
  -6  -4   0 533.466 24.9621   9
  -6  -4   0 525.133 24.5626   2
  -6  -4   0 519.830 24.7986   6
   6   4   0 506.919 24.3288  13
   6   4   0 522.937 24.8338   6
   6   4   0 506.543 24.6249   5
   6   4   0 534.730 24.7708   3
   6   4   0 505.979 24.4888   2
   6   4   0 509.718 24.4811   2
   6   4   0 520.250 24.4531  12
   6   4   0 507.668 24.4632  12
   6   4   0 513.838 24.3347  13
  -7  -4   0 158.572 7.86378   8
  -7  -4   0 170.023 8.12716   5
  -7  -4   0 160.707 7.96325  12
  -7  -4   0 163.746 8.24595   3
  -7  -4   0 164.102 7.84229  13
  -7  -4   0 163.190 7.89887   2
  -7  -4   0 166.509 7.97442   2
  -7  -4   0 162.336 7.88170  12
  -7  -4   0 167.911 7.98735   4
  -7  -4   0 158.042 8.28249   6
  -7  -4   0 157.248 7.79239  10
  -7  -4   0 156.083 8.52965   9
  -7  -4   0 155.793 7.82289  13
   7   4   0 159.730 8.28737   3
   7   4   0 159.621 7.82223   2
   7   4   0 155.022 8.27367   5
   7   4   0 156.238 7.78577  12
   7   4   0 158.783 7.80064  12
   7   4   0 162.042 8.36598   6
  -8  -4   0 280.252 13.1687   2
  -8  -4   0 265.037 13.0988   8
  -8  -4   0 277.287 13.8333   9
  -8  -4   0 257.544 13.2234   4
  -8  -4   0 260.438 13.5026   3
  -8  -4   0 275.611 13.1099   2
  -8  -4   0 277.167 13.1661  12
  -8  -4   0 273.406 13.0738  10
  -8  -4   0 274.436 13.3563   5
  -8  -4   0 275.224 13.0584  13
  -8  -4   0 282.285 13.1042  12
  -8  -4   0 269.564 13.5751   6
  -8  -4   0 280.390 13.0589  13
   8   4   0 270.747 13.0121   2
   8   4   0 278.273 13.6047   3
   8   4   0 271.378 12.9541  12
   8   4   0 270.278 13.3438   5
   8   4   0 263.765 12.9515  12
   8   4   0 277.485 13.6666   6
  -9  -4   0 1.94859 1.02381  12
  -9  -4   0 1.15628 1.25935   3
  -9  -4   0 0.98317 1.54939   9
  -9  -4   0 2.40290 1.09639   2
  -9  -4   0 2.06912 0.78622  13
  -9  -4   0 1.76909 1.19585   5
  -9  -4   0 3.20842 1.23954   6
  -9  -4   0 0.45889 1.03036   4
  -9  -4   0 0.76463 0.81377  13
  -9  -4   0 0.80098 0.82270   2
  -9  -4   0 0.47721 0.83648  10
  -9  -4   0 0.69961 0.87350  12
  -9  -4   0 1.17040 0.84494   8
  -9  -4   0 2.25370 0.96276   7
   9   4   0 0.83270 1.35676   6
   9   4   0 1.70013 1.58444   3
   9   4   0 1.96082 0.67864   2
   9   4   0 1.49984 0.65730   2
 -10  -4   0 246.767 11.4043   2
 -10  -4   0 226.865 11.2757  13
 -10  -4   0 241.725 11.3376  12
 -10  -4   0 232.771 11.3819   8
 -10  -4   0 240.454 11.4048  12
 -10  -4   0 228.765 11.3180   2
 -10  -4   0 211.818 11.7090   7
 -10  -4   0 252.639 12.4112   9
 -10  -4   0 226.658 12.0007   6
 -10  -4   0 229.548 11.4219  10
 -10  -4   0 235.052 11.2967  13
 -10  -4   0 242.747 11.7414   5
 -10  -4   0 213.487 11.5900   4
  10   4   0 236.750 12.1965   6
  10   4   0 239.984 12.1182   3
 -11  -4   0 9.68366 1.25492  13
 -11  -4   0 9.24406 1.42428  10
 -11  -4   0 12.8038 1.39254   2
 -11  -4   0 11.5837 2.36802   9
 -11  -4   0 12.0658 1.26446   2
 -11  -4   0 10.4735 1.69248   7
 -11  -4   0 12.2304 1.65293   4
 -11  -4   0 12.6720 1.86670   5
 -11  -4   0 17.8783 1.46134  13
 -11  -4   0 11.6757 1.33498  12
  11   4   0 17.4737 2.62649   6
  11   4   0 9.16665 2.30450   3
 -12  -4   0 -0.7440 0.92174   8
 -12  -4   0 -1.1390 0.83711  13
 -12  -4   0 -0.7852 1.95361   9
 -12  -4   0 -0.5124 0.95481   2
 -12  -4   0 -1.4790 0.91440  12
 -12  -4   0 -1.6404 0.86618  13
 -12  -4   0 -1.1580 1.10627  10
 -12  -4   0 -0.1494 1.04907  12
 -12  -4   0 0.06659 1.42118   5
 -12  -4   0 -1.2253 0.80675   2
 -12  -4   0 0.87239 1.28884   4
  12   4   0 0.74805 2.11137   3
  12   4   0 -1.6629 1.83933   6
 -13  -4   0 130.599 7.03521   5
 -13  -4   0 104.791 6.58088  10
 -13  -4   0 125.768 6.42248   8
 -13  -4   0 117.813 6.27257  13
 -13  -4   0 134.054 8.09174   9
 -13  -4   0 127.519 6.24188  12
 -13  -4   0 116.369 6.34034   8
  13   4   0 129.702 8.16674   3
  13   4   0 128.039 7.86747   6
 -14  -4   0 65.5710 3.88818  13
 -14  -4   0 73.3277 4.01227  13
 -14  -4   0 59.2107 3.98643   8
 -14  -4   0 75.0942 4.22991   8
 -14  -4   0 81.0949 6.14981   9
 -14  -4   0 83.1124 5.03283   5
 -14  -4   0 64.1599 4.41504  10
  14   4   0 83.1999 5.97554   3
 -15  -4   0 3.69399 1.63681   8
 -15  -4   0 4.55757 2.69887   9
 -15  -4   0 3.14485 1.13372  13
  15   4   0 5.28992 2.62371   3
 -16  -4   0 16.4389 2.49537   5
 -16  -4   0 10.5379 3.18495   9
 -16  -4   0 15.3049 1.57254  13
 -14   5   0 38.3568 3.67133   5
 -14   5   0 31.8664 3.57549   9
 -14   5   0 38.6536 3.55755   8
 -13   5   0 39.9419 3.64359   9
 -13   5   0 46.3685 3.77975   8
 -13   5   0 42.5888 3.76813   5
 -12   5   0 94.7665 5.23791  11
 -12   5   0 99.7779 6.04365   8
 -12   5   0 95.4969 6.02937   9
 -12   5   0 106.020 6.21524   5
 -12   5   0 113.695 5.71018   9
  11  -5   0 7.55071 2.09873   7
 -11   5   0 5.28599 0.81548  13
 -11   5   0 5.01772 1.59314   9
 -11   5   0 5.30566 1.74885   8
 -11   5   0 4.50963 0.93922  11
 -10   5   0 33.5559 2.06319  13
 -10   5   0 40.0851 3.22263   8
 -10   5   0 32.9613 4.27650   9
 -10   5   0 30.4797 2.31680  11
   9  -5   0 17.7785 2.33814   7
  -9   5   0 15.9321 1.97251   8
  -9   5   0 13.8808 1.37841  13
  -9   5   0 15.0848 1.83003   9
  -9   5   0 13.0719 1.34433  13
  -9   5   0 11.2066 1.92995   6
  -9   5   0 13.5771 1.46279  11
  -9   5   0 12.7244 1.99374   3
   8  -5   0 21.7964 2.46881  10
   8  -5   0 18.6600 2.13460   4
   8  -5   0 24.0196 2.66324   7
  -8   5   0 19.4159 2.46827   6
  -8   5   0 29.2073 3.22979   4
  -8   5   0 19.4964 1.58088  13
  -8   5   0 21.0634 2.52362   8
  -8   5   0 18.8795 1.89874  11
  -8   5   0 28.1976 3.05607   3
  -8   5   0 21.3504 2.22255   9
   7  -5   0 66.6598 4.38046   4
   7  -5   0 72.5674 4.50074  10
   7  -5   0 69.1447 4.29141   7
  -7   5   0 70.1751 3.60069  13
  -7   5   0 72.6345 3.70230  12
  -7   5   0 69.6371 3.60583  13
  -7   5   0 73.1825 3.64850  12
  -7   5   0 69.7353 4.27188   6
  -7   5   0 70.9886 4.28408   8
  -7   5   0 61.3718 4.49833   4
  -7   5   0 65.2039 3.87682  11
  -7   5   0 71.2505 3.62477   2
  -7   5   0 67.3880 4.23219   3
  -7   5   0 63.4643 4.28123  10
  -7   5   0 69.3234 3.64384   2
   6  -5   0 105.075 5.60300   4
   6  -5   0 105.795 5.56161   7
  -6   5   0 101.487 5.46616   3
  -6   5   0 91.9631 5.50274  10
  -6   5   0 100.081 5.04743   2
  -6   5   0 100.272 5.07652  12
  -6   5   0 103.128 5.51511   8
  -6   5   0 98.2387 4.97596  13
  -6   5   0 99.2124 5.01706   2
  -6   5   0 93.9123 5.20044  11
  -6   5   0 97.7009 5.44880   6
  -6   5   0 94.8558 5.48125   4
  -6   5   0 101.605 4.97941  13
  -6   5   0 101.459 5.02980  12
   5  -5   0 134.048 7.04150  10
   5  -5   0 132.027 6.39288   2
   5  -5   0 135.111 6.40590   2
   5  -5   0 136.192 6.93243   7
   5  -5   0 139.451 6.98574   4
  -5   5   0 133.202 6.92161   8
  -5   5   0 132.908 6.49829  13
  -5   5   0 132.208 6.56896   2
  -5   5   0 126.959 6.92703  10
  -5   5   0 136.908 6.54912  12
  -5   5   0 145.983 6.95839   4
  -5   5   0 119.562 6.77307   3
  -5   5   0 132.981 6.55523   2
  -5   5   0 134.876 6.59712  12
  -5   5   0 128.041 6.61185   9
  -5   5   0 132.135 6.87430   6
  -5   5   0 137.598 6.50490  13
  -5   5   0 120.464 6.67440  11
   4  -5   0 202.834 10.0405  12
   4  -5   0 213.738 10.5048  10
   4  -5   0 207.122 10.0918   2
   4  -5   0 203.628 10.0550  12
   4  -5   0 205.713 10.3800   8
   4  -5   0 216.407 10.4538   4
   4  -5   0 214.766 10.5317   7
  -4   5   0 215.385 10.2095   2
  -4   5   0 211.022 10.4526  10
  -4   5   0 208.094 10.1509   9
  -4   5   0 215.497 10.1890   2
  -4   5   0 213.888 10.9344  11
  -4   5   0 215.205 10.2135  12
  -4   5   0 212.128 10.3691   6
  -4   5   0 205.048 10.3170   3
  -4   5   0 212.659 10.1216  13
  -4   5   0 209.861 10.4441   8
  -4   5   0 208.673 10.4224   4
  -4   5   0 215.007 10.1691  12
  -4   5   0 211.519 10.1206  13
   3  -5   0 9.21517 1.27166   7
   3  -5   0 9.87504 1.06781   2
   3  -5   0 9.73250 1.03720  12
   3  -5   0 12.1476 1.18184  12
   3  -5   0 10.2978 1.22391   2
   3  -5   0 10.7018 1.30449   4
   3  -5   0 13.1085 1.60013   8
  -3   5   0 16.6048 1.43960   2
  -3   5   0 11.4884 1.40775  10
  -3   5   0 15.4963 1.42035  12
  -3   5   0 12.6173 1.11738  13
  -3   5   0 11.6224 1.39774   8
  -3   5   0 14.3884 1.43742   3
   2  -5   0 1199.84 58.7810  12
   2  -5   0 1265.00 58.8431   2
   2  -5   0 1283.09 58.7247  13
   2  -5   0 1242.88 58.8181  12
   2  -5   0 1184.09 58.9364   8
   2  -5   0 1229.21 58.8082   2
   2  -5   0 1227.17 58.7106  13
   2  -5   0 1263.89 58.9731  10
   2  -5   0 1259.51 58.9199   4
  -2   5   0 1271.36 58.7967  13
  -2   5   0 1250.58 58.8008   3
  -2   5   0 1265.59 58.8484   2
  -2   5   0 1244.74 58.9125   4
  -2   5   0 1282.21 58.9829   8
  -2   5   0 1260.92 58.9016  12
  -2   5   0 1260.55 58.7238   9
  -2   5   0 1275.56 58.8300  12
  -2   5   0 1263.90 58.8680   2
  -2   5   0 1260.25 58.7860  13
   1  -5   0 2.75984 0.67134   9
   1  -5   0 1.94903 0.68823  13
   1  -5   0 3.09908 0.83452   4
   1  -5   0 2.63252 1.03619  10
   1  -5   0 1.59270 0.71634  13
   1  -5   0 2.89837 0.82338   2
   1  -5   0 3.17696 0.79408  12
   1  -5   0 3.92972 0.91824   8
   1  -5   0 2.21043 0.88541   2
  -1   5   0 0.35268 0.92673  12
  -1   5   0 2.31921 0.79809  13
  -1   5   0 1.77688 0.76139  13
  -1   5   0 2.90142 0.89797   2
  -1   5   0 1.80536 0.88909   2
  -1   5   0 3.41754 0.82025  10
  -1   5   0 2.53411 0.88158  12
  -1   5   0 3.86980 0.98867   8
  -1   5   0 3.73008 0.69130   3
   0  -5   0 3510.27 168.237   1
   0   5   0 3549.06 168.276   1
  -1  -5   0 48.0833 2.75833   9
  -1  -5   0 46.4652 2.70276   2
  -1  -5   0 47.0518 2.86117   5
  -1  -5   0 52.7829 2.84704  12
  -1  -5   0 47.7094 2.72117   8
  -1  -5   0 45.5070 2.82615   2
  -1  -5   0 48.5800 2.70227  12
  -1  -5   0 46.8843 2.57922  10
  -1  -5   0 47.5097 2.62769  13
   1   5   0 45.5999 2.68389  13
   1   5   0 44.4232 2.54262  10
   1   5   0 46.3880 2.78125   8
   1   5   0 46.5959 2.79916   5
   1   5   0 46.1913 2.80264  12
   1   5   0 44.3841 2.69685   9
   1   5   0 48.5244 2.74421  12
  -2  -5   0 46.8793 2.59336  13
  -2  -5   0 45.6610 2.80363  12
  -2  -5   0 46.2605 2.68610  12
  -2  -5   0 46.3296 2.65675   8
  -2  -5   0 44.9508 2.84427   9
  -2  -5   0 46.4028 2.83356   2
  -2  -5   0 44.4723 2.81750   5
   2   5   0 43.4432 2.62473  13
   2   5   0 46.4533 2.70764  12
   2   5   0 47.4514 2.75589   5
   2   5   0 47.4873 2.60113  13
   2   5   0 43.8319 2.73335   2
   2   5   0 45.8550 2.68959   8
   2   5   0 46.1677 2.78871   9
   2   5   0 46.3758 2.66442   6
   2   5   0 47.1175 2.39414  10
  -3  -5   0 100.618 5.41058   9
  -3  -5   0 104.759 5.28182   5
  -3  -5   0 101.761 5.27291   2
  -3  -5   0 99.2794 5.11749   8
  -3  -5   0 97.5815 5.16137   2
  -3  -5   0 102.142 5.21495   6
  -3  -5   0 99.5765 5.25753  12
  -3  -5   0 97.9542 5.09924  13
  -3  -5   0 104.351 5.15005  13
  -3  -5   0 100.653 5.16486  12
   3   5   0 101.042 5.08624  13
   3   5   0 98.8563 5.13394   8
   3   5   0 105.815 5.23181   5
   3   5   0 102.677 5.22053  12
   3   5   0 96.1106 5.15376  12
   3   5   0 100.474 5.20666   2
   3   5   0 99.1493 5.07179   3
   3   5   0 106.584 5.23392   6
   3   5   0 101.223 5.09794  13
   3   5   0 104.413 5.21858   2
  -4  -5   0 1620.27 74.7535  12
  -4  -5   0 1621.43 74.9950   9
  -4  -5   0 1590.48 74.7113  13
  -4  -5   0 1578.31 74.7655   2
  -4  -5   0 1578.32 74.8039   2
  -4  -5   0 1619.46 74.7207  13
  -4  -5   0 1610.83 74.8170   5
  -4  -5   0 1605.51 74.7948  12
  -4  -5   0 1573.85 74.8388   6
  -4  -5   0 1583.05 74.7167   8
   4   5   0 1585.47 74.7667   3
   4   5   0 1581.29 74.6760  13
   4   5   0 1588.35 74.7388  12
   4   5   0 1561.05 74.7929   5
   4   5   0 1607.76 74.7714   2
   4   5   0 1524.41 74.7652   2
   4   5   0 1616.28 74.8673   6
   4   5   0 1560.36 74.7576  12
   4   5   0 1614.92 74.7388   8
   4   5   0 1616.01 74.6879  13
  -5  -5   0 79.6329 4.36798   2
  -5  -5   0 84.8056 4.85776   9
  -5  -5   0 85.3701 4.48559  12
  -5  -5   0 81.4241 4.36804  12
  -5  -5   0 87.0875 4.51282   2
  -5  -5   0 81.7589 4.31299   8
  -5  -5   0 86.3232 4.31833  13
  -5  -5   0 84.3755 4.55649   5
  -5  -5   0 83.3067 4.34878  13
   5   5   0 82.0012 4.98538  12
   5   5   0 86.0014 4.25681  13
   5   5   0 79.6050 4.61302   6
   5   5   0 84.9620 4.35512   8
   5   5   0 82.0329 4.22914  13
   5   5   0 84.8629 4.40920   2
   5   5   0 82.1523 4.50779   3
   5   5   0 81.9414 4.38914   2
   5   5   0 85.5898 4.47124   5
  -6  -5   0 676.981 31.5758  13
  -6  -5   0 675.903 31.8571   6
  -6  -5   0 685.023 31.5776  13
  -6  -5   0 676.748 31.6155  12
  -6  -5   0 680.584 31.6890   2
  -6  -5   0 668.434 31.6346   2
  -6  -5   0 686.880 31.7435   5
  -6  -5   0 677.973 32.0474   9
  -6  -5   0 658.726 31.5652   8
  -6  -5   0 675.649 31.6678  12
   6   5   0 667.791 31.7974   3
   6   5   0 669.169 31.4756  13
   6   5   0 650.738 31.8846   5
   6   5   0 668.172 31.8833   6
   6   5   0 660.062 31.4685  13
   6   5   0 661.207 31.6083   2
   6   5   0 639.753 31.6050   2
   6   5   0 655.528 31.5938  12
  -7  -5   0 68.7601 4.14373   6
  -7  -5   0 73.3085 4.10115  12
  -7  -5   0 71.8961 3.73865  13
  -7  -5   0 64.8170 3.72715  13
  -7  -5   0 66.9439 3.69429   8
  -7  -5   0 67.2904 3.76418   2
  -7  -5   0 69.9972 4.03001   5
  -7  -5   0 71.5741 3.92859   2
  -7  -5   0 67.8261 3.73712   4
   7   5   0 67.4874 3.45211  13
   7   5   0 72.2815 3.95276   5
   7   5   0 70.7155 3.74495   2
   7   5   0 68.6867 3.67847  12
   7   5   0 70.1060 3.46221  13
   7   5   0 69.4600 4.15334   3
   7   5   0 68.2403 3.68861  12
   7   5   0 67.0428 3.71746   2
  -8  -5   0 168.058 8.90036   9
  -8  -5   0 150.148 8.05001  13
  -8  -5   0 163.875 8.13654  12
  -8  -5   0 166.176 7.96063  10
  -8  -5   0 169.006 8.11195   8
  -8  -5   0 170.251 8.10977  13
  -8  -5   0 168.106 8.41191   5
  -8  -5   0 165.229 8.22443  12
  -8  -5   0 167.728 8.44838   2
  -8  -5   0 166.118 8.16202   2
   8   5   0 161.783 8.03724  12
   8   5   0 163.198 8.35166   5
   8   5   0 159.354 8.01333  12
   8   5   0 163.554 8.59124   3
   8   5   0 159.296 8.07674   2
   8   5   0 170.619 8.09667   2
  -9  -5   0 71.9309 4.10101  12
  -9  -5   0 72.9902 3.93485   8
  -9  -5   0 68.6010 3.86279  13
  -9  -5   0 73.0486 3.98035   2
  -9  -5   0 82.2999 4.41091   5
  -9  -5   0 69.2326 3.80229  10
  -9  -5   0 76.6769 4.17059   2
  -9  -5   0 76.3025 4.12871   4
  -9  -5   0 75.8638 3.98637  12
  -9  -5   0 73.2387 5.01963   9
  -9  -5   0 73.5598 3.94352  13
  -9  -5   0 56.8631 4.46918   6
  -9  -5   0 69.1571 4.22411   7
   9   5   0 71.1182 4.68640   3
   9   5   0 74.3669 4.80541   6
   9   5   0 68.9146 3.81158   2
   9   5   0 71.5023 3.74231  12
   9   5   0 67.5727 3.73506  12
   9   5   0 74.8165 4.30033   5
 -10  -5   0 282.260 13.7818   8
 -10  -5   0 279.431 13.7420  13
 -10  -5   0 291.130 14.1469   5
 -10  -5   0 295.292 13.8899   2
 -10  -5   0 287.932 13.7918  12
 -10  -5   0 285.758 13.7605  13
 -10  -5   0 305.485 14.8482   9
 -10  -5   0 242.064 14.1819   7
 -10  -5   0 282.863 14.0020   4
 -10  -5   0 285.676 13.7996   2
 -10  -5   0 289.994 13.7355  10
 -10  -5   0 295.905 13.8953  12
  10   5   0 292.391 14.5935   6
  10   5   0 296.403 14.4933   3
  10   5   0 288.952 13.6279   2
  10   5   0 274.070 13.6104   2
  10   5   0 274.729 14.0987   5
 -11  -5   0 -1.0258 0.94998  10
 -11  -5   0 0.28716 1.22869   4
 -11  -5   0 -0.4179 1.18107   2
 -11  -5   0 0.86090 0.97971  13
 -11  -5   0 1.78361 1.39103   5
 -11  -5   0 0.49363 0.89924  13
 -11  -5   0 -0.6935 1.02916  12
 -11  -5   0 4.84017 1.27842  12
 -11  -5   0 -0.5322 0.95143   2
 -11  -5   0 -0.5394 1.74691   9
 -11  -5   0 -0.4845 0.86198   7
  11   5   0 0.35606 1.69522   6
  11   5   0 -1.6840 1.73758   3
 -12  -5   0 264.672 13.6593  10
 -12  -5   0 290.184 13.7020  12
 -12  -5   0 286.748 13.6223  12
 -12  -5   0 294.313 14.1305   5
 -12  -5   0 259.726 13.5798  13
 -12  -5   0 292.755 13.6892   2
 -12  -5   0 270.183 13.6232   8
 -12  -5   0 251.301 13.9171   4
 -12  -5   0 285.316 13.6190  13
 -12  -5   0 295.989 14.9493   9
  12   5   0 281.926 14.6876   6
  12   5   0 301.910 14.6623   3
 -13  -5   0 29.1432 2.43837  13
 -13  -5   0 36.6609 2.56518  13
 -13  -5   0 36.9565 2.68795  12
 -13  -5   0 43.9855 4.71663   9
 -13  -5   0 33.6966 3.46203   5
 -13  -5   0 29.7009 2.67430  10
 -13  -5   0 34.7503 2.51242  12
 -13  -5   0 37.0955 2.62105   2
 -13  -5   0 29.1291 2.52353   8
 -13  -5   0 37.1745 2.38676   2
  13   5   0 26.8047 3.26264   6
  13   5   0 26.7765 4.58664   3
 -14  -5   0 27.5543 2.40707   8
 -14  -5   0 28.6889 3.79629   9
 -14  -5   0 22.0282 2.28054   8
 -14  -5   0 27.2192 2.21289   2
 -14  -5   0 28.3363 2.91693   5
 -14  -5   0 30.8822 2.39553  12
 -14  -5   0 32.6725 2.32495  12
 -14  -5   0 30.9995 2.96936  13
 -14  -5   0 21.9703 2.29154  10
  14   5   0 21.2836 3.23774   6
  14   5   0 28.8964 3.67541   3
 -15  -5   0 21.3973 2.25951   8
 -15  -5   0 22.2252 2.37721  13
 -15  -5   0 26.0284 3.44368   9
 -15  -5   0 24.1877 2.75094   5
 -15  -5   0 26.5521 2.24423   8
 -15  -5   0 23.6871 2.79587  13
 -16  -5   0 2.29252 2.75129   9
 -16  -5   0 7.38902 1.38987  13
 -16  -5   0 2.84423 1.93768   5
 -13   6   0 111.404 6.51131   8
 -13   6   0 95.9210 6.00750   9
 -13   6   0 115.581 6.53227   5
 -12   6   0 18.8881 1.54240  13
 -12   6   0 15.7069 2.39318   8
 -12   6   0 14.1523 1.97271   9
 -12   6   0 17.7338 2.75948   5
  11  -6   0 45.1737 4.05951   7
 -11   6   0 45.5202 3.70614   8
 -11   6   0 47.4074 3.82663   5
 -11   6   0 39.2367 2.68997  11
 -11   6   0 47.8893 3.00992   9
 -11   6   0 39.7067 2.50209  13
 -11   6   0 34.3780 2.42072  13
  10  -6   0 240.044 11.5451   7
 -10   6   0 213.556 10.8782   9
 -10   6   0 245.312 11.3679   8
 -10   6   0 228.208 10.9569   9
 -10   6   0 188.616 10.4978  13
 -10   6   0 221.554 10.5412  13
 -10   6   0 196.641 10.7626  11
   9  -6   0 5.44005 1.74531   7
  -9   6   0 4.88705 1.16495  11
  -9   6   0 5.43810 1.40235   9
  -9   6   0 5.62297 0.91867  13
  -9   6   0 5.35936 1.30680   9
  -9   6   0 6.31845 0.95620  13
  -9   6   0 7.68032 1.72750   8
  -9   6   0 4.37677 1.62926   6
   8  -6   0 166.525 8.70244   7
   8  -6   0 160.155 8.74023   4
  -8   6   0 168.156 8.64045   8
  -8   6   0 161.827 8.23738   9
  -8   6   0 162.248 7.97484  13
  -8   6   0 152.446 7.96384  13
  -8   6   0 160.890 8.20974   9
  -8   6   0 167.982 7.95629   2
  -8   6   0 147.986 8.86822   3
  -8   6   0 168.262 8.02851  12
  -8   6   0 164.267 7.95526   2
  -8   6   0 161.663 8.61972   6
  -8   6   0 170.217 7.98817  12
  -8   6   0 162.314 8.25499  11
   7  -6   0 15.0518 2.14488  10
   7  -6   0 13.5849 2.01059   4
   7  -6   0 13.9396 1.93062   7
  -7   6   0 18.7581 1.99815   3
  -7   6   0 14.9127 1.54165  13
  -7   6   0 14.8372 1.59951   2
  -7   6   0 16.1530 2.17955   4
  -7   6   0 14.8885 1.53044   9
  -7   6   0 13.6115 1.82220   9
  -7   6   0 20.1131 2.12355   8
  -7   6   0 13.8460 1.83563   6
  -7   6   0 16.4029 1.62486  12
  -7   6   0 14.9471 1.60075   2
  -7   6   0 14.7986 1.62105  11
  -7   6   0 16.5389 1.46736  12
   6  -6   0 154.401 8.02411   4
   6  -6   0 155.138 7.96903   7
   6  -6   0 155.523 8.11718  10
  -6   6   0 158.586 7.57148  12
  -6   6   0 148.108 7.54883   9
  -6   6   0 155.098 7.51312  12
  -6   6   0 150.315 7.52457   2
  -6   6   0 157.755 7.52111   2
  -6   6   0 154.732 7.89253   6
  -6   6   0 154.297 7.47623  13
  -6   6   0 143.789 7.69270  11
  -6   6   0 139.222 7.96230  10
  -6   6   0 142.904 7.82031   3
  -6   6   0 158.484 8.01133   8
  -6   6   0 147.605 7.93803   4
   5  -6   0 24.7439 2.24364   4
   5  -6   0 19.3601 1.45596   2
   5  -6   0 23.4709 2.36723  10
   5  -6   0 21.0074 1.52857   2
   5  -6   0 20.1499 2.19069   7
  -5   6   0 26.2365 2.60929   2
  -5   6   0 22.2513 1.64083  13
  -5   6   0 23.8159 2.39853   8
  -5   6   0 21.3539 2.17636  10
  -5   6   0 20.1148 1.81492   2
  -5   6   0 21.3375 1.93882   3
  -5   6   0 19.5749 2.09205   4
  -5   6   0 19.1297 1.73880  12
  -5   6   0 18.3223 1.64040  13
  -5   6   0 21.2932 1.69832   9
  -5   6   0 20.6621 1.92228  11
  -5   6   0 19.6732 2.00018   6
  -5   6   0 18.8486 1.82656  12
   4  -6   0 1717.40 83.6627   2
   4  -6   0 1785.51 84.0773  10
   4  -6   0 1821.50 83.9706   7
   4  -6   0 1723.45 83.9410   8
   4  -6   0 1753.36 83.6378  12
   4  -6   0 1769.87 83.9617   4
   4  -6   0 1736.91 83.6213  12
  -4   6   0 1774.86 83.7684   2
  -4   6   0 1809.40 83.8925   6
  -4   6   0 1855.70 84.3205   8
  -4   6   0 1824.41 83.7441  12
  -4   6   0 1792.00 83.9631   4
  -4   6   0 1814.83 83.7769  12
  -4   6   0 1778.62 83.8542  11
  -4   6   0 1831.25 83.7633   2
  -4   6   0 1737.27 83.9783  10
  -4   6   0 1770.07 83.6859  13
  -4   6   0 1822.02 83.7036  13
  -4   6   0 1775.19 83.8315   3
  -4   6   0 1779.64 83.6404   9
   3  -6   0 126.074 5.99250  13
   3  -6   0 125.594 5.98888  13
   3  -6   0 123.166 6.15096  12
   3  -6   0 122.170 6.19428  12
   3  -6   0 124.431 6.44719   8
   3  -6   0 122.706 6.52052  10
   3  -6   0 123.575 6.67321   4
   3  -6   0 122.894 6.19239   2
   3  -6   0 127.827 6.24212   2
   3  -6   0 125.620 6.71596   7
  -3   6   0 132.202 6.29027   2
  -3   6   0 125.749 6.20765  13
  -3   6   0 120.173 6.40817   4
  -3   6   0 122.059 6.29267  12
  -3   6   0 130.526 6.20963  13
  -3   6   0 130.163 6.57184  12
  -3   6   0 125.619 6.52186   8
  -3   6   0 117.247 6.44034  10
  -3   6   0 125.391 6.30579   2
  -3   6   0 124.398 6.08124   9
  -3   6   0 121.922 6.25065   3
   2  -6   0 775.234 36.7964  12
   2  -6   0 784.177 36.9368   4
   2  -6   0 771.372 36.9842   8
   2  -6   0 775.069 36.9849  10
   2  -6   0 762.961 36.8481   2
   2  -6   0 762.600 36.7155  13
   2  -6   0 782.677 36.8693   2
   2  -6   0 797.469 36.7276  13
  -2   6   0 772.406 36.7760   3
  -2   6   0 765.668 37.0262   5
  -2   6   0 791.527 36.8917  12
  -2   6   0 782.295 36.8023  13
  -2   6   0 788.903 36.8560  12
  -2   6   0 781.408 36.8974   2
  -2   6   0 799.529 36.8864   2
  -2   6   0 794.012 37.0209   8
  -2   6   0 780.322 36.7017   9
  -2   6   0 776.610 36.9676  10
  -2   6   0 790.671 36.8151  13
   1  -6   0 78.7300 3.98366  13
   1  -6   0 76.5375 4.20325  10
   1  -6   0 70.6491 4.21614   2
   1  -6   0 73.5872 4.19243  12
   1  -6   0 74.2145 4.08794  12
   1  -6   0 76.7626 3.93176   9
   1  -6   0 81.2061 4.12601   4
   1  -6   0 71.7601 4.14080   2
   1  -6   0 75.4663 3.94797  13
  -1   6   0 73.9606 4.05497  13
  -1   6   0 77.5750 4.10942  12
  -1   6   0 76.1835 3.86547   3
  -1   6   0 70.7564 4.14483  10
  -1   6   0 76.5947 4.03124  13
  -1   6   0 77.8570 4.16133  12
  -1   6   0 81.3131 4.28675   5
  -1   6   0 77.4031 4.18334   2
  -1   6   0 84.9440 3.92252   9
  -1   6   0 79.3281 4.14909   2
  -1   6   0 79.1589 4.31359   8
   0  -6   0 676.339 32.2032   2
   0  -6   0 680.968 32.1257   9
   0  -6   0 664.778 32.1666  12
   0  -6   0 681.762 32.2517   2
   0  -6   0 690.753 32.2320  12
   0  -6   0 679.814 32.1498   4
   0  -6   0 671.281 32.1229  13
   0  -6   0 689.565 32.1438  13
   0  -6   0 678.043 32.1897  10
   0  -6   0 672.169 32.2590   8
   0   6   0 690.987 32.2110  12
   0   6   0 692.293 32.2373   2
   0   6   0 679.368 32.1778  10
   0   6   0 681.605 32.2465  12
   0   6   0 662.527 32.2582   5
   0   6   0 692.060 32.1557  13
   0   6   0 700.029 32.1799  13
   0   6   0 677.914 32.2520   2
   0   6   0 684.736 32.1247   9
   0   6   0 675.654 32.2770   8
  -1  -6   0 91.8647 4.70358  12
  -1  -6   0 90.3370 4.57783   4
  -1  -6   0 88.1895 4.80607  12
  -1  -6   0 91.6622 4.74969   8
  -1  -6   0 88.0915 4.63004  13
  -1  -6   0 90.8530 4.72430   9
  -1  -6   0 92.7726 4.84718   5
  -1  -6   0 88.0500 4.72547   2
  -1  -6   0 87.6279 4.67864  13
  -1  -6   0 91.3498 4.61687  10
  -1  -6   0 83.4882 4.83042   2
   1   6   0 92.1953 4.81186   8
   1   6   0 91.8801 4.78134   2
   1   6   0 89.1139 4.79986  12
   1   6   0 91.8544 4.57998  10
   1   6   0 88.2707 4.70112   9
   1   6   0 89.8680 4.65663  13
   1   6   0 93.3732 4.75617  12
   1   6   0 90.0077 4.80549   5
   1   6   0 95.0610 4.68347  13
  -2  -6   0 4339.21 176.878   2
  -2  -6   0 3204.44 176.563  13
  -3  -6   0 308.531 14.7401   5
  -3  -6   0 310.008 14.6212  13
  -3  -6   0 300.737 14.6588   2
  -3  -6   0 303.211 14.7139  12
  -3  -6   0 304.041 14.6390  12
  -3  -6   0 308.775 14.8212   9
  -3  -6   0 314.112 14.7453   2
  -3  -6   0 304.310 14.5943  13
  -3  -6   0 296.698 14.6157   8
   3   6   0 306.889 14.6504   8
   3   6   0 307.836 14.5931  13
   3   6   0 306.978 14.5837  13
   3   6   0 311.014 14.6579  12
   3   6   0 301.718 14.6829  12
   3   6   0 304.549 14.5175   3
   3   6   0 300.943 14.6586   6
   3   6   0 292.709 14.6802   2
   3   6   0 302.869 14.6950   5
  -4  -6   0 560.723 27.0518   8
  -4  -6   0 574.369 27.0879  12
  -4  -6   0 564.249 27.1490  12
  -4  -6   0 584.594 27.0680  13
  -4  -6   0 582.859 27.1876   5
  -4  -6   0 574.323 27.0487  13
  -4  -6   0 577.649 27.3345   9
  -4  -6   0 582.818 27.1841   2
  -4  -6   0 557.889 27.1057   2
  -4  -6   0 570.960 27.1590   6
   4   6   0 573.183 27.0513   3
   4   6   0 573.749 27.0141  13
   4   6   0 560.301 27.1191  12
   4   6   0 569.244 27.1765   6
   4   6   0 570.053 27.0862  12
   4   6   0 543.766 27.2721   2
   4   6   0 569.342 27.1403   5
   4   6   0 582.244 27.0861   8
   4   6   0 574.127 27.0283  13
   4   6   0 577.187 27.1287   2
  -5  -6   0 232.942 10.9956  12
  -5  -6   0 215.719 10.8224   8
  -5  -6   0 226.929 11.0559   6
  -5  -6   0 222.022 11.2576   9
  -5  -6   0 218.368 10.9020   2
  -5  -6   0 231.607 10.9117  12
  -5  -6   0 229.592 10.8685  13
  -5  -6   0 224.145 11.0056   2
  -5  -6   0 226.933 11.0159   5
   5   6   0 227.011 10.8727   8
   5   6   0 225.015 10.9309   2
   5   6   0 221.707 10.9241   3
   5   6   0 216.498 10.7677  13
   5   6   0 207.946 10.9023   2
   5   6   0 218.026 10.9020  12
   5   6   0 226.658 10.8852  12
   5   6   0 232.365 11.0833   6
   5   6   0 220.871 10.7908  13
  -6  -6   0 175.259 8.55396   8
  -6  -6   0 173.583 8.82592   6
  -6  -6   0 181.576 8.75624   2
  -6  -6   0 172.178 8.70406  12
  -6  -6   0 179.612 9.11037   9
  -6  -6   0 181.331 8.58949  13
  -6  -6   0 172.552 8.63641   2
  -6  -6   0 177.754 8.62850  12
  -6  -6   0 172.407 8.76496   5
  -6  -6   0 172.738 8.55213  13
   6   6   0 174.618 8.76910   3
   6   6   0 176.223 8.57509  12
   6   6   0 177.800 8.72044   5
   6   6   0 166.185 8.61463   2
   6   6   0 169.560 8.60001  12
   6   6   0 172.746 8.45765  13
   6   6   0 171.988 8.47602  13
   6   6   0 173.818 8.63003   2
   6   6   0 170.317 8.89189   6
  -7  -6   0 230.792 11.6459   6
  -7  -6   0 230.589 11.3006   8
  -7  -6   0 240.663 11.3470  13
  -7  -6   0 237.039 11.7174   2
  -7  -6   0 243.134 11.9687   9
  -7  -6   0 229.671 11.3092  13
  -7  -6   0 236.271 11.4615  12
  -7  -6   0 230.616 11.3917   2
  -7  -6   0 235.403 11.3821  12
  -7  -6   0 244.253 11.5677   5
   7   6   0 228.649 11.1693  13
   7   6   0 232.552 11.7224   6
   7   6   0 228.643 11.3717   2
   7   6   0 223.280 11.3264  12
   7   6   0 236.617 11.1859  13
   7   6   0 224.943 11.3617   2
   7   6   0 230.717 11.4850   5
   7   6   0 236.317 11.6138   3
  -8  -6   0 263.648 13.3134   6
  -8  -6   0 274.915 13.0431  12
  -8  -6   0 275.040 13.0765   2
  -8  -6   0 266.208 12.9074   4
  -8  -6   0 263.125 12.9598   2
  -8  -6   0 279.524 13.6612   9
  -8  -6   0 275.246 12.9763  12
  -8  -6   0 261.354 12.8779  13
  -8  -6   0 261.788 12.8753   8
  -8  -6   0 273.616 12.9128  13
  -8  -6   0 272.329 13.2235   5
   8   6   0 268.885 13.2926   3
   8   6   0 262.505 12.8544  12
   8   6   0 255.336 12.6510  11
   8   6   0 258.401 12.8686  12
   8   6   0 272.397 12.6663  13
   8   6   0 273.317 13.4193   6
   8   6   0 258.786 12.6491  13
   8   6   0 259.558 13.0920   5
   8   6   0 269.460 12.9216   2
   8   6   0 254.703 12.9039   2
  -9  -6   0 6.38389 1.20281  12
  -9  -6   0 6.66889 1.36450  12
  -9  -6   0 5.22663 1.13516   2
  -9  -6   0 5.02058 1.15278   4
  -9  -6   0 3.93924 1.86884   9
  -9  -6   0 4.05215 1.56468   6
  -9  -6   0 4.71956 1.41606   5
  -9  -6   0 8.01352 1.17918  13
  -9  -6   0 6.13647 1.08262   8
  -9  -6   0 6.33754 1.06098  13
  -9  -6   0 6.19104 1.40341   2
   9   6   0 5.13345 1.10027   2
   9   6   0 5.47242 1.01119  12
   9   6   0 5.16949 1.02115  12
   9   6   0 6.65241 1.38254   5
   9   6   0 4.63598 1.73556   3
   9   6   0 4.19986 1.05168   2
   9   6   0 2.75583 1.46272   6
 -10  -6   0 49.5541 3.85672   6
 -10  -6   0 49.4585 3.10886  13
 -10  -6   0 57.7334 3.47445  12
 -10  -6   0 56.1321 3.50577   2
 -10  -6   0 45.0140 3.43832   8
 -10  -6   0 53.6287 3.26015  12
 -10  -6   0 51.5205 3.24326   2
 -10  -6   0 47.6340 3.31629   4
 -10  -6   0 51.6669 3.21011  13
 -10  -6   0 53.1606 4.57692   9
 -10  -6   0 51.2625 3.75334   5
  10   6   0 50.6461 4.22445   6
  10   6   0 50.4843 3.03605   2
  10   6   0 53.6249 2.93622  12
  10   6   0 47.6051 3.57146   5
  10   6   0 52.7821 4.12182   3
 -11  -6   0 204.532 9.77415  12
 -11  -6   0 198.774 9.70773   8
 -11  -6   0 171.747 10.0522   7
 -11  -6   0 189.548 9.75257   2
 -11  -6   0 181.432 9.67394  13
 -11  -6   0 202.231 10.1740   5
 -11  -6   0 192.928 9.94100   4
 -11  -6   0 213.232 11.0028   9
 -11  -6   0 204.247 9.90376  12
 -11  -6   0 193.326 9.72479  13
 -11  -6   0 205.893 9.91283   2
  11   6   0 195.769 10.4044   5
  11   6   0 191.717 9.51967   2
  11   6   0 198.021 10.6687   6
  11   6   0 213.583 10.6191   3
  11   6   0 180.803 9.50606   2
 -12  -6   0 52.4373 3.49489  12
 -12  -6   0 44.6466 3.16716  13
 -12  -6   0 52.2689 3.27004   2
 -12  -6   0 54.8551 5.12061   9
 -12  -6   0 53.2755 4.00556   5
 -12  -6   0 46.6142 4.95248   4
 -12  -6   0 48.0091 3.19153   8
 -12  -6   0 53.7727 3.51745   2
 -12  -6   0 48.5077 3.28850  12
  12   6   0 48.8605 4.59268   6
  12   6   0 52.4804 4.58105   3
 -13  -6   0 -0.4135 2.27154   9
 -13  -6   0 1.89205 1.10483   8
 -13  -6   0 1.02753 1.31986   2
 -13  -6   0 2.18836 1.23421  13
 -13  -6   0 0.93925 1.65171   5
 -13  -6   0 2.39138 1.24710  12
 -13  -6   0 1.05824 1.09626   2
 -13  -6   0 0.84389 1.39738  12
  13   6   0 4.25544 2.26902   6
 -14  -6   0 68.3668 4.08626  13
 -14  -6   0 70.6480 4.91807   5
 -14  -6   0 75.0170 4.20705  12
 -14  -6   0 67.8292 4.07800   2
 -14  -6   0 64.6473 3.89118   2
 -14  -6   0 69.3135 4.04592  12
 -14  -6   0 69.2081 6.15599   9
 -14  -6   0 56.0161 3.91517  13
 -14  -6   0 61.9273 3.88102   8
  14   6   0 72.5266 5.82368   6
  14   6   0 75.4292 5.79191   3
 -15  -6   0 0.69557 1.29795  13
 -15  -6   0 1.42540 2.54377   9
 -15  -6   0 1.81900 1.32063  12
 -15  -6   0 2.37761 1.06373   2
 -15  -6   0 3.15803 1.12888   8
 -15  -6   0 -0.3310 1.83468   5
 -15  -6   0 1.39880 1.16125   2
 -15  -6   0 -0.1139 1.06648   8
 -15  -6   0 0.20881 1.20320  12
  15   6   0 -2.7194 2.36548   3
 -16  -6   0 7.80629 2.20052   5
 -16  -6   0 6.11645 2.92300   9
 -16  -6   0 7.74614 1.58311  13
  16   6   0 5.59856 2.90557   3
 -17  -6   0 32.0483 3.89367   5
 -17  -6   0 34.7065 6.77847   9
 -13   7   0 2.21708 1.84532   8
 -13   7   0 0.47476 1.71022   5
  12  -7   0 53.1872 4.64790   7
 -12   7   0 48.9791 3.05347  13
 -12   7   0 53.4935 4.32986   5
 -12   7   0 57.4776 4.46204   8
  11  -7   0 -0.2702 1.87256   7
 -11   7   0 -1.3876 1.11400   9
 -11   7   0 0.31350 1.12326   9
 -11   7   0 0.62846 1.97271   8
 -11   7   0 3.00312 1.00306  13
 -11   7   0 -1.5836 1.48547  11
  10  -7   0 -0.7047 1.69166   7
 -10   7   0 0.59306 0.79576  13
 -10   7   0 1.61650 0.92021  13
 -10   7   0 1.27345 1.66859   8
 -10   7   0 0.43915 1.03175   9
 -10   7   0 -0.1383 1.01299   9
 -10   7   0 2.94967 1.01355  11
   9  -7   0 15.4980 2.56567   7
  -9   7   0 15.4461 1.90183   9
  -9   7   0 13.8529 1.84425   9
  -9   7   0 15.6322 2.17804   8
  -9   7   0 17.0682 1.48381  12
  -9   7   0 16.0935 2.43858   6
  -9   7   0 13.0544 1.37250  13
  -9   7   0 16.3523 1.47516  13
   8  -7   0 290.940 14.5065   4
   8  -7   0 295.734 14.4571   7
  -8   7   0 278.292 14.2712   3
  -8   7   0 274.110 14.0351  11
  -8   7   0 288.211 13.7843  13
  -8   7   0 288.879 13.8229  12
  -8   7   0 281.445 13.8118   9
  -8   7   0 294.187 14.4014   8
  -8   7   0 270.753 13.8135   9
  -8   7   0 283.257 13.7650   2
  -8   7   0 296.441 13.7705   2
  -8   7   0 275.868 13.7748  13
  -8   7   0 301.786 13.8005  12
   7  -7   0 7.40735 1.82230   7
   7  -7   0 6.59803 1.67901   4
  -7   7   0 8.73676 1.22174   2
  -7   7   0 8.04219 1.73985   8
  -7   7   0 7.26125 1.59118   3
  -7   7   0 9.05449 1.29070  12
  -7   7   0 6.86741 1.12977   9
  -7   7   0 9.01316 1.39940  11
  -7   7   0 7.11789 1.08775   9
  -7   7   0 8.35347 1.23283  12
  -7   7   0 9.01722 1.12837  13
   6  -7   0 129.168 7.02135   4
   6  -7   0 131.334 6.97792   7
   6  -7   0 134.223 7.16791  10
  -6   7   0 130.035 6.50020   2
  -6   7   0 124.787 6.35606   9
  -6   7   0 128.538 6.81491   6
  -6   7   0 129.132 6.94421   4
  -6   7   0 117.831 6.95189  10
  -6   7   0 126.942 6.34034   9
  -6   7   0 130.489 6.55132  12
  -6   7   0 128.447 6.77275   3
  -6   7   0 126.643 6.42613  13
  -6   7   0 123.097 6.50467   2
  -6   7   0 133.570 7.05390   8
  -6   7   0 131.000 6.50209  12
  -6   7   0 117.673 6.66085  11
   5  -7   0 79.0792 4.08900  12
   5  -7   0 81.8204 4.80461   7
   5  -7   0 85.6381 4.99148  10
   5  -7   0 82.8835 4.12553  12
   5  -7   0 81.0085 4.76798   4
   5  -7   0 78.6204 4.16976   2
  -5   7   0 85.7134 4.47485  12
  -5   7   0 75.9831 5.00436  10
  -5   7   0 80.9434 4.58670   6
  -5   7   0 84.2702 4.90974   8
  -5   7   0 74.2906 4.49875  11
  -5   7   0 80.2708 4.43733   2
  -5   7   0 80.1691 4.15242   9
  -5   7   0 78.8902 4.30033  13
  -5   7   0 86.9744 4.41897  12
  -5   7   0 81.3765 4.33488  13
  -5   7   0 79.0403 4.51181   3
  -5   7   0 82.2780 4.40354   2
   4  -7   0 25.1813 1.88475   2
   4  -7   0 23.9716 1.89201  12
   4  -7   0 27.9908 2.37215   8
   4  -7   0 24.9186 2.38091   7
   4  -7   0 26.0309 1.81103  12
   4  -7   0 25.4056 2.56431  10
   4  -7   0 25.8927 1.96203   2
   4  -7   0 29.7469 2.46198   4
  -4   7   0 32.3281 2.46196   6
  -4   7   0 27.1730 2.37544  10
  -4   7   0 25.8737 2.59666   8
  -4   7   0 25.8853 2.04605   3
  -4   7   0 29.3425 2.10321  12
  -4   7   0 28.2315 2.14975   2
  -4   7   0 26.6573 2.10377   2
  -4   7   0 25.4773 1.93392  13
  -4   7   0 26.9047 2.16586  12
  -4   7   0 28.8076 2.00006  13
  -4   7   0 24.0038 2.16398  11
   3  -7   0 188.675 9.12507   4
   3  -7   0 180.066 8.66544  13
   3  -7   0 177.509 9.12994   8
   3  -7   0 178.639 8.88088  12
   3  -7   0 181.684 8.66413  13
   3  -7   0 188.818 9.14974   7
   3  -7   0 171.431 8.86285   2
   3  -7   0 178.356 8.92899   2
   3  -7   0 170.102 8.81399  12
  -3   7   0 162.484 8.83971  13
  -3   7   0 178.400 8.99154   2
  -3   7   0 190.207 9.06588  11
  -3   7   0 190.516 9.15740  10
  -3   7   0 183.763 9.15056   5
  -3   7   0 191.019 9.24442   8
  -3   7   0 184.251 8.89066   3
  -3   7   0 187.821 8.91365  13
  -3   7   0 182.015 8.94765  12
  -3   7   0 175.424 8.98474   2
   2  -7   0 1162.22 53.9250   2
   2  -7   0 1109.51 53.8299  12
   2  -7   0 1172.62 53.7588  13
   2  -7   0 1150.23 53.9757   4
   2  -7   0 1103.21 53.8645   2
   2  -7   0 1125.79 54.0450   8
   2  -7   0 1158.22 54.0503  10
   2  -7   0 1127.79 53.7461  13
  -2   7   0 1132.68 54.8448   8
  -2   7   0 1158.01 54.0800  12
  -2   7   0 1150.82 54.0164  10
  -2   7   0 1139.48 53.7803   3
  -2   7   0 1158.34 53.9500  12
  -2   7   0 1157.24 53.9633   2
  -2   7   0 1156.46 53.9742   2
  -2   7   0 1137.43 54.0337   5
  -2   7   0 1161.01 53.8729  13
  -2   7   0 1142.50 53.7072   9
  -2   7   0 1135.19 53.8431  13
   1  -7   0 27.2319 1.82821  13
   1  -7   0 26.9054 2.13247   2
   1  -7   0 28.0736 2.08773  12
   1  -7   0 26.4867 2.12441   8
   1  -7   0 27.0431 2.00076   2
   1  -7   0 31.2251 2.06789   4
   1  -7   0 24.1814 1.86686  13
   1  -7   0 26.4068 1.91539  12
   1  -7   0 27.6661 2.18353  10
   1  -7   0 26.8860 1.81606   9
  -1   7   0 27.7673 2.17481  12
  -1   7   0 27.0868 2.07815  10
  -1   7   0 27.8823 2.01458  13
  -1   7   0 26.0195 1.66220   3
  -1   7   0 28.3587 2.27578   5
  -1   7   0 29.4762 1.77336   9
  -1   7   0 26.9125 2.10356   2
  -1   7   0 25.7281 2.30314   8
  -1   7   0 27.1528 1.96175  13
  -1   7   0 24.7377 2.05156  12
  -1   7   0 25.4958 2.08789   2
   0  -7   0 235.009 11.4116   9
   0  -7   0 233.710 11.4308  13
   0  -7   0 240.033 11.5856   2
   0  -7   0 229.412 11.5031   2
   0  -7   0 234.508 11.4053  13
   0  -7   0 240.291 11.5082  10
   0  -7   0 234.395 11.4728  12
   0  -7   0 240.193 11.4505   4
   0  -7   0 241.428 11.5625  12
   0   7   0 232.123 11.3937   9
   0   7   0 245.336 11.4927  13
   0   7   0 236.602 11.5272  12
   0   7   0 235.137 11.5598  12
   0   7   0 233.866 11.4428  13
   0   7   0 227.602 11.5592   2
   0   7   0 239.004 11.4806  10
   0   7   0 241.848 11.5600   2
   0   7   0 240.379 11.6398   8
   0   7   0 234.043 11.6048   5
  -1  -7   0 613.287 28.7236   9
  -1  -7   0 608.813 28.6681  13
  -1  -7   0 621.583 28.8220   2
  -1  -7   0 611.986 28.6916  13
  -1  -7   0 612.107 28.6552  10
  -1  -7   0 607.911 28.6234   4
  -1  -7   0 603.123 28.7856  12
  -1  -7   0 605.878 28.7239  12
  -1  -7   0 601.371 28.7853   8
   1   7   0 592.063 28.7924   5
   1   7   0 608.774 28.8105   8
   1   7   0 595.958 28.7034   9
   1   7   0 599.934 28.7869  12
   1   7   0 589.319 28.6797  13
   1   7   0 602.453 28.7824   2
   1   7   0 618.076 28.7570  12
   1   7   0 603.775 28.6360  10
  -2  -7   0 257.432 13.7008   8
  -2  -7   0 267.912 13.0736   2
  -2  -7   0 269.765 12.9391  13
  -2  -7   0 273.390 13.0486   9
  -2  -7   0 268.460 12.9667  12
  -2  -7   0 270.152 13.0529  12
  -2  -7   0 272.786 13.0878   5
   2   7   0 267.745 12.7819  10
   2   7   0 262.336 13.0053   9
   2   7   0 259.658 13.0500   5
   2   7   0 259.203 12.9132  13
   2   7   0 273.156 12.9264  13
   2   7   0 268.903 12.9901  12
   2   7   0 270.600 13.0320   8
   2   7   0 269.496 13.0295   2
   2   7   0 270.821 12.9158   6
  -3  -7   0 -0.8228 0.93465  12
  -3  -7   0 2.66279 1.08357   5
  -3  -7   0 -0.5154 0.80929  13
  -3  -7   0 0.43872 1.04566   9
  -3  -7   0 0.98411 1.13202  12
  -3  -7   0 0.96615 0.86912   8
  -3  -7   0 -0.5813 0.95577   2
  -3  -7   0 0.24637 0.91394  13
  -3  -7   0 0.46431 1.54484   2
   3   7   0 0.76120 0.89229  13
   3   7   0 0.54996 0.54565  10
   3   7   0 -0.6028 1.02302  12
   3   7   0 1.65995 0.70602   3
   3   7   0 0.92169 0.90016   5
   3   7   0 -1.1952 0.96015  12
   3   7   0 0.43397 0.95529   8
   3   7   0 0.65174 1.05206   2
   3   7   0 0.05943 0.88828   6
   3   7   0 -0.4015 0.96030  13
  -4  -7   0 1536.99 72.5648  12
  -4  -7   0 1543.92 72.4508  13
  -4  -7   0 1561.25 72.5055  12
  -4  -7   0 1578.99 72.5908   5
  -4  -7   0 1555.19 72.4669  13
  -4  -7   0 1492.32 72.4570   8
  -4  -7   0 1554.73 72.7091   9
  -4  -7   0 1547.59 72.5854   2
   4   7   0 1523.57 72.3944   3
   4   7   0 1543.25 72.4994  12
   4   7   0 1540.13 72.4316  13
   4   7   0 1486.14 72.5338   2
   4   7   0 1519.07 72.5382   5
   4   7   0 1559.70 72.5488   2
   4   7   0 1557.70 72.5572   6
   4   7   0 1561.14 72.4986   8
  -5  -7   0 141.028 7.37933   6
  -5  -7   0 138.608 7.28054   2
  -5  -7   0 150.271 7.44763   2
  -5  -7   0 143.446 7.27887  12
  -5  -7   0 145.414 7.21257  13
  -5  -7   0 143.665 7.25401  13
  -5  -7   0 144.848 7.44847   5
  -5  -7   0 152.120 7.41564  12
  -5  -7   0 140.218 7.20942   8
  -5  -7   0 146.275 7.67137   9
   5   7   0 148.216 7.28108   8
   5   7   0 146.284 7.19123  13
   5   7   0 144.116 7.33314   2
   5   7   0 142.286 7.34224   5
   5   7   0 144.341 7.26447  12
   5   7   0 145.546 7.25152   3
   5   7   0 140.815 7.15571  13
   5   7   0 139.731 7.29420  12
   5   7   0 145.231 7.41885   6
   5   7   0 141.826 7.31043   2
  -6  -7   0 550.294 26.8182   2
  -6  -7   0 594.473 27.1627   2
  -6  -7   0 578.290 27.1311  12
  -6  -7   0 561.634 26.7446  13
  -6  -7   0 558.141 26.7355   8
  -6  -7   0 556.580 26.9516   6
  -6  -7   0 564.765 26.7966  12
  -6  -7   0 570.731 26.9159   5
  -6  -7   0 562.985 26.7570  13
   6   7   0 549.004 26.7972  12
   6   7   0 533.765 26.8020   2
   6   7   0 574.814 26.8677   3
   6   7   0 566.701 26.6855  13
   6   7   0 570.834 26.8215   2
   6   7   0 568.269 27.0011   6
   6   7   0 557.109 26.8642   5
   6   7   0 549.782 26.6544  13
   6   7   0 572.222 26.7785   8
   6   7   0 558.849 26.7683  12
  -7  -7   0 101.896 5.48226   2
  -7  -7   0 103.585 5.31776  12
  -7  -7   0 96.8653 5.19147   8
  -7  -7   0 100.029 5.27556  13
  -7  -7   0 98.4798 5.31526   2
  -7  -7   0 101.167 5.21522  13
  -7  -7   0 106.243 5.90005   5
  -7  -7   0 97.8074 5.53219   6
  -7  -7   0 103.362 5.44378  12
  -7  -7   0 101.954 5.95248   9
   7   7   0 98.3941 5.65651   6
   7   7   0 94.7448 5.24352  12
   7   7   0 99.9086 5.49396   3
   7   7   0 100.560 5.22060  12
   7   7   0 92.9616 5.26831   2
   7   7   0 99.6774 5.33213   2
   7   7   0 99.2431 5.05975  13
   7   7   0 99.6773 5.09301  13
   7   7   0 98.7872 5.40417   5
  -8  -7   0 321.617 15.2667   2
  -8  -7   0 325.124 15.3743   2
  -8  -7   0 301.244 15.1490  13
  -8  -7   0 326.441 15.4451   5
  -8  -7   0 323.504 15.3321  12
  -8  -7   0 337.057 15.2139  13
  -8  -7   0 311.806 15.1014   4
  -8  -7   0 290.294 15.2471   8
  -8  -7   0 316.356 15.2267  12
  -8  -7   0 325.717 15.9083   9
  -8  -7   0 295.037 15.5045   6
   8   7   0 304.896 14.9693  13
   8   7   0 313.386 15.6293   6
   8   7   0 319.609 15.2277   2
   8   7   0 301.283 15.2058   2
   8   7   0 300.334 15.1571  12
   8   7   0 331.122 15.5161   3
   8   7   0 308.860 15.3628   5
   8   7   0 317.490 14.9948  13
  -9  -7   0 60.6058 4.54033   9
  -9  -7   0 62.1581 3.94804   5
  -9  -7   0 56.9698 3.51360  13
  -9  -7   0 58.5350 3.50081  12
  -9  -7   0 46.0429 3.27483  13
  -9  -7   0 60.1835 4.14916   8
  -9  -7   0 56.1721 3.75331   2
  -9  -7   0 56.6784 3.70257  12
  -9  -7   0 57.6508 3.51198   2
  -9  -7   0 55.8401 3.34531   4
   9   7   0 56.0236 2.94637  11
   9   7   0 51.8264 4.15851  12
   9   7   0 55.3126 3.69179   5
   9   7   0 53.7066 3.42032   2
   9   7   0 55.0113 2.93039  13
   9   7   0 50.9017 3.37200   2
   9   7   0 57.3284 4.20318   6
   9   7   0 58.2073 3.33103  12
   9   7   0 54.8843 4.03751   3
   9   7   0 56.3340 2.95487  13
 -10  -7   0 207.348 10.0978   2
 -10  -7   0 195.741 9.81420   8
 -10  -7   0 208.804 9.93522  12
 -10  -7   0 197.187 9.93531   2
 -10  -7   0 200.152 10.2455   5
 -10  -7   0 206.630 10.9218   9
 -10  -7   0 183.063 10.3882   6
 -10  -7   0 179.438 9.79464  13
 -10  -7   0 204.039 10.0573  12
 -10  -7   0 216.051 10.1974  13
 -10  -7   0 199.640 9.90647   4
  10   7   0 185.337 9.72583  12
  10   7   0 197.716 9.82556   2
  10   7   0 196.459 10.5869   6
  10   7   0 201.300 10.1780   5
  10   7   0 200.024 9.73311  12
  10   7   0 192.007 9.81159   2
  10   7   0 203.885 10.4741   3
 -11  -7   0 102.546 5.51572  13
 -11  -7   0 92.7005 5.37631  13
 -11  -7   0 98.8840 5.41122   8
 -11  -7   0 108.483 6.90807   9
 -11  -7   0 101.633 5.52533   2
 -11  -7   0 105.236 6.04373   5
 -11  -7   0 110.678 5.77120   2
 -11  -7   0 104.880 5.53541  12
 -11  -7   0 104.351 5.73184  12
 -11  -7   0 98.9413 5.59282   4
  11   7   0 104.430 6.49273   6
  11   7   0 112.272 6.40270   3
  11   7   0 90.4047 5.24521   2
  11   7   0 93.6619 5.29466   2
  11   7   0 103.556 5.20691  12
  11   7   0 96.6731 5.88486   5
 -12  -7   0 62.2738 3.90890   8
 -12  -7   0 67.2588 4.64876   5
 -12  -7   0 71.1042 4.10399  12
 -12  -7   0 65.5867 4.06521  13
 -12  -7   0 76.0912 5.72009   9
 -12  -7   0 66.6656 4.29426   2
 -12  -7   0 63.5577 4.13674   4
 -12  -7   0 66.6205 4.25379  12
 -12  -7   0 62.0834 4.01492   2
  12   7   0 77.2026 5.41637   6
  12   7   0 60.5757 4.45294   5
  12   7   0 60.6894 3.68402   2
  12   7   0 75.4899 5.22845   3
  12   7   0 62.9147 3.66943   2
 -13  -7   0 99.6498 6.14179  13
 -13  -7   0 106.286 6.40506   4
 -13  -7   0 120.234 6.31442  13
 -13  -7   0 122.476 10.1317   9
 -13  -7   0 109.217 6.22906   2
 -13  -7   0 128.475 6.95918   5
 -13  -7   0 112.332 6.09401   8
 -13  -7   0 121.055 6.46079   2
 -13  -7   0 122.865 6.28624  12
  13   7   0 121.305 7.92632   6
  13   7   0 140.561 10.2567   3
 -14  -7   0 3.88752 1.11384   8
 -14  -7   0 3.21652 1.51054   2
 -14  -7   0 2.71188 1.56466  12
 -14  -7   0 3.11825 1.45248  12
 -14  -7   0 3.09718 1.35402  13
 -14  -7   0 3.87182 1.91384   5
 -14  -7   0 2.27663 2.47859   9
 -14  -7   0 4.43882 1.28757   2
  14   7   0 -1.1700 2.16450   6
  14   7   0 4.22124 2.67060   3
 -15  -7   0 21.4989 2.26295  12
 -15  -7   0 22.0845 2.28322   2
 -15  -7   0 22.7622 2.50923   2
 -15  -7   0 20.9016 3.54373   9
 -15  -7   0 34.0219 3.12093  12
 -15  -7   0 20.7777 1.98539   8
 -15  -7   0 21.9775 2.20963  13
  15   7   0 27.1048 3.67388   3
  15   7   0 19.9433 3.44723   6
 -16  -7   0 12.1243 1.64981  12
 -16  -7   0 11.8837 2.41144   5
 -16  -7   0 10.2355 1.58549   2
 -16  -7   0 10.4255 1.68292  12
 -16  -7   0 7.21314 1.65221  13
 -16  -7   0 9.24614 3.05423   9
  16   7   0 13.7650 3.26554   3
 -17  -7   0 13.9710 1.82237  13
 -17  -7   0 7.28181 2.30796   5
 -17  -7   0 10.7572 4.08082   9
  12  -8   0 121.220 8.29716   7
 -12   8   0 132.432 7.70832   8
 -12   8   0 129.415 7.61925   5
  11  -8   0 4.89011 2.06903   7
 -11   8   0 1.95499 1.82017   8
  10  -8   0 220.938 10.6032   7
 -10   8   0 193.763 9.71637  13
 -10   8   0 169.580 9.64630  13
   9  -8   0 61.4005 4.51216   7
  -9   8   0 65.2348 4.54128   8
  -9   8   0 62.8294 3.44806  13
  -9   8   0 60.6297 3.44215  12
  -9   8   0 48.5328 4.00392  11
  -9   8   0 51.1502 3.33752  13
   8  -8   0 3.40923 1.78192   7
   8  -8   0 0.19334 1.67168   4
  -8   8   0 4.06013 1.11813   2
  -8   8   0 3.73014 1.17051  12
  -8   8   0 2.30651 1.14709  12
  -8   8   0 1.86294 1.57092   8
  -8   8   0 4.53487 1.22161  11
  -8   8   0 1.30786 1.02496  13
  -8   8   0 2.85369 1.05151   2
  -8   8   0 1.73308 1.31090   3
  -8   8   0 3.53827 0.99046  13
  -8   8   0 0.80175 1.30010   6
   7  -8   0 50.0436 3.86072   4
   7  -8   0 52.0956 3.80553   7
  -7   8   0 42.1029 2.89504  13
  -7   8   0 49.2961 3.36291   3
  -7   8   0 44.5195 2.97587  13
  -7   8   0 40.6205 3.16426  11
  -7   8   0 53.9173 3.90774   8
  -7   8   0 50.1961 3.05663   2
  -7   8   0 45.0301 2.99103   2
  -7   8   0 48.8275 3.03087  12
  -7   8   0 44.2872 3.06739  12
  -7   8   0 41.3854 3.37681   6
   6  -8   0 548.231 27.2836   2
   6  -8   0 611.933 27.9709   7
   6  -8   0 589.791 27.9689   4
   6  -8   0 576.890 27.3045   2
  -6   8   0 580.938 27.5595   2
  -6   8   0 591.983 27.9646   8
  -6   8   0 594.801 27.5492   2
  -6   8   0 606.283 27.5461  12
  -6   8   0 570.664 27.7789   6
  -6   8   0 515.278 27.9082  11
  -6   8   0 568.917 27.4779  13
  -6   8   0 582.334 27.5813  12
  -6   8   0 580.202 27.7371   3
   5  -8   0 6.11203 1.54534   7
   5  -8   0 9.51052 1.09846   2
   5  -8   0 8.83356 1.76637  10
   5  -8   0 7.50001 1.61101   4
   5  -8   0 8.24436 1.00921  12
  -5   8   0 9.59033 1.43440   2
  -5   8   0 8.94842 1.19492  13
  -5   8   0 6.47994 1.67127  10
  -5   8   0 9.96486 1.42298  12
  -5   8   0 9.95245 1.42862   3
  -5   8   0 9.92118 1.37488  12
  -5   8   0 6.60375 1.28504   6
  -5   8   0 8.23707 1.74311   8
  -5   8   0 3.64928 1.20743  11
  -5   8   0 6.30458 1.26402   2
   4  -8   0 459.824 21.7029   7
   4  -8   0 459.003 21.6909   4
   4  -8   0 447.898 21.3824   2
   4  -8   0 450.171 21.3280  12
   4  -8   0 425.421 21.6695   8
   4  -8   0 448.239 21.7656  10
   4  -8   0 435.794 21.3492   2
   4  -8   0 436.430 21.2891  12
  -4   8   0 406.401 21.6279   5
  -4   8   0 462.546 21.4179  13
  -4   8   0 461.332 21.4877   2
  -4   8   0 404.900 21.5218  11
  -4   8   0 447.930 21.4624   3
  -4   8   0 449.288 21.5074   2
  -4   8   0 447.690 21.3852  13
  -4   8   0 464.307 21.7923   8
  -4   8   0 470.762 21.4790  12
  -4   8   0 470.695 21.5453   6
  -4   8   0 463.807 21.5198  12
   3  -8   0 6.22296 1.02414  12
   3  -8   0 6.79808 1.18305   2
   3  -8   0 5.38263 0.82571  13
   3  -8   0 5.55504 1.13417  12
   3  -8   0 5.46559 0.78090  13
   3  -8   0 2.93200 1.29015  10
   3  -8   0 3.79471 0.99982   2
   3  -8   0 5.96531 1.32618   4
   3  -8   0 3.05147 1.24679   8
   3  -8   0 6.87292 1.37231   7
  -3   8   0 5.95301 1.31138   2
  -3   8   0 7.08872 1.06279   3
  -3   8   0 5.47804 1.37236  10
  -3   8   0 5.05887 1.20117  12
  -3   8   0 5.41264 1.43210   8
  -3   8   0 3.60036 1.03003  13
  -3   8   0 7.81146 1.30802  12
  -3   8   0 5.98711 1.19560   2
  -3   8   0 5.40316 1.18993  11
  -3   8   0 6.05687 1.29757   5
  -3   8   0 6.57246 1.16508  13
   2  -8   0 14.9129 1.50330  13
   2  -8   0 18.4109 1.98204   4
   2  -8   0 16.0240 1.71853   2
   2  -8   0 18.4195 1.97376   8
   2  -8   0 17.7958 1.66852   2
   2  -8   0 15.1244 1.67327  12
   2  -8   0 17.2742 1.60249  13
   2  -8   0 15.1647 1.81645  10
  -2   8   0 18.9458 1.96858   2
  -2   8   0 20.7633 1.86202  13
  -2   8   0 17.2734 1.47859   3
  -2   8   0 20.6556 1.96148   5
  -2   8   0 19.2888 1.98408   2
  -2   8   0 17.7944 1.76836  13
  -2   8   0 19.3382 1.38667   9
  -2   8   0 18.2333 1.96107  10
  -2   8   0 17.2038 1.79280   8
  -2   8   0 16.7500 1.69541  12
  -2   8   0 19.9916 1.84501  12
   1  -8   0 55.9749 3.54259   2
   1  -8   0 56.2637 3.52223   8
   1  -8   0 50.5689 3.19009  13
   1  -8   0 60.4493 3.17918   9
   1  -8   0 52.8988 3.44796  12
   1  -8   0 52.2389 3.30237  12
   1  -8   0 52.7494 3.53685  10
   1  -8   0 56.8822 3.28310  13
   1  -8   0 57.0859 3.39674   4
   1  -8   0 56.8836 3.35786   2
  -1   8   0 63.0734 3.42972  13
  -1   8   0 56.1391 3.34187  13
  -1   8   0 55.2457 3.47485  12
  -1   8   0 60.2797 3.53950   2
  -1   8   0 57.4202 3.51326  12
  -1   8   0 63.3189 3.47521  10
  -1   8   0 62.9795 3.73011   8
  -1   8   0 57.3083 3.01614   3
  -1   8   0 57.0699 3.12824   9
  -1   8   0 63.1257 3.65172   5
  -1   8   0 60.2039 3.53126   2
   0  -8   0 703.445 33.0760   2
   0  -8   0 705.718 32.9202  13
   0  -8   0 683.127 33.0876   8
   0  -8   0 663.536 32.9547  12
   0  -8   0 676.717 33.0388  13
   0  -8   0 686.200 33.0090   2
   0  -8   0 697.757 33.0402  12
   0  -8   0 709.558 32.9452   4
   0  -8   0 708.393 32.9021   9
   0  -8   0 693.893 32.9883  10
   0   8   0 706.419 32.8938   9
   0   8   0 696.011 32.6914   3
   0   8   0 673.638 33.0885   5
   0   8   0 713.074 33.0276  12
   0   8   0 706.395 33.0704  12
   0   8   0 692.127 32.9731  13
   0   8   0 697.165 32.9425  13
   0   8   0 701.060 33.0760   2
   0   8   0 704.626 32.9764  10
  -1  -8   0 224.205 11.1607  13
  -1  -8   0 229.990 11.2233   9
  -1  -8   0 230.735 11.1576  10
  -1  -8   0 223.159 11.2625   2
  -1  -8   0 233.283 11.2049  13
  -1  -8   0 245.969 11.3972   2
  -1  -8   0 213.764 11.2885   8
  -1  -8   0 226.720 11.2274  12
  -1  -8   0 226.404 11.1175   4
  -1  -8   0 235.502 11.3420  12
   1   8   0 232.191 11.1447  10
   1   8   0 231.774 11.3771   8
   1   8   0 230.500 11.3328   2
   1   8   0 232.865 11.3334  12
   1   8   0 235.177 11.3328   2
   1   8   0 233.969 11.2100   9
   1   8   0 235.653 11.2978  12
   1   8   0 221.971 11.3326   5
   1   8   0 221.120 11.1725  13
  -2  -8   0 244.344 12.0539   5
  -2  -8   0 254.289 12.0139   9
  -2  -8   0 244.252 11.9638   2
  -2  -8   0 251.055 11.9092  13
  -2  -8   0 238.534 12.1384  12
  -2  -8   0 232.577 11.9444   8
  -2  -8   0 245.860 12.0626   2
  -2  -8   0 247.972 12.0284  12
  -2  -8   0 235.035 11.8434  13
   2   8   0 241.582 11.8585   6
   2   8   0 237.135 11.9930   5
   2   8   0 247.563 12.0150  12
   2   8   0 253.575 11.9795  12
   2   8   0 248.103 11.7432  10
   2   8   0 233.408 11.9963   2
   2   8   0 249.496 11.8947  13
   2   8   0 248.315 12.0277   8
   2   8   0 244.910 11.8659  13
   2   8   0 243.822 12.0040   2
   2   8   0 241.599 11.9582   9
  -3  -8   0 31.4306 2.54689  13
  -3  -8   0 34.1768 2.55877   2
  -3  -8   0 33.1931 2.53554  12
  -3  -8   0 29.6022 2.73947  12
  -3  -8   0 35.4454 2.78585   5
  -3  -8   0 33.7473 2.83221   2
  -3  -8   0 36.3253 2.83380   9
  -3  -8   0 36.5648 2.51674   8
  -3  -8   0 35.6075 2.43053  13
   3   8   0 35.2800 2.64181  12
   3   8   0 34.5920 2.49064   6
   3   8   0 33.9748 2.65774   2
   3   8   0 36.0970 2.11316   3
   3   8   0 39.4645 2.66479   5
   3   8   0 35.0280 2.42351  13
   3   8   0 29.8164 2.06980  10
   3   8   0 35.1886 2.66941   2
   3   8   0 38.1693 2.51191  13
   3   8   0 34.7245 2.64512  12
   3   8   0 40.0943 2.69176   8
  -4  -8   0 2.61480 0.95204   8
  -4  -8   0 1.17856 0.95986   2
  -4  -8   0 1.09712 1.16002   9
  -4  -8   0 0.68537 1.25370   2
  -4  -8   0 0.19650 1.13607  12
  -4  -8   0 3.48944 1.26301   5
  -4  -8   0 0.65775 1.00391  12
  -4  -8   0 0.51802 0.98736  13
  -4  -8   0 1.36036 0.86310  13
   4   8   0 2.05385 0.90017  13
   4   8   0 2.12489 1.10839  12
   4   8   0 -0.0200 0.97659   2
   4   8   0 0.75503 0.92683  13
   4   8   0 1.43496 1.06613   2
   4   8   0 0.90992 0.94983   8
   4   8   0 1.26913 1.07901  12
   4   8   0 0.83385 0.95307   6
   4   8   0 0.64363 0.81122   3
   4   8   0 1.19214 1.03536   5
  -5  -8   0 319.452 16.0162   2
  -5  -8   0 327.007 16.0820  12
  -5  -8   0 326.240 15.9130   8
  -5  -8   0 352.062 16.3405   9
  -5  -8   0 334.136 16.1589   2
  -5  -8   0 320.647 15.9097  13
  -5  -8   0 326.206 15.9803  12
  -5  -8   0 334.620 16.2283  13
   5   8   0 324.521 16.0241   5
   5   8   0 336.323 15.8956  13
   5   8   0 340.744 16.0888   6
   5   8   0 311.119 16.0077   2
   5   8   0 337.764 16.0601   2
   5   8   0 323.253 15.9733  12
   5   8   0 335.716 15.8808   3
   5   8   0 316.745 15.8484  13
   5   8   0 352.551 16.0058   8
   5   8   0 319.289 16.0043  12
  -6  -8   0 585.166 26.9508   5
  -6  -8   0 578.053 26.9519   2
  -6  -8   0 566.687 26.8165  12
  -6  -8   0 508.273 26.7001   8
  -6  -8   0 571.789 26.9108  12
  -6  -8   0 585.594 27.2293   9
  -6  -8   0 565.776 26.9425   6
  -6  -8   0 525.190 26.7162  13
  -6  -8   0 562.944 27.5247  13
   6   8   0 581.371 26.7067  13
   6   8   0 560.135 26.8793   5
   6   8   0 575.606 26.8104   3
   6   8   0 548.888 26.6585  13
   6   8   0 569.771 26.7984  12
   6   8   0 552.505 26.8401   2
   6   8   0 572.568 26.8480   2
   6   8   0 572.477 26.9757   6
   6   8   0 580.168 26.7985   8
   6   8   0 514.062 26.7804  12
  -7  -8   0 13.8063 1.47415   8
  -7  -8   0 14.7315 2.19811   9
  -7  -8   0 13.1362 1.69997  12
  -7  -8   0 13.9031 1.63503   6
  -7  -8   0 13.0728 1.42317  13
  -7  -8   0 13.3812 1.61180   2
  -7  -8   0 16.0164 1.57247  13
  -7  -8   0 13.2942 1.75075   5
  -7  -8   0 15.3979 1.63958  12
  -7  -8   0 14.4486 1.79299   2
   7   8   0 14.1478 1.58736   2
   7   8   0 13.4621 2.86865   6
   7   8   0 12.4251 1.44948  13
   7   8   0 14.8616 1.40408  13
   7   8   0 10.9139 1.46903  12
   7   8   0 12.9548 1.50175   8
   7   8   0 14.4400 1.77017   3
   7   8   0 14.3382 1.55417  12
   7   8   0 13.8406 1.57895   5
   7   8   0 17.6937 1.85325   2
  -8  -8   0 154.195 7.91802   5
  -8  -8   0 139.740 7.52892  13
  -8  -8   0 138.501 7.90971   6
  -8  -8   0 152.227 7.70209   2
  -8  -8   0 162.969 8.45658   9
  -8  -8   0 149.327 7.54517   8
  -8  -8   0 154.898 7.84314  12
  -8  -8   0 155.130 7.65750  13
  -8  -8   0 148.745 7.84957   2
  -8  -8   0 149.012 7.65215  12
   8   8   0 153.008 7.68214   2
   8   8   0 142.248 7.54434  12
   8   8   0 138.896 7.58138  12
   8   8   0 153.412 8.07159   6
   8   8   0 149.029 7.41605  13
   8   8   0 140.381 7.63033   2
   8   8   0 146.714 7.78861   5
   8   8   0 144.829 7.37360  13
   8   8   0 157.357 7.89424   3
  -9  -8   0 15.7652 2.12892   4
  -9  -8   0 19.6761 2.13045   5
  -9  -8   0 14.2062 2.01991   2
  -9  -8   0 15.1263 1.76433  12
  -9  -8   0 16.2250 2.29271   6
  -9  -8   0 15.8018 1.58893   8
  -9  -8   0 16.6394 2.00173  12
  -9  -8   0 16.8951 1.79546   2
  -9  -8   0 13.0859 1.69582  13
  -9  -8   0 14.3808 2.41058   9
  -9  -8   0 13.3499 1.57368  13
   9   8   0 12.5320 1.26788  11
   9   8   0 15.4542 1.82302   2
   9   8   0 16.5422 2.19746   3
   9   8   0 17.0105 1.92617   5
   9   8   0 16.8745 1.39776  13
   9   8   0 11.5144 1.57371  12
   9   8   0 13.0645 1.65418   2
   9   8   0 10.5496 1.88079   6
   9   8   0 13.9581 1.68613  12
   9   8   0 13.7311 1.51942  13
 -10  -8   0 8.60310 1.37602   4
 -10  -8   0 7.66250 1.31546   8
 -10  -8   0 5.37293 1.92100   6
 -10  -8   0 7.61060 1.29344  13
 -10  -8   0 6.68032 1.65719  12
 -10  -8   0 8.85446 1.85822   5
 -10  -8   0 7.09411 1.64806   2
 -10  -8   0 8.41444 1.56532   2
 -10  -8   0 10.8354 2.42976   9
 -10  -8   0 7.73948 1.43082  13
 -10  -8   0 7.61130 1.48110  12
  10   8   0 9.07914 0.84598  13
  10   8   0 10.3736 1.54200   2
  10   8   0 8.06038 0.89254  13
  10   8   0 6.57123 1.37718   2
  10   8   0 6.22115 1.27438  12
  10   8   0 7.05325 0.88836  11
  10   8   0 5.89635 1.41291  12
  10   8   0 3.40405 1.69249   6
  10   8   0 6.25359 1.96145   3
 -11  -8   0 1.44409 1.53942  12
 -11  -8   0 -1.2815 1.06820  13
 -11  -8   0 3.08502 1.21370   8
 -11  -8   0 0.20308 1.22262   4
 -11  -8   0 -1.5853 1.26174  13
 -11  -8   0 -1.1384 1.32546  12
 -11  -8   0 -0.2952 1.34296   2
 -11  -8   0 -0.7668 1.45914   2
 -11  -8   0 3.35811 2.19157   9
 -11  -8   0 0.96929 1.58220   5
  11   8   0 -0.1854 1.17315   2
  11   8   0 1.69144 1.96583   3
  11   8   0 2.09823 1.45613   5
  11   8   0 -0.9494 1.14297   2
  11   8   0 2.30739 1.73172   6
  11   8   0 0.73960 1.12505  12
 -12  -8   0 99.9786 5.78265   4
 -12  -8   0 112.454 6.33536   5
 -12  -8   0 100.556 5.77514  13
 -12  -8   0 106.709 5.82813   2
 -12  -8   0 85.7617 5.60794  13
 -12  -8   0 108.608 6.00862  12
 -12  -8   0 109.182 5.80277  12
 -12  -8   0 113.758 7.31527   9
 -12  -8   0 105.117 5.62448   8
 -12  -8   0 110.277 6.06868   2
  12   8   0 98.9062 5.48920   2
  12   8   0 109.965 6.87110   6
  12   8   0 110.317 6.70263   3
  12   8   0 91.9368 5.50420   2
 -13  -8   0 6.55543 1.47102   2
 -13  -8   0 6.42856 1.59681  12
 -13  -8   0 8.21814 2.66529   9
 -13  -8   0 6.38238 1.53383   4
 -13  -8   0 3.91256 1.17331   8
 -13  -8   0 5.34415 1.75312  12
 -13  -8   0 5.55699 1.97949   5
 -13  -8   0 7.50249 1.76543   2
 -13  -8   0 6.26000 1.54154  13
  13   8   0 4.50784 4.32771   3
  13   8   0 7.71691 1.16781   2
  13   8   0 8.46471 1.14334   2
 -14  -8   0 39.0246 5.13885   9
 -14  -8   0 34.9734 2.96325   2
 -14  -8   0 31.2480 2.64823   8
 -14  -8   0 32.4243 3.03755  12
 -14  -8   0 34.1607 3.32002   2
 -14  -8   0 34.5907 3.21019  13
 -14  -8   0 36.6853 3.34793  12
 -14  -8   0 38.0765 3.87974   5
  14   8   0 43.0749 4.70837   6
  14   8   0 42.9461 4.70858   3
 -15  -8   0 91.7998 7.19357   9
 -15  -8   0 77.4448 4.89807  13
 -15  -8   0 68.5531 4.62116   2
 -15  -8   0 81.0535 4.99864  12
 -15  -8   0 80.7699 4.93565   2
 -15  -8   0 79.5116 5.58285   5
 -15  -8   0 75.5277 4.81096  12
  15   8   0 84.0496 6.55481   6
  15   8   0 88.8143 6.52755   3
 -16  -8   0 2.98544 1.47796  12
 -16  -8   0 -0.5924 2.78896   9
 -16  -8   0 0.42775 1.47407  13
 -16  -8   0 2.99653 1.42607   2
 -16  -8   0 2.09279 1.58212  12
 -16  -8   0 1.37743 2.00767   5
  16   8   0 5.51200 2.76560   3
  16   8   0 2.39437 2.78577   6
 -17  -8   0 3.87668 2.26023   5
 -17  -8   0 9.27111 1.60242  12
 -17  -8   0 6.78380 3.45965   9
  11  -9   0 19.6562 2.83946   7
 -11   9   0 14.3699 2.61395   8
 -11   9   0 16.1727 1.68225  13
  10  -9   0 115.907 6.91634   7
 -10   9   0 108.727 6.84089   8
 -10   9   0 107.381 5.87171  13
   9  -9   0 5.26481 2.00108   7
  -9   9   0 5.77469 1.27603  13
  -9   9   0 4.53472 1.31580  12
  -9   9   0 3.63963 1.09581   2
  -9   9   0 4.63286 1.09177  13
  -9   9   0 6.17940 1.25029   2
  -9   9   0 7.97181 2.35613   8
  -9   9   0 5.17704 1.27532  12
   8  -9   0 128.951 7.34892   4
   8  -9   0 127.187 7.24114   7
  -8   9   0 107.945 6.73539   3
  -8   9   0 117.254 6.84754   6
  -8   9   0 123.227 7.27170   8
  -8   9   0 132.853 6.48400   2
  -8   9   0 131.064 6.47561  13
  -8   9   0 108.089 6.35475  13
  -8   9   0 127.703 6.58017  12
  -8   9   0 133.033 6.54590  12
   7  -9   0 39.8162 3.52814   7
   7  -9   0 37.9453 4.10821   4
  -7   9   0 29.8743 2.97082   6
  -7   9   0 34.8160 2.74666   2
  -7   9   0 31.4013 2.81942   3
  -7   9   0 36.4956 2.75884   2
  -7   9   0 35.5859 2.82300  12
  -7   9   0 38.6453 3.70978   8
  -7   9   0 39.4823 2.79463  12
  -7   9   0 38.9018 2.71543  13
   6  -9   0 -0.7340 0.73019   2
   6  -9   0 -0.0783 0.79863   2
   6  -9   0 -1.9551 1.36868   7
   6  -9   0 0.23820 1.57833   4
  -6   9   0 0.00333 1.04044  13
  -6   9   0 0.56378 1.10020   3
  -6   9   0 -0.2822 1.18750  12
  -6   9   0 -0.0821 0.89998  13
  -6   9   0 -0.2154 1.13621   6
  -6   9   0 1.48554 1.57142   8
  -6   9   0 -0.6619 1.41595   5
  -6   9   0 1.27488 1.21184  12
  -6   9   0 -2.0663 1.06755   2
  -6   9   0 0.60826 1.05526  11
  -6   9   0 -1.1324 1.07662   2
   5  -9   0 4.33056 1.10297  12
   5  -9   0 6.15862 1.63252   4
   5  -9   0 9.07179 1.86038   7
   5  -9   0 4.27411 1.06022  12
   5  -9   0 4.22019 1.15019   2
   5  -9   0 6.17172 1.17785   2
  -5   9   0 7.22946 1.41509  13
  -5   9   0 6.28799 1.52648   2
  -5   9   0 9.28055 1.63496   5
  -5   9   0 4.30362 1.28334  13
  -5   9   0 6.16108 1.39345   6
  -5   9   0 5.67868 1.45403  11
  -5   9   0 6.23220 1.86939   8
  -5   9   0 6.78553 1.53143  12
  -5   9   0 5.84449 1.41987   3
  -5   9   0 4.83149 1.55427  12
  -5   9   0 6.91869 1.48963   2
   4  -9   0 415.858 19.3073   7
   4  -9   0 388.590 18.8721  12
   4  -9   0 382.185 18.8944   2
   4  -9   0 415.524 19.4040  10
   4  -9   0 402.401 19.2610   4
   4  -9   0 391.384 18.9398   2
   4  -9   0 381.549 19.2664   8
   4  -9   0 396.414 18.8445  12
  -4   9   0 402.424 19.0356  12
  -4   9   0 405.528 19.0577   6
  -4   9   0 361.530 19.7429   5
  -4   9   0 359.615 18.9048  13
  -4   9   0 413.959 19.0853   2
  -4   9   0 411.326 19.3944   8
  -4   9   0 389.766 19.0973  12
  -4   9   0 404.935 19.0869   2
  -4   9   0 378.780 19.2620  10
   3  -9   0 53.3826 2.79928  13
   3  -9   0 48.2465 4.01139   8
   3  -9   0 52.8847 3.72437  10
   3  -9   0 49.8391 3.28630  12
   3  -9   0 53.4083 3.32319   2
   3  -9   0 55.6295 3.55871   7
   3  -9   0 49.4713 3.17208  12
   3  -9   0 50.9032 2.83715  13
   3  -9   0 50.3494 3.47137   4
   3  -9   0 51.8543 3.11539   2
  -3   9   0 49.6106 3.30419  12
  -3   9   0 53.7317 3.42514   2
  -3   9   0 50.0411 3.36440  12
  -3   9   0 40.7126 3.42839   5
  -3   9   0 50.6103 3.32867  11
  -3   9   0 45.6787 3.08369  13
  -3   9   0 50.3227 2.95393   3
  -3   9   0 52.6908 3.80940   8
  -3   9   0 49.6523 3.36527   2
  -3   9   0 52.9505 3.87437  10
   2  -9   0 303.969 14.4252   4
   2  -9   0 302.048 14.4007   2
   2  -9   0 296.017 14.5427   8
   2  -9   0 313.305 14.1624  13
   2  -9   0 298.350 14.1293  13
   2  -9   0 297.452 14.5193  10
   2  -9   0 273.506 14.2242  12
   2  -9   0 293.958 14.3120   2
  -2   9   0 300.311 14.4163   2
  -2   9   0 309.332 14.6369   8
  -2   9   0 318.673 14.4159  12
  -2   9   0 298.262 14.4366  12
  -2   9   0 261.729 14.4574   5
  -2   9   0 290.591 14.4495  10
  -2   9   0 290.449 14.0075   9
  -2   9   0 276.404 14.2479  13
  -2   9   0 289.758 14.0729   3
  -2   9   0 287.210 14.4234   2
   1  -9   0 55.4148 3.62584   2
   1  -9   0 57.2473 3.20547   9
   1  -9   0 54.3094 3.33816  12
   1  -9   0 58.7508 3.42959   2
   1  -9   0 58.5684 3.58832  12
   1  -9   0 57.1313 3.63087  10
   1  -9   0 57.2534 3.31494  13
   1  -9   0 55.4850 3.60634   8
   1  -9   0 52.9114 3.45348  13
   1  -9   0 56.4023 3.49973   4
  -1   9   0 57.1742 3.60594   2
  -1   9   0 58.8055 3.65495  12
  -1   9   0 54.5251 3.53579  12
  -1   9   0 65.6920 3.88580   8
  -1   9   0 56.8911 3.60679   2
  -1   9   0 57.3396 2.97503   3
  -1   9   0 54.7242 3.36327  13
  -1   9   0 55.3638 3.51937  10
  -1   9   0 52.8463 3.64014   5
  -1   9   0 55.9871 3.12733   9
   0  -9   0 1.91259 1.00705   2
   0  -9   0 3.03086 0.96123  13
   0  -9   0 3.91807 1.16250   8
   0  -9   0 2.56840 1.01837  12
   0  -9   0 1.77948 1.17953  12
   0  -9   0 3.03973 1.06824   4
   0  -9   0 3.86496 1.26200  13
   0  -9   0 3.63761 1.00463   9
   0  -9   0 2.58397 1.05628  10
   0  -9   0 3.52732 1.27093   2
   0   9   0 3.60530 0.60622   3
   0   9   0 1.32564 1.14674  12
   0   9   0 2.23208 1.21366  12
   0   9   0 2.58698 1.22155   8
   0   9   0 4.57230 1.10646  10
   0   9   0 1.91273 1.14064   2
   0   9   0 2.44181 0.84589   9
   0   9   0 3.50163 0.98506  13
   0   9   0 1.54465 1.08967   5
  -1  -9   0 21.3149 2.22428   8
  -1  -9   0 25.2331 2.25729  13
  -1  -9   0 20.2440 2.04079  13
  -1  -9   0 25.4378 2.03082   4
  -1  -9   0 22.6342 2.19086  12
  -1  -9   0 16.5872 2.01450  12
  -1  -9   0 21.9032 2.21376   2
  -1  -9   0 22.7267 2.18614   9
  -1  -9   0 20.9527 2.51585   2
   1   9   0 30.1263 2.13642   9
   1   9   0 28.2654 2.46076  12
   1   9   0 28.3875 2.42273   2
   1   9   0 27.9735 2.30329  13
   1   9   0 23.2370 2.35698   2
   1   9   0 25.4400 2.14538  13
   1   9   0 23.7125 2.70401  12
   1   9   0 31.7650 2.54137   8
   1   9   0 27.4129 2.08353  10
  -2  -9   0 773.044 38.9040   8
  -2  -9   0 831.287 38.7031   4
  -2  -9   0 834.088 38.9731  12
  -2  -9   0 800.327 38.7945  13
  -2  -9   0 808.330 38.9096   2
  -2  -9   0 839.121 38.9219   9
  -2  -9   0 794.075 38.8585  12
  -2  -9   0 842.569 38.8459  13
  -2  -9   0 839.473 39.0101   5
  -2  -9   0 840.470 39.0097   2
   2   9   0 829.134 38.8406  13
   2   9   0 829.908 38.7919   6
   2   9   0 827.974 38.9131  12
   2   9   0 810.211 38.9473  12
   2   9   0 840.395 38.9702   2
   2   9   0 804.662 38.5181   3
   2   9   0 800.241 38.7995  13
   2   9   0 826.919 38.9734   8
   2   9   0 809.677 38.9555   5
   2   9   0 821.504 38.6982  10
  -3  -9   0 43.5298 3.14172   5
  -3  -9   0 40.3008 2.97683   9
  -3  -9   0 38.3829 2.60117  13
  -3  -9   0 38.5577 2.72728   8
  -3  -9   0 35.5543 2.70495   2
  -3  -9   0 39.5393 3.02046   2
  -3  -9   0 35.0298 2.69062  12
  -3  -9   0 37.7513 2.96320  12
  -3  -9   0 38.3123 2.74816  13
   3   9   0 38.7870 2.64870   6
   3   9   0 37.5825 2.83725   5
   3   9   0 40.8673 2.30087  10
   3   9   0 40.8327 2.69057  13
   3   9   0 37.5927 3.27534   8
   3   9   0 37.0738 2.57024  13
   3   9   0 39.1036 2.21662   3
   3   9   0 35.8496 2.84898   2
   3   9   0 38.1206 2.83647  12
  -4  -9   0 1252.46 60.9578   8
  -4  -9   0 1310.46 61.0844   5
  -4  -9   0 1321.54 61.1742   9
  -4  -9   0 1297.40 61.2017  12
  -4  -9   0 1332.95 60.9562  13
  -4  -9   0 1346.05 61.1261   2
  -4  -9   0 1319.41 61.0837  12
  -4  -9   0 1275.22 61.0173   2
  -4  -9   0 1253.57 60.9004  13
   4   9   0 1170.15 60.9945   2
   4   9   0 1332.36 61.2740   8
   4   9   0 1256.53 60.8723  13
   4   9   0 1300.83 60.9782   6
   4   9   0 1303.05 60.7529   3
   4   9   0 1290.83 61.0394  12
   4   9   0 1262.06 61.0249   5
   4   9   0 1318.39 60.9922  12
   4   9   0 1320.40 60.9183  13
  -5  -9   0 45.6372 3.13654  13
  -5  -9   0 43.4782 2.94291  13
  -5  -9   0 42.9778 3.40279   2
  -5  -9   0 44.9895 3.08005  12
  -5  -9   0 44.8319 3.33004  12
  -5  -9   0 41.3521 3.09380   2
  -5  -9   0 43.7082 3.41462   5
  -5  -9   0 44.1307 2.99460   8
   5   9   0 45.9495 3.18117   5
   5   9   0 49.4831 3.19731   6
   5   9   0 41.9250 3.12612   2
   5   9   0 48.5530 3.18499  12
   5   9   0 45.5226 2.90167  13
   5   9   0 47.3113 3.16506   8
   5   9   0 46.2493 2.83016   3
   5   9   0 42.5983 3.11237  12
   5   9   0 44.1921 3.24882   2
   5   9   0 44.5385 3.01176  13
  -6  -9   0 21.6281 2.35613  13
  -6  -9   0 19.1676 2.30123   2
  -6  -9   0 22.1648 2.10124  13
  -6  -9   0 21.1529 2.29920  12
  -6  -9   0 27.1098 2.21854   8
  -6  -9   0 27.5906 2.77665   5
  -6  -9   0 35.3151 3.82789   2
  -6  -9   0 22.8124 2.61083  12
  -6  -9   0 25.7306 2.97163   9
   6   9   0 21.9919 2.36542  12
   6   9   0 20.8937 2.49534   2
   6   9   0 23.2859 2.17678   3
   6   9   0 21.9918 2.36863  12
   6   9   0 24.1769 2.40809   5
   6   9   0 21.8464 2.35939   2
   6   9   0 26.4789 2.24168  13
   6   9   0 29.8594 2.59870   6
   6   9   0 23.9629 2.10297  13
   6   9   0 27.7076 2.40225   8
  -7  -9   0 74.2102 4.84543   9
  -7  -9   0 62.6022 4.11358   2
  -7  -9   0 66.0707 4.31089   6
  -7  -9   0 65.9493 4.13270  12
  -7  -9   0 75.4849 4.49649   5
  -7  -9   0 67.4482 4.12514  13
  -7  -9   0 74.6947 4.45500   2
  -7  -9   0 69.5816 3.99701   8
  -7  -9   0 65.0358 3.94050  13
  -7  -9   0 67.1810 4.38679  12
   7   9   0 70.1880 4.45669   6
   7   9   0 68.0132 4.13490  12
   7   9   0 74.2468 4.16445   3
   7   9   0 66.2235 3.94053  13
   7   9   0 67.0487 4.25326   2
   7   9   0 62.9221 4.13732   2
   7   9   0 60.6215 3.84174  13
   7   9   0 73.0941 4.14297   8
   7   9   0 71.9085 4.24661   5
   7   9   0 57.2509 3.98220  12
  -8  -9   0 125.644 6.76893   8
  -8  -9   0 128.345 6.93704   2
  -8  -9   0 126.987 7.14579   6
  -8  -9   0 138.171 7.17654   2
  -8  -9   0 135.163 6.89539  13
  -8  -9   0 131.547 7.67951   9
  -8  -9   0 113.233 6.71273  13
  -8  -9   0 129.843 6.91598  12
  -8  -9   0 139.997 7.22882   5
  -8  -9   0 133.732 7.11217  12
   8   9   0 126.990 6.61011  13
   8   9   0 126.482 7.02276   5
   8   9   0 131.837 7.05247   3
   8   9   0 118.136 7.69780  12
   8   9   0 134.057 6.96090   2
   8   9   0 131.457 7.25007   6
   8   9   0 132.907 6.85216  12
   8   9   0 131.436 7.23577   2
   8   9   0 136.870 6.68693  13
  -9  -9   0 5.99406 2.09015   9
  -9  -9   0 5.35217 1.78984   6
  -9  -9   0 5.71241 1.18313   4
  -9  -9   0 6.05507 1.23662   8
  -9  -9   0 3.55965 1.67182   2
  -9  -9   0 3.64634 1.39082  12
  -9  -9   0 5.78918 1.70958   5
  -9  -9   0 4.10421 1.35959  13
  -9  -9   0 3.15921 1.43410   2
  -9  -9   0 5.25059 1.61849  12
   9   9   0 1.88906 2.06567   5
   9   9   0 3.07314 1.51054   6
   9   9   0 4.09437 1.66976   3
   9   9   0 3.61244 1.27304   2
   9   9   0 1.28447 1.05615  12
   9   9   0 5.54211 0.98899  11
   9   9   0 4.35926 1.26965  12
   9   9   0 4.27346 1.47507   2
 -10  -9   0 340.619 16.7800   9
 -10  -9   0 336.431 16.3130   2
 -10  -9   0 338.533 16.0964   2
 -10  -9   0 339.675 15.8754  13
 -10  -9   0 338.574 16.1767   5
 -10  -9   0 329.043 15.6732   4
 -10  -9   0 339.013 16.0562  12
 -10  -9   0 277.349 15.7166  13
 -10  -9   0 310.766 15.7198   8
 -10  -9   0 319.920 15.8812  12
  10   9   0 322.881 15.7517  12
  10   9   0 325.116 16.4011   6
  10   9   0 324.831 15.4813  13
  10   9   0 313.438 15.4586  13
  10   9   0 311.714 15.4577  11
  10   9   0 297.216 15.8076   2
  10   9   0 336.011 15.8828   2
  10   9   0 337.063 16.2250   3
  10   9   0 317.406 16.0573   5
 -11  -9   0 41.4444 3.52009   2
 -11  -9   0 37.8356 4.53039   9
 -11  -9   0 35.5056 3.07756  13
 -11  -9   0 41.0242 3.44627  12
 -11  -9   0 36.7386 2.78714   4
 -11  -9   0 28.6278 2.74429  13
 -11  -9   0 38.0675 3.09735  12
 -11  -9   0 35.2633 3.45610   2
 -11  -9   0 40.2787 3.70221   5
 -11  -9   0 39.0359 2.87987   8
  11   9   0 37.6499 2.75494  12
  11   9   0 41.3859 4.10360   6
  11   9   0 41.6870 3.84064   3
  11   9   0 32.0481 3.77057   5
  11   9   0 33.4482 2.22392  11
  11   9   0 33.8866 2.17033  11
  11   9   0 39.4829 3.05191   2
 -12  -9   0 35.5756 3.13142   2
 -12  -9   0 39.5092 4.70952   9
 -12  -9   0 36.0543 3.43753  12
 -12  -9   0 34.8500 3.09280  13
 -12  -9   0 33.5705 3.68751   5
 -12  -9   0 34.6411 3.49555   2
 -12  -9   0 33.0633 2.87771   4
 -12  -9   0 36.8552 2.85668   8
  12   9   0 43.6797 4.07212   3
  12   9   0 33.2276 4.17062   6
  12   9   0 35.1016 2.63797  12
  12   9   0 36.4674 2.88605   2
 -13  -9   0 56.0740 4.07306  12
 -13  -9   0 52.6855 3.80012  12
 -13  -9   0 54.6988 3.80039  13
 -13  -9   0 52.5183 4.40853   5
 -13  -9   0 55.3992 4.11666   2
 -13  -9   0 52.8508 3.78940   2
 -13  -9   0 58.9435 5.49527   9
 -13  -9   0 46.6791 3.38966   8
 -13  -9   0 45.4671 3.77770   4
  13   9   0 50.4772 3.17151  12
  13   9   0 60.8835 5.42717   6
 -14  -9   0 13.3643 2.14341   2
 -14  -9   0 11.0061 3.05107   9
 -14  -9   0 17.1195 2.08836  12
 -14  -9   0 20.7531 2.65444   5
 -14  -9   0 11.9982 1.58186   8
 -14  -9   0 15.6388 2.25589  12
 -14  -9   0 14.3614 2.02014  13
 -14  -9   0 19.3112 2.04964   2
  14   9   0 17.4741 3.25164   6
  14   9   0 17.2196 1.79048   2
  14   9   0 14.4883 2.99237   3
 -15  -9   0 3.14549 1.60861  12
 -15  -9   0 6.21721 1.82506   2
 -15  -9   0 4.69884 1.47221   2
 -15  -9   0 0.49638 2.74195   9
 -15  -9   0 3.49145 1.81536  12
 -15  -9   0 5.03904 2.09925   5
 -15  -9   0 3.53834 1.64634  13
  15   9   0 6.30939 2.78348   3
  15   9   0 3.65913 2.96623   6
 -16  -9   0 28.3810 4.31643   9
 -16  -9   0 34.1424 3.23919   2
 -16  -9   0 35.4874 3.30009  13
 -16  -9   0 36.7211 4.18738   5
 -16  -9   0 31.9246 3.34484  12
 -16  -9   0 27.8781 3.39478  12
  16   9   0 30.0347 4.24492   6
  16   9   0 44.3344 5.15077   3
  11 -10   0 1.38529 1.93518   7
 -11  10   0 -0.9919 1.83009  13
 -11  10   0 -2.2286 1.91572   8
  10 -10   0 -3.9993 1.78565   7
 -10  10   0 0.41130 1.14740  13
 -10  10   0 -0.8403 1.92840   8
   9 -10   0 35.7279 3.95685   7
  -9  10   0 43.7339 3.03218  12
  -9  10   0 41.9932 2.99485  13
  -9  10   0 35.5701 2.70695   2
  -9  10   0 37.5675 4.20008   8
  -9  10   0 42.0815 2.89701   2
   8 -10   0 121.990 7.44318   4
   8 -10   0 132.445 7.35704   7
  -8  10   0 127.957 6.57416   2
  -8  10   0 114.463 6.46989   2
  -8  10   0 121.631 6.54628  13
  -8  10   0 132.879 7.49246   8
  -8  10   0 124.102 6.61117  12
  -8  10   0 109.035 6.82154   6
  -8  10   0 129.602 6.58461  12
   7 -10   0 47.3609 3.94506   4
   7 -10   0 43.1716 3.91500   7
  -7  10   0 46.0815 3.28868  12
  -7  10   0 49.3011 3.18443  13
  -7  10   0 41.8498 3.08800   2
  -7  10   0 44.3895 3.18309   2
  -7  10   0 47.2513 4.10637   8
  -7  10   0 35.6648 3.41090   3
  -7  10   0 44.6599 3.65446   6
  -7  10   0 48.9779 3.24939  12
   6 -10   0 248.220 12.4526   4
   6 -10   0 225.242 11.6548   2
   6 -10   0 232.557 11.6823   2
   6 -10   0 251.102 12.4385   7
  -6  10   0 231.357 11.9839   3
  -6  10   0 231.364 12.0817   6
  -6  10   0 250.736 12.0202   2
  -6  10   0 247.175 12.0587  12
  -6  10   0 264.436 12.0490  12
  -6  10   0 238.532 12.0086   2
  -6  10   0 252.569 11.9596  13
  -6  10   0 210.776 11.8422  13
  -6  10   0 260.345 12.5933   8
   5 -10   0 1.82074 0.97313   2
   5 -10   0 5.48780 1.64265   4
   5 -10   0 3.32211 0.99294  12
   5 -10   0 2.42663 1.06110   2
   5 -10   0 0.99792 1.52283   7
  -5  10   0 2.89657 1.14718   3
  -5  10   0 2.09161 1.04189  13
  -5  10   0 5.97842 1.32905  13
  -5  10   0 4.54868 1.45470   2
  -5  10   0 2.32162 1.65881   8
  -5  10   0 5.00504 1.44710   2
  -5  10   0 3.26551 1.38108  12
  -5  10   0 2.40754 1.19640   6
  -5  10   0 3.29336 1.35297  12
   4 -10   0 17.5027 2.01154   2
   4 -10   0 23.6220 2.46071   4
   4 -10   0 22.5538 2.41177   7
   4 -10   0 18.4495 1.83012  12
   4 -10   0 19.7216 1.93520   2
  -4  10   0 16.8820 2.03813   2
  -4  10   0 21.2157 2.33360  13
  -4  10   0 20.9376 2.14611   6
  -4  10   0 21.0905 2.46218   8
  -4  10   0 19.7887 2.43111  12
  -4  10   0 19.5258 2.28548   5
  -4  10   0 20.3763 2.09895  12
  -4  10   0 19.3248 2.06348  11
  -4  10   0 22.9114 2.25622   2
   3 -10   0 18.9304 1.90911  12
   3 -10   0 23.2639 2.34803   7
   3 -10   0 19.3160 2.20422   4
   3 -10   0 21.5674 2.05221   2
   3 -10   0 15.5832 1.63243  13
   3 -10   0 16.4840 1.72457  13
   3 -10   0 17.7935 2.12890   8
   3 -10   0 19.2110 1.77641  12
   3 -10   0 17.8956 1.90400   2
  -3  10   0 17.3176 1.82535  13
  -3  10   0 19.0257 1.96047  10
  -3  10   0 23.1447 2.16356  12
  -3  10   0 23.0799 2.28702   5
  -3  10   0 17.5263 1.69901   3
  -3  10   0 17.8873 2.11830   2
  -3  10   0 20.1613 2.05444  12
  -3  10   0 18.7059 2.30801   8
  -3  10   0 22.1767 2.01999  13
  -3  10   0 22.5128 2.15225   2
  -3  10   0 17.8873 2.01188  11
   2 -10   0 338.865 15.7418  13
   2 -10   0 289.635 15.8268  12
   2 -10   0 343.840 16.0585   2
   2 -10   0 342.974 16.0764   4
   2 -10   0 350.316 15.7732  13
   2 -10   0 311.772 16.1582   8
  -2  10   0 302.861 16.6485   5
  -2  10   0 349.647 16.0661  12
  -2  10   0 289.369 16.0427  11
  -2  10   0 299.910 15.8673  13
  -2  10   0 345.344 16.1134  12
  -2  10   0 351.698 16.1140   2
  -2  10   0 311.661 16.0845  10
  -2  10   0 347.824 16.3351   8
  -2  10   0 340.546 15.9646  13
  -2  10   0 333.441 15.6469   3
  -2  10   0 325.284 16.3791   2
   1 -10   0 19.6127 2.53585  12
   1 -10   0 20.0414 1.86126   4
   1 -10   0 18.2508 2.00229   2
   1 -10   0 13.5978 2.49527   8
   1 -10   0 19.2280 1.77837   9
   1 -10   0 20.6971 1.99132  12
   1 -10   0 22.3470 2.20290   2
   1 -10   0 19.0829 1.83124  13
   1 -10   0 19.7043 1.94899  13
  -1  10   0 18.0295 2.01266   5
  -1  10   0 17.7287 1.96059  13
  -1  10   0 18.8240 2.02955  12
  -1  10   0 18.5718 1.34949   3
  -1  10   0 21.6528 2.21253  13
  -1  10   0 18.1201 2.11509   8
  -1  10   0 15.8608 1.74013  10
  -1  10   0 19.9089 1.99717  12
  -1  10   0 20.8608 2.11314   2
  -1  10   0 23.2543 2.21068   2
   0 -10   0 531.005 25.6061  13
   0 -10   0 555.125 25.7212   4
   0 -10   0 557.862 25.8269  12
   0 -10   0 554.221 25.8691   2
   0 -10   0 470.614 25.6480  12
   0 -10   0 511.145 25.7341   2
   0 -10   0 499.867 25.8284   8
   0 -10   0 550.643 25.5976   9
   0 -10   0 569.496 25.6666  13
   0  10   0 565.413 25.9749   8
   0  10   0 554.861 25.8501   2
   0  10   0 542.547 25.8508  12
   0  10   0 497.320 25.8377   5
   0  10   0 493.267 25.6399  13
   0  10   0 543.865 25.7213  10
   0  10   0 534.187 25.8644   2
   0  10   0 567.829 25.7346  13
   0  10   0 581.086 25.8274  12
  -1 -10   0 19.3620 2.14420  12
  -1 -10   0 20.5634 2.19382  13
  -1 -10   0 21.4791 2.04203   4
  -1 -10   0 19.3368 2.19559   9
  -1 -10   0 21.7275 2.15442  12
  -1 -10   0 23.3795 2.30448   2
  -1 -10   0 20.7087 2.16665   2
  -1 -10   0 16.8232 1.91623   8
  -1 -10   0 18.3777 2.01328  13
   1  10   0 22.0779 2.15990  12
   1  10   0 21.8503 2.44846   2
   1  10   0 19.5613 2.00972  10
   1  10   0 18.4987 2.03243  13
   1  10   0 16.0222 1.92987   5
   1  10   0 22.8364 2.45511  12
   1  10   0 22.6394 2.44854   2
   1  10   0 21.3018 2.24848  13
   1  10   0 22.7528 2.58856   8
  -2 -10   0 55.2105 3.63739   2
  -2 -10   0 57.0240 3.66327  12
  -2 -10   0 61.3804 4.05103   2
  -2 -10   0 64.0410 3.40865   4
  -2 -10   0 61.5958 3.53959  13
  -2 -10   0 53.7887 3.66183   8
  -2 -10   0 56.7583 3.92857  12
  -2 -10   0 61.5531 3.77594   9
  -2 -10   0 60.8735 3.69126  13
   2  10   0 63.7296 3.90342  12
   2  10   0 62.6677 3.57689   6
   2  10   0 59.4072 3.67624  13
   2  10   0 62.7522 3.89557   2
   2  10   0 59.5330 3.53295  13
   2  10   0 56.6586 3.91009   8
   2  10   0 55.8902 3.79086  12
   2  10   0 52.9872 3.77914   5
   2  10   0 60.2906 3.57491  10
   2  10   0 53.8541 3.79319   2
  -3 -10   0 157.690 8.10124   5
  -3 -10   0 154.294 8.07591  12
  -3 -10   0 155.875 7.87868  13
  -3 -10   0 161.705 7.60151   4
  -3 -10   0 155.143 8.14462   2
  -3 -10   0 137.064 7.83217   8
  -3 -10   0 146.965 7.77314  13
  -3 -10   0 133.267 7.85524   2
  -3 -10   0 162.177 8.07060   9
  -3 -10   0 146.631 7.86687  12
   3  10   0 155.417 7.41106   3
   3  10   0 153.393 7.53720  10
   3  10   0 153.329 7.84649  13
   3  10   0 165.359 7.81497   6
   3  10   0 148.256 7.77550  13
   3  10   0 169.393 8.07497   8
   3  10   0 152.321 8.03671   2
   3  10   0 137.324 7.92901  12
   3  10   0 154.184 7.95351  12
   3  10   0 152.251 7.96688   5
  -4 -10   0 183.860 9.80317   2
  -4 -10   0 190.596 9.69479  13
  -4 -10   0 195.679 9.95066  12
  -4 -10   0 200.924 10.0471   9
  -4 -10   0 178.864 9.74781   8
  -4 -10   0 209.084 9.80749  13
  -4 -10   0 202.228 10.0222   5
  -4 -10   0 186.482 9.76966  12
  -4 -10   0 201.150 10.0065   2
   4  10   0 205.411 9.91155   8
   4  10   0 189.388 9.85673   5
   4  10   0 190.792 9.34709  10
   4  10   0 201.724 9.78001   6
   4  10   0 194.955 9.43770   3
   4  10   0 197.438 9.83921  12
   4  10   0 185.228 9.65489  13
   4  10   0 201.436 9.73867  13
   4  10   0 193.720 9.87573  12
   4  10   0 180.465 9.85183   2
  -5 -10   0 87.1007 5.09764   9
  -5 -10   0 75.6617 4.64791   2
  -5 -10   0 81.5936 5.11037  12
  -5 -10   0 74.7415 4.55112   8
  -5 -10   0 85.8972 4.67840  13
  -5 -10   0 78.7755 4.61375  12
  -5 -10   0 81.3794 4.94848   5
  -5 -10   0 71.9457 4.45657  13
  -5 -10   0 82.0440 4.91642   2
   5  10   0 77.6226 4.74037   5
   5  10   0 71.7180 4.61080  12
   5  10   0 86.2095 4.58939  13
   5  10   0 85.4888 4.72115  12
   5  10   0 77.5329 4.64891   6
   5  10   0 83.2021 4.74234   8
   5  10   0 80.6555 4.30337   3
   5  10   0 84.6384 4.79227   2
   5  10   0 73.7582 4.63639   2
   5  10   0 77.6679 4.44773  13
  -6 -10   0 574.010 26.6923  12
  -6 -10   0 562.824 26.5480  12
  -6 -10   0 514.286 26.4473   8
  -6 -10   0 581.870 26.9498   9
  -6 -10   0 580.197 26.7340   5
  -6 -10   0 585.471 26.7414   2
  -6 -10   0 517.248 26.5431   2
  -6 -10   0 515.101 26.4213  13
  -6 -10   0 569.352 26.5223  13
   6  10   0 474.779 26.4816  12
   6  10   0 572.666 26.7152   6
   6  10   0 548.255 26.6084   5
   6  10   0 540.918 26.3767  13
   6  10   0 504.400 26.5415   2
   6  10   0 570.749 26.5574  12
   6  10   0 585.669 26.4063   3
   6  10   0 582.897 26.4466  13
   6  10   0 576.762 26.5619   8
  -7 -10   0 25.5581 2.79955  12
  -7 -10   0 29.0940 2.59731   8
  -7 -10   0 26.4830 3.61813   9
  -7 -10   0 26.9598 2.87030   2
  -7 -10   0 31.9840 3.16005   2
  -7 -10   0 33.9441 3.37717   5
  -7 -10   0 27.1791 2.72654  12
  -7 -10   0 33.4976 2.90809  13
   7  10   0 26.7543 3.10752   2
   7  10   0 31.1865 3.00809   2
   7  10   0 26.2989 2.67069  12
   7  10   0 23.9415 2.65772   3
   7  10   0 29.2893 2.87149  12
   7  10   0 26.3069 2.86419   5
   7  10   0 28.4094 2.43403  13
   7  10   0 34.3559 2.69681  13
   7  10   0 30.0805 2.88086   8
   7  10   0 29.3555 3.11272   6
  -8 -10   0 3.73607 1.54523   6
  -8 -10   0 3.95318 1.21117  13
  -8 -10   0 4.60267 1.26749   8
  -8 -10   0 3.56794 1.45543   2
  -8 -10   0 2.76108 1.41118  13
  -8 -10   0 2.70882 1.68417   5
  -8 -10   0 3.81011 1.80080   9
  -8 -10   0 2.84156 1.42880  12
  -8 -10   0 2.49002 1.62711   2
  -8 -10   0 0.81265 1.60287  12
   8  10   0 3.14003 1.09645  13
   8  10   0 5.62773 1.42527   2
   8  10   0 3.94256 1.33063  12
   8  10   0 4.30730 1.24775  13
   8  10   0 1.72591 1.42013   3
   8  10   0 2.90332 1.52250   6
   8  10   0 2.61680 1.41507   8
   8  10   0 6.57022 1.73786   5
   8  10   0 4.58190 1.46712   2
   8  10   0 -0.2897 1.29774  12
  -9 -10   0 105.425 5.82246   5
  -9 -10   0 87.4675 5.16942   8
  -9 -10   0 89.1399 5.33861  13
  -9 -10   0 90.0483 5.43246   2
  -9 -10   0 79.2250 5.13301  13
  -9 -10   0 99.9704 6.36461   9
  -9 -10   0 91.1399 5.39653  12
  -9 -10   0 101.897 5.67061  12
  -9 -10   0 93.2428 5.69455   2
  -9 -10   0 85.1980 5.64345   6
   9  10   0 94.7102 5.45769   2
   9  10   0 77.5468 5.30245   2
   9  10   0 89.7647 4.96987  13
   9  10   0 88.4803 5.24313  12
   9  10   0 97.5169 5.61224   3
   9  10   0 97.4622 5.59850   5
   9  10   0 95.7577 5.81822   6
   9  10   0 92.9391 5.04809  13
   9  10   0 88.7667 4.92449  11
 -10 -10   0 221.553 11.0605   5
 -10 -10   0 212.817 10.7167  13
 -10 -10   0 205.071 10.7567   2
 -10 -10   0 223.698 11.0161   2
 -10 -10   0 212.889 10.7642  12
 -10 -10   0 217.529 11.6888   9
 -10 -10   0 215.247 10.9286  12
 -10 -10   0 207.644 10.3644   4
 -10 -10   0 200.361 10.5510   8
  10  10   0 198.657 10.2961  11
  10  10   0 211.652 10.7336   2
  10  10   0 211.756 10.9886   3
  10  10   0 208.933 11.2164   6
  10  10   0 202.885 10.3044  13
  10  10   0 217.049 10.3487  13
  10  10   0 200.115 10.9960   5
 -11 -10   0 -0.5150 1.45223  12
 -11 -10   0 0.16802 1.37309  13
 -11 -10   0 0.19883 1.65147   2
 -11 -10   0 0.80187 1.70540  12
 -11 -10   0 -1.7773 1.93964   9
 -11 -10   0 -0.7814 1.15625   8
 -11 -10   0 1.34552 1.12261   4
 -11 -10   0 1.15989 1.74315   5
 -11 -10   0 0.71486 1.34717   2
  11  10   0 -1.6041 2.02351   6
  11  10   0 -0.4559 1.36705   2
  11  10   0 1.01515 1.87384   3
  11  10   0 -0.7953 0.79999  13
  11  10   0 -0.9006 1.24834  12
  11  10   0 -0.4042 0.88608  13
 -12 -10   0 101.932 5.74160   2
 -12 -10   0 93.4269 5.59669  13
 -12 -10   0 98.3152 6.08580   5
 -12 -10   0 93.1382 5.57257  12
 -12 -10   0 82.7565 5.25121   8
 -12 -10   0 99.9202 5.95444   2
 -12 -10   0 88.8126 5.22638   4
 -12 -10   0 98.9903 9.29759   9
  12  10   0 88.2245 5.21882  12
  12  10   0 96.0846 5.46264   2
  12  10   0 101.043 6.27309   3
  12  10   0 106.099 6.64020   6
  12  10   0 89.7931 4.66683  11
 -13 -10   0 102.214 5.64107  13
 -13 -10   0 83.2002 5.19578   4
 -13 -10   0 98.6095 7.22588   9
 -13 -10   0 109.458 5.90583  12
 -13 -10   0 82.9247 5.18829   8
 -13 -10   0 97.1949 6.14752   5
 -13 -10   0 96.7862 6.21741   2
 -13 -10   0 85.3399 5.51732   2
 -13 -10   0 82.8932 6.26419  12
  13  10   0 93.1136 6.72671   6
  13  10   0 97.0352 5.31923   2
 -14 -10   0 1.42374 2.21429   5
 -14 -10   0 2.85129 1.17375   8
 -14 -10   0 3.62470 1.21906   4
 -14 -10   0 1.07809 1.70799   2
 -14 -10   0 -1.3724 1.67004  12
 -14 -10   0 0.81507 1.52438  12
 -14 -10   0 4.65042 2.87516   9
 -14 -10   0 -1.5732 1.43708  13
  14  10   0 2.50163 2.47160   3
  14  10   0 1.76998 1.05562  12
  14  10   0 0.59394 2.15368   6
 -15 -10   0 7.49857 1.86811  13
 -15 -10   0 5.77994 3.14668   9
 -15 -10   0 10.9694 2.15916  12
 -15 -10   0 11.4986 2.17458   2
 -15 -10   0 8.58003 2.36127   5
 -15 -10   0 9.83613 1.96409  12
  15  10   0 6.05093 2.50794   6
  15  10   0 8.53752 2.96066   3
 -16 -10   0 36.1105 3.67016  13
 -16 -10   0 37.6484 3.53892  12
 -16 -10   0 26.3480 4.44682   9
 -16 -10   0 27.1763 3.28815   5
 -16 -10   0 34.7224 3.45740   2
  16  10   0 21.2451 3.46428   6
  16  10   0 27.5980 3.95490   3
  10 -11   0 34.8414 3.84476   7
 -10  11   0 33.3908 2.59680  12
 -10  11   0 23.6198 2.48513  12
 -10  11   0 28.7306 3.41476   8
 -10  11   0 32.9058 2.80487  13
   9 -11   0 34.1887 3.98954   7
  -9  11   0 39.9658 4.33397   8
  -9  11   0 46.1081 3.17749  12
  -9  11   0 38.7507 2.99700   2
  -9  11   0 36.5372 3.08836  13
  -9  11   0 39.9898 3.09123  12
   8 -11   0 4.81763 1.97449   7
   8 -11   0 4.66727 2.19086   4
  -8  11   0 6.14342 1.57104   2
  -8  11   0 4.14795 1.33209   2
  -8  11   0 5.06560 2.13269   8
  -8  11   0 6.07653 1.58505  12
  -8  11   0 4.80376 1.48803  13
  -8  11   0 5.73921 1.56069  12
   7 -11   0 0.50371 1.84169   7
   7 -11   0 1.84660 1.83678   4
  -7  11   0 0.13103 1.42306  12
  -7  11   0 0.78514 1.42788   2
  -7  11   0 3.40770 1.37672  13
  -7  11   0 1.87107 1.54989   6
  -7  11   0 3.05988 1.48963  12
  -7  11   0 2.26362 1.32049   2
  -7  11   0 -0.4370 1.91533   8
   6 -11   0 41.7537 2.68748   2
   6 -11   0 40.6580 3.72125   7
   6 -11   0 43.2563 3.72922   4
  -6  11   0 43.8005 4.58909   8
  -6  11   0 40.6277 3.12163  13
  -6  11   0 43.2174 3.18485   2
  -6  11   0 43.7639 3.31321  12
  -6  11   0 43.3641 3.29376  12
  -6  11   0 41.9385 3.29174   2
  -6  11   0 37.2856 3.03900   6
   5 -11   0 23.4575 2.45878   7
   5 -11   0 19.4135 1.87936   2
   5 -11   0 15.7222 2.11923   4
  -5  11   0 16.2753 1.96029  13
  -5  11   0 19.2278 1.90048   3
  -5  11   0 21.7074 2.27947   2
  -5  11   0 17.5767 2.58374   8
  -5  11   0 18.9469 2.17691   6
  -5  11   0 18.9969 2.07986   2
  -5  11   0 25.3662 2.54586  12
  -5  11   0 22.5979 2.23104  12
   4 -11   0 392.595 18.8046   7
   4 -11   0 388.777 18.7395   4
   4 -11   0 380.324 18.3352  12
   4 -11   0 379.063 18.4183   2
  -4  11   0 372.325 18.5808  12
  -4  11   0 366.483 18.5622   2
  -4  11   0 361.899 18.4051   6
  -4  11   0 394.021 18.5960   2
  -4  11   0 388.101 18.9384   8
  -4  11   0 347.499 18.6379  13
  -4  11   0 391.614 18.5564  12
  -4  11   0 398.807 18.4847  13
   3 -11   0 55.4414 3.86702   7
   3 -11   0 43.4663 2.83817  13
   3 -11   0 52.8445 3.69777   4
   3 -11   0 44.8579 3.50760   2
   3 -11   0 50.2492 3.42131  12
   3 -11   0 51.0514 2.91280  13
  -3  11   0 50.2054 3.61901   2
  -3  11   0 51.1469 2.90396   3
  -3  11   0 43.2135 3.44285  13
  -3  11   0 54.0420 3.60905  12
  -3  11   0 50.4160 3.30144  13
  -3  11   0 48.8064 3.65898  12
  -3  11   0 48.4478 4.08026   8
  -3  11   0 55.0845 3.72137   2
   2 -11   0 21.2550 2.27770   2
   2 -11   0 21.3167 1.80991  13
   2 -11   0 20.8062 2.13943   2
   2 -11   0 22.9730 2.50755   4
  -2  11   0 19.6374 2.17489   5
  -2  11   0 18.9511 2.19461   2
  -2  11   0 18.7007 2.03733  13
  -2  11   0 24.7213 2.38052  12
  -2  11   0 21.9452 2.30902   2
  -2  11   0 23.7756 2.50314  10
  -2  11   0 23.1865 2.04669  13
  -2  11   0 17.2814 1.56046   3
  -2  11   0 23.7285 2.33441  12
  -2  11   0 16.2488 2.65586  11
  -2  11   0 19.9563 2.28517   8
   1 -11   0 55.0880 3.85598   2
   1 -11   0 47.0266 3.37878  12
   1 -11   0 55.8062 3.56691   4
   1 -11   0 56.7941 3.43998  13
   1 -11   0 60.9777 3.75881  12
   1 -11   0 51.5193 3.49324   2
   1 -11   0 51.2611 3.69977   8
   1 -11   0 49.8704 3.25936  13
  -1  11   0 49.5829 3.79063   5
  -1  11   0 54.2796 3.82392  12
  -1  11   0 45.3096 3.40170  13
  -1  11   0 51.6385 3.56749  10
  -1  11   0 50.9721 3.80711   2
  -1  11   0 58.7559 3.83889   2
  -1  11   0 62.5201 4.16993   8
  -1  11   0 61.6412 3.79388  12
  -1  11   0 48.7605 3.61414  11
  -1  11   0 57.5986 3.67196  13
   0 -11   0 338.497 16.3016  12
   0 -11   0 301.119 16.1047  12
   0 -11   0 352.005 16.3775   2
   0 -11   0 326.276 16.0312  13
   0 -11   0 326.005 16.2169   2
   0 -11   0 302.663 16.2884   8
   0 -11   0 346.369 16.0186   9
   0 -11   0 344.817 16.1369   4
   0 -11   0 345.745 16.1036  13
   0  11   0 347.187 16.3444   2
   0  11   0 298.454 16.3118   5
   0  11   0 345.679 16.4925   8
   0  11   0 290.909 16.1192  13
   0  11   0 359.558 16.3404  12
   0  11   0 332.406 16.3555   2
   0  11   0 338.901 16.3539  12
   0  11   0 352.092 16.2218  13
   0  11   0 319.685 16.1448  10
  -1 -11   0 55.9069 3.41664  13
  -1 -11   0 54.5507 3.40762   9
  -1 -11   0 46.6431 3.20860  13
  -1 -11   0 55.9661 3.27074   4
  -1 -11   0 38.5993 3.58227   8
  -1 -11   0 40.8231 3.86642   2
  -1 -11   0 45.1369 3.66045  12
  -1 -11   0 42.2654 3.26988  12
   1  11   0 54.2607 3.81210   8
   1  11   0 53.5823 3.58881  12
   1  11   0 49.6904 3.59909   2
   1  11   0 49.5744 3.20089  10
   1  11   0 53.2546 3.24054   6
   1  11   0 48.4092 3.61489   2
   1  11   0 52.0883 3.44053  13
   1  11   0 55.3630 3.62115  12
  -2 -11   0 444.367 21.7257  13
  -2 -11   0 483.210 21.8301  13
  -2 -11   0 408.733 22.0798   2
  -2 -11   0 416.975 21.9064   8
  -2 -11   0 475.939 21.8717   9
  -2 -11   0 475.829 21.9890  12
  -2 -11   0 478.081 21.6520   4
  -2 -11   0 399.886 21.7655  12
  -2 -11   0 469.828 22.0420   2
   2  11   0 452.593 21.6373  10
   2  11   0 487.646 22.0566   8
   2  11   0 473.856 21.8308  13
   2  11   0 469.813 21.7182   6
   2  11   0 433.156 22.4035  13
   2  11   0 465.926 21.9811   2
   2  11   0 384.454 22.0812   5
   2  11   0 446.668 21.9489  12
   2  11   0 472.270 21.9332  12
  -3 -11   0 47.1179 3.64203  12
  -3 -11   0 41.8744 3.25469  12
  -3 -11   0 50.0195 2.93904   4
  -3 -11   0 50.3504 3.59322   9
  -3 -11   0 42.4604 3.25529   2
  -3 -11   0 46.4470 3.33529   8
  -3 -11   0 49.5279 3.77344   2
  -3 -11   0 51.4017 3.42904  13
  -3 -11   0 48.0251 3.18588  13
   3  11   0 43.6000 3.42768   5
   3  11   0 50.1315 3.54097  12
   3  11   0 48.6801 3.66540   8
   3  11   0 45.5280 2.90585  10
   3  11   0 51.2573 3.39986  13
   3  11   0 47.7578 3.57731   2
   3  11   0 46.9196 3.21278  13
   3  11   0 52.8551 3.26054   6
   3  11   0 48.9827 3.53224  12
   3  11   0 41.9667 3.43952   2
   3  11   0 48.2123 2.56540   3
  -4 -11   0 31.5666 2.80346  13
  -4 -11   0 33.3514 3.31482   2
  -4 -11   0 33.5074 3.56382   9
  -4 -11   0 27.1015 2.49030  13
  -4 -11   0 25.5620 2.68718  12
  -4 -11   0 28.0003 3.15934   5
  -4 -11   0 27.4113 2.71286  12
  -4 -11   0 47.6271 4.52824   2
  -4 -11   0 24.6769 2.50568   8
   4  11   0 32.0259 2.02826   3
   4  11   0 31.8971 3.23006   5
   4  11   0 31.2012 2.60981   6
   4  11   0 30.8968 2.86460  12
   4  11   0 26.8985 2.64211  13
   4  11   0 31.1008 2.99160   8
   4  11   0 29.8458 2.99133   2
   4  11   0 30.9632 2.02453  10
   4  11   0 31.0363 2.54960  13
   4  11   0 26.7177 2.76013   2
   4  11   0 29.4106 2.88130  12
  -5 -11   0 111.772 6.52739   9
  -5 -11   0 96.0520 5.98428   8
  -5 -11   0 120.297 6.40948  12
  -5 -11   0 119.283 6.47670   2
  -5 -11   0 123.644 6.53697   5
  -5 -11   0 109.181 6.12107  12
  -5 -11   0 95.1238 6.05384   2
  -5 -11   0 119.721 6.16632  13
   5  11   0 112.862 5.70968   3
   5  11   0 102.488 5.92085  13
   5  11   0 119.830 6.26440   8
   5  11   0 96.0197 6.25549   2
   5  11   0 114.595 6.15701   6
   5  11   0 112.220 6.20325  12
   5  11   0 103.628 6.12929  12
   5  11   0 116.772 6.34669   2
   5  11   0 113.657 6.05029  13
  -6 -11   0 131.734 7.49073   2
  -6 -11   0 128.623 7.30976  13
  -6 -11   0 146.301 8.03878   9
  -6 -11   0 145.055 7.51942  12
  -6 -11   0 150.892 7.75846  12
  -6 -11   0 153.417 7.86673   2
  -6 -11   0 146.567 7.82401   5
  -6 -11   0 151.550 7.53808  13
  -6 -11   0 118.517 7.32701   8
   6  11   0 151.579 7.62594   8
   6  11   0 131.747 7.27654  13
   6  11   0 143.934 7.63528   6
   6  11   0 141.752 7.54990  12
   6  11   0 147.219 7.41709  13
   6  11   0 126.904 7.49539   2
   6  11   0 150.002 7.23597   3
   6  11   0 151.059 7.69146   2
   6  11   0 138.404 7.62996   5
   6  11   0 127.049 7.45178  12
  -7 -11   0 27.4969 3.20147   2
  -7 -11   0 24.8911 2.55678   2
  -7 -11   0 24.5502 2.59362   5
  -7 -11   0 26.9845 2.64981  12
  -7 -11   0 28.9883 2.83436  13
  -7 -11   0 20.7899 2.04604  13
  -7 -11   0 24.8537 2.38420  12
  -7 -11   0 23.8233 2.79036   9
  -7 -11   0 22.6145 2.41202   8
   7  11   0 22.1794 2.56916   2
   7  11   0 20.7363 2.28403   5
   7  11   0 23.5533 2.56248  12
   7  11   0 23.4668 2.29148   8
   7  11   0 19.8299 2.34950   3
   7  11   0 18.6499 2.25847   6
   7  11   0 23.8306 2.26789  13
   7  11   0 22.9014 2.50744  13
   7  11   0 24.7104 2.39490  12
   7  11   0 22.6855 2.46415   2
  -8 -11   0 480.105 24.5562   2
  -8 -11   0 519.451 24.5221  13
  -8 -11   0 504.744 24.5438  12
  -8 -11   0 468.664 24.3882   8
  -8 -11   0 531.341 24.7980   5
  -8 -11   0 531.303 24.7816   2
  -8 -11   0 540.090 24.7499  12
  -8 -11   0 427.760 24.5083  13
  -8 -11   0 524.178 25.1389   9
   8  11   0 521.039 24.6054   2
   8  11   0 492.530 24.2923  13
   8  11   0 514.792 24.5125  12
   8  11   0 481.308 24.6191   5
   8  11   0 518.007 24.7730   6
   8  11   0 512.730 24.4726   3
   8  11   0 533.422 24.3750  13
   8  11   0 529.799 24.5276   8
  -9 -11   0 61.3645 4.29032   8
  -9 -11   0 71.6925 4.84076  12
  -9 -11   0 75.1966 4.65145  13
  -9 -11   0 73.6578 4.98093   2
  -9 -11   0 74.2496 4.62025  12
  -9 -11   0 72.5412 4.65855   2
  -9 -11   0 74.4941 5.11289   5
  -9 -11   0 73.1343 5.57726   9
   9  11   0 63.5148 4.09891  11
   9  11   0 70.6736 4.97828   6
   9  11   0 72.9481 4.15740  13
   9  11   0 71.1906 4.50538  12
   9  11   0 71.3451 4.65870   3
   9  11   0 72.8480 4.25715  13
 -10 -11   0 34.6545 3.42161   2
 -10 -11   0 40.2395 2.72472   4
 -10 -11   0 37.5646 3.44766  13
 -10 -11   0 38.6779 3.40717  12
 -10 -11   0 53.4244 4.78831   9
 -10 -11   0 35.3292 3.09135   8
 -10 -11   0 44.0007 4.05993   5
 -10 -11   0 42.7564 3.84822  12
 -10 -11   0 43.9370 3.95719   2
  10  11   0 41.2933 3.57796   2
  10  11   0 42.8417 2.90536  13
  10  11   0 39.8694 3.65113   3
  10  11   0 39.6236 2.77638  11
  10  11   0 39.5875 3.30588  12
  10  11   0 42.2763 4.02848   6
  10  11   0 43.0800 2.97630  13
 -11 -11   0 101.766 5.97179   5
 -11 -11   0 88.4733 4.81773   4
 -11 -11   0 88.5525 5.41633  13
 -11 -11   0 86.5813 5.42548  12
 -11 -11   0 86.3651 5.48154   2
 -11 -11   0 82.2968 5.04842   8
 -11 -11   0 85.2956 5.69035  12
 -11 -11   0 90.7874 6.57336   9
 -11 -11   0 92.9330 5.81053   2
  11  11   0 76.8065 4.67700  13
  11  11   0 86.3229 4.77885  13
  11  11   0 82.2326 4.67823  11
  11  11   0 88.8090 5.44223   2
  11  11   0 89.6680 5.78376   3
  11  11   0 95.3466 6.13392   6
 -12 -11   0 13.1517 2.32821  12
 -12 -11   0 14.3139 2.83318   9
 -12 -11   0 12.9048 2.00383   2
 -12 -11   0 10.9231 2.01812  12
 -12 -11   0 13.9655 2.45609   5
 -12 -11   0 10.9705 1.50470   4
 -12 -11   0 12.8251 2.07033  13
 -12 -11   0 10.8977 1.68612   8
  12  11   0 15.4326 1.55013  13
  12  11   0 12.8315 2.42730   6
  12  11   0 15.1520 1.54344  11
  12  11   0 14.8177 1.86396  12
  12  11   0 10.8350 2.44513   3
  12  11   0 13.9749 1.46721  13
  12  11   0 14.1427 2.04380   2
 -13 -11   0 17.4054 2.35012  13
 -13 -11   0 20.2505 2.68507   2
 -13 -11   0 20.2286 3.27384   5
 -13 -11   0 13.9234 2.21903  12
 -13 -11   0 17.6237 2.49208  12
 -13 -11   0 12.6549 2.02159   2
 -13 -11   0 12.5256 1.68294   8
 -13 -11   0 15.5974 3.22710   9
 -13 -11   0 22.8370 2.15628   4
  13  11   0 17.9607 3.76360   3
  13  11   0 13.8384 1.94086   2
  13  11   0 13.1084 2.70029   6
  13  11   0 13.4199 1.80452  12
 -14 -11   0 100.926 6.05186  13
 -14 -11   0 83.7658 5.49432   8
 -14 -11   0 115.012 8.00126   9
 -14 -11   0 98.7513 5.54294   4
 -14 -11   0 108.146 6.76803   5
 -14 -11   0 93.2146 6.14042  12
 -14 -11   0 106.895 6.35634  12
 -14 -11   0 112.814 6.43424   2
 -14 -11   0 89.3917 5.91671   2
  14  11   0 110.852 7.44781   6
  14  11   0 110.808 7.02986   3
  14  11   0 98.2055 5.63472   2
  14  11   0 95.0720 5.40994  12
 -15 -11   0 4.11789 1.80367  12
 -15 -11   0 0.58496 2.89087   9
 -15 -11   0 5.38346 2.02001   2
 -15 -11   0 3.09667 2.20195   5
 -15 -11   0 4.30193 1.88540  13
 -15 -11   0 2.66667 1.96987  12
  15  11   0 1.67049 2.34436   6
  15  11   0 1.90437 2.55093   3
 -16 -11   0 15.0174 2.28329  13
 -16 -11   0 10.2606 2.26167   2
 -16 -11   0 12.4235 2.76662   5
 -16 -11   0 5.65756 5.83903   9
  16  11   0 17.7533 3.24799   3
  16  11   0 5.18809 2.87729   6
   9 -12   0 9.97165 2.86573   7
  -9  12   0 15.7505 1.98311  12
  -9  12   0 13.8095 1.79286   2
  -9  12   0 12.7093 1.85513  13
   8 -12   0 71.3908 5.25071   7
  -8  12   0 68.0037 4.45790  13
  -8  12   0 72.9500 4.53848  12
  -8  12   0 66.9957 4.46893   2
  -8  12   0 72.2885 5.54912   8
  -8  12   0 70.9422 4.53482  12
   7 -12   0 -1.5462 1.80699   7
   7 -12   0 -1.2988 1.69178   4
  -7  12   0 -1.5137 1.41418  12
  -7  12   0 -1.2675 1.17899   6
  -7  12   0 -0.3517 1.13565   2
  -7  12   0 0.36075 1.96398   8
  -7  12   0 2.69329 1.56885  12
  -7  12   0 -2.5402 1.22629  13
  -7  12   0 -2.9634 1.38286   2
   6 -12   0 90.0181 5.66751   4
   6 -12   0 80.0945 4.59249   2
   6 -12   0 79.0455 5.54300   7
  -6  12   0 87.5127 5.20650  12
  -6  12   0 83.7455 4.97084   6
  -6  12   0 85.4773 5.19821   2
  -6  12   0 94.6442 5.12862  13
  -6  12   0 91.6413 6.01339   8
  -6  12   0 77.4906 5.00975   2
  -6  12   0 84.5477 5.20202  12
   5 -12   0 1.03294 1.12740   2
   5 -12   0 -2.1166 1.62904   4
   5 -12   0 -0.4012 1.00082  12
   5 -12   0 -2.5966 1.57789   7
  -5  12   0 -0.4491 1.38112   2
  -5  12   0 -0.5334 2.25020   2
  -5  12   0 0.26770 1.28603  13
  -5  12   0 -0.9645 1.44059  12
  -5  12   0 -1.1858 1.81991   8
  -5  12   0 -0.4700 1.12363   6
  -5  12   0 1.36685 1.46448  12
   4 -12   0 9.16296 2.13741   7
   4 -12   0 4.72005 1.41978   2
   4 -12   0 9.72724 2.06463   4
   4 -12   0 7.37926 1.38798  12
  -4  12   0 5.15868 1.53340   2
  -4  12   0 6.90332 1.67658  12
  -4  12   0 6.29147 1.65871   2
  -4  12   0 6.03519 1.95977   8
  -4  12   0 7.56454 1.28435   6
  -4  12   0 5.52626 1.53028  13
   3 -12   0 7.43342 1.50218  12
   3 -12   0 4.88836 1.69097   7
   3 -12   0 7.79537 1.66841   2
   3 -12   0 7.67190 1.03909  13
   3 -12   0 7.58874 1.11484  13
   3 -12   0 6.86151 1.77494   4
  -3  12   0 8.36168 1.27891   6
  -3  12   0 11.1824 2.14942   8
  -3  12   0 10.1688 1.83346  12
  -3  12   0 6.94422 1.68287   2
  -3  12   0 8.91347 1.79534   2
   2 -12   0 440.092 20.8764   4
   2 -12   0 432.032 20.8661   2
   2 -12   0 435.452 20.5047  13
   2 -12   0 399.269 20.4540  13
  -2  12   0 434.352 20.7827  13
  -2  12   0 436.731 21.1850   8
  -2  12   0 402.091 20.8846   2
  -2  12   0 441.707 20.8949  12
  -2  12   0 414.313 20.9108  12
  -2  12   0 447.579 20.9620   2
   1 -12   0 47.4543 3.18111  13
   1 -12   0 45.5606 3.02841  13
   1 -12   0 45.1232 3.65526   2
   1 -12   0 41.8221 3.48690  12
   1 -12   0 47.2985 3.38133   4
  -1  12   0 50.1949 3.50019  13
  -1  12   0 51.5942 3.99650   8
  -1  12   0 44.4031 3.59010   2
  -1  12   0 41.9305 3.40512  10
  -1  12   0 45.6167 3.66918  12
  -1  12   0 46.9121 3.58604  12
  -1  12   0 47.3915 3.66819   2
   0 -12   0 158.835 8.34604  12
   0 -12   0 153.225 7.99303  13
   0 -12   0 165.096 7.96319   9
   0 -12   0 166.802 8.14559   4
   0 -12   0 166.062 8.11471  13
   0  12   0 156.882 8.41076  12
   0  12   0 151.240 8.11994  10
   0  12   0 160.210 8.38445  12
   0  12   0 158.191 8.58163   8
   0  12   0 163.450 8.24911  13
   0  12   0 141.976 8.35623  13
   0  12   0 150.807 8.37644   2
   0  12   0 128.318 8.86843   5
   0  12   0 165.186 8.42427   2
  -1 -12   0 55.5633 4.11037   8
  -1 -12   0 64.6466 4.53924   2
  -1 -12   0 59.6794 4.36379   2
  -1 -12   0 62.5566 3.95115  13
  -1 -12   0 69.8762 3.95821   4
  -1 -12   0 52.0103 4.00884  12
  -1 -12   0 71.0360 4.08390   9
  -1 -12   0 68.5000 4.41488  12
  -1 -12   0 69.6911 4.17708  13
   1  12   0 51.7550 3.89184  13
   1  12   0 52.9011 4.29258   2
   1  12   0 65.2520 4.43333   2
   1  12   0 77.6600 4.70025   8
   1  12   0 66.9903 3.94713  10
   1  12   0 66.7019 4.35696   5
   1  12   0 70.6812 3.93769   6
   1  12   0 64.3069 4.19445  13
   1  12   0 65.2201 4.39457  12
  -2 -12   0 1.44695 1.59187   2
  -2 -12   0 0.94429 1.12349   4
  -2 -12   0 1.40223 1.17230  13
  -2 -12   0 -0.8675 1.20632  12
  -2 -12   0 -0.4595 1.53509  12
  -2 -12   0 2.70482 1.37360   9
  -2 -12   0 -0.2121 1.04437   8
  -2 -12   0 -0.0680 1.07151   2
  -2 -12   0 1.18183 1.35632  13
   2  12   0 0.58080 3.08353   2
   2  12   0 2.06331 1.17049   6
   2  12   0 -0.5898 1.03786  13
   2  12   0 0.39797 1.28345   5
   2  12   0 -2.0663 1.16286  13
   2  12   0 1.92465 1.48588   8
   2  12   0 0.50317 1.35357   2
   2  12   0 -0.2181 1.46340  12
   2  12   0 -0.1805 0.97290  10
   2  12   0 -1.0454 1.47145  12
  -3 -12   0 3.81010 1.42148  12
  -3 -12   0 4.38483 1.75459  12
  -3 -12   0 2.65129 1.47313  13
  -3 -12   0 5.08701 1.71092   2
  -3 -12   0 5.90732 1.18435   4
  -3 -12   0 5.18802 1.39818   8
  -3 -12   0 5.08245 1.48635  13
  -3 -12   0 2.64547 1.24059   2
  -3 -12   0 5.54588 1.61461   9
   3  12   0 5.87316 1.71351  12
   3  12   0 1.77277 1.19601  13
   3  12   0 7.36645 1.73045   8
   3  12   0 4.85733 1.08030  10
   3  12   0 3.23190 1.51070   5
   3  12   0 3.43826 1.46956   2
   3  12   0 3.47800 1.47831  13
   3  12   0 5.29861 1.36015   6
   3  12   0 8.25179 2.33941   2
   3  12   0 6.23461 1.68850  12
  -4 -12   0 427.647 19.9193  13
  -4 -12   0 418.748 20.0978   9
  -4 -12   0 380.526 19.8634  12
  -4 -12   0 420.513 19.5494   4
  -4 -12   0 441.992 20.2032   5
  -4 -12   0 423.485 20.1507   2
  -4 -12   0 372.466 19.8816   8
  -4 -12   0 389.962 19.7895  13
   4  12   0 421.285 20.0721   2
   4  12   0 430.849 19.8519   6
   4  12   0 393.635 19.7787  13
   4  12   0 403.461 19.4705  10
   4  12   0 411.506 19.3853   3
   4  12   0 443.409 20.0328  12
   4  12   0 438.352 20.0861   8
   4  12   0 427.015 19.8897  13
   4  12   0 398.387 20.0010  12
   4  12   0 362.282 19.9470   5
   4  12   0 362.852 20.0073   2
  -5 -12   0 26.3229 2.42794  13
  -5 -12   0 22.9651 2.43591  13
  -5 -12   0 17.4382 2.07895   2
  -5 -12   0 21.8628 2.41714   8
  -5 -12   0 24.3113 2.39486  12
  -5 -12   0 31.2745 3.20713  12
  -5 -12   0 27.7680 2.77360   5
  -5 -12   0 26.2826 2.66266   2
  -5 -12   0 23.2488 2.60522   9
   5  12   0 19.3370 2.30484   2
   5  12   0 24.9381 2.97944   8
   5  12   0 18.7140 2.27339  12
   5  12   0 22.6085 2.43913  13
   5  12   0 22.1920 2.17548  13
   5  12   0 21.8742 2.61345   6
   5  12   0 24.3611 1.90213   3
   5  12   0 26.5222 2.95004   5
  -6 -12   0 24.8500 2.67086  12
  -6 -12   0 28.8656 2.89892  13
  -6 -12   0 27.5083 3.50010   9
  -6 -12   0 24.8682 2.63351   2
  -6 -12   0 31.6726 3.66073   2
  -6 -12   0 24.4575 2.68760   5
  -6 -12   0 25.9764 2.51322  12
  -6 -12   0 25.0896 2.80032  13
   6  12   0 28.7094 3.08575   8
   6  12   0 30.9672 2.77682  13
   6  12   0 26.3239 2.20388   3
   6  12   0 26.9272 2.52503  13
   6  12   0 21.8332 2.30826   2
   6  12   0 23.5782 2.83974   6
   6  12   0 23.8856 2.68977   2
   6  12   0 29.9221 2.94985  12
   6  12   0 26.1888 3.76242  12
   6  12   0 23.5258 2.63375   5
  -7 -12   0 218.959 10.6973   2
  -7 -12   0 206.330 10.5870  12
  -7 -12   0 205.450 10.6387   5
  -7 -12   0 186.405 10.3013  12
  -7 -12   0 207.645 10.9274   9
  -7 -12   0 212.885 10.3733  13
   7  12   0 203.553 10.2046  13
   7  12   0 169.901 10.2499  12
   7  12   0 207.179 10.5083   2
   7  12   0 210.821 10.4191  12
   7  12   0 198.175 10.0600   3
   7  12   0 202.686 10.4070   8
   7  12   0 194.742 10.4582   6
   7  12   0 187.299 10.1035  13
  -8 -12   0 67.5092 5.70880   8
  -8 -12   0 80.6301 5.20706  12
  -8 -12   0 69.6039 4.81744   2
  -8 -12   0 76.8755 5.72017   9
  -8 -12   0 87.0654 5.36381   2
  -8 -12   0 79.1197 5.33863   5
  -8 -12   0 72.4414 4.81984  12
  -8 -12   0 77.5519 4.88186  13
   8  12   0 71.0680 4.48642  11
   8  12   0 79.1606 4.83780  12
   8  12   0 78.0776 5.13364   6
   8  12   0 75.6151 4.64582  13
   8  12   0 75.7401 4.65100   3
   8  12   0 75.0632 5.01476   2
   8  12   0 79.0053 4.92344   8
  -9 -12   0 18.4798 2.35308   2
  -9 -12   0 20.7071 2.61039  12
  -9 -12   0 16.8279 2.28912  12
  -9 -12   0 21.0578 2.57279   2
  -9 -12   0 22.9646 3.00948   9
  -9 -12   0 22.0707 2.71136   5
  -9 -12   0 17.5902 2.19477  13
   9  12   0 16.2300 2.11903   8
   9  12   0 16.5163 1.96068  13
   9  12   0 18.7169 1.84317  11
   9  12   0 17.0831 2.24332  12
   9  12   0 19.3899 2.42726   2
   9  12   0 18.7649 1.90662  13
   9  12   0 16.2933 2.33396   6
   9  12   0 17.5388 2.25095   3
 -10 -12   0 158.568 8.37232  13
 -10 -12   0 157.101 8.62218  12
 -10 -12   0 167.037 9.45790   9
 -10 -12   0 139.878 8.35893   2
 -10 -12   0 165.947 8.81351   5
 -10 -12   0 142.939 9.41137   8
 -10 -12   0 160.439 8.72929   2
 -10 -12   0 146.091 8.35148  12
  10  12   0 166.128 8.02260  13
  10  12   0 143.211 7.90467  13
  10  12   0 142.833 7.86740  11
  10  12   0 154.583 8.42476   3
  10  12   0 159.802 8.45780   2
  10  12   0 152.608 8.24806  12
  10  12   0 156.886 8.82731   6
 -11 -12   0 47.0721 3.90980   8
 -11 -12   0 48.8337 4.00636   2
 -11 -12   0 49.4018 4.57108   5
 -11 -12   0 49.5205 3.29339   4
 -11 -12   0 53.9762 4.99246  12
 -11 -12   0 52.5443 4.02306  13
 -11 -12   0 44.7050 3.95161  12
 -11 -12   0 40.0879 5.11092   2
 -11 -12   0 56.0849 6.53245   9
  11  12   0 50.5793 4.68223   6
  11  12   0 53.3953 4.26138   2
  11  12   0 53.5859 3.43588  13
  11  12   0 46.3024 3.23222  11
  11  12   0 49.9824 3.72366  12
  11  12   0 57.3627 4.33740   3
  11  12   0 54.5628 3.30180  13
 -12 -12   0 9.20315 2.32183  12
 -12 -12   0 11.7968 1.76663   8
 -12 -12   0 11.3599 2.37195   2
 -12 -12   0 8.96328 2.03191  12
 -12 -12   0 12.3760 1.44340   4
 -12 -12   0 10.3995 2.01533   2
 -12 -12   0 7.81639 2.80176   9
 -12 -12   0 14.2831 2.56892   5
 -12 -12   0 10.3455 2.06224  13
  12  12   0 13.7829 2.61667   3
  12  12   0 9.13743 1.85198  12
  12  12   0 11.0852 3.36393   6
  12  12   0 7.09641 1.97466   2
  12  12   0 12.2204 1.36599  11
  12  12   0 13.2859 1.46444  13
 -13 -12   0 47.6806 4.07262  12
 -13 -12   0 51.7420 3.24174   4
 -13 -12   0 49.7440 4.52768   2
 -13 -12   0 42.4605 3.45873   8
 -13 -12   0 43.2900 3.97427   2
 -13 -12   0 49.4367 5.86195   9
 -13 -12   0 53.7675 4.42844  13
 -13 -12   0 55.6288 4.89356   5
 -13 -12   0 48.5824 4.42992  12
  13  12   0 46.6509 2.89942  11
  13  12   0 51.5780 4.84891   3
  13  12   0 55.2375 5.25078   6
  13  12   0 47.2023 2.80731  11
  13  12   0 48.3956 3.55268  12
  13  12   0 60.3619 4.02920   2
 -14 -12   0 6.76273 2.25063   2
 -14 -12   0 9.68630 2.48911   5
 -14 -12   0 8.50185 1.93421  12
 -14 -12   0 6.90494 3.18604   9
 -14 -12   0 6.59538 2.02510  13
 -14 -12   0 6.25106 2.23769  12
  14  12   0 5.74985 1.70654   2
  14  12   0 11.9644 3.28450   6
  14  12   0 8.26987 2.78956   3
 -15 -12   0 -0.6449 2.06589   2
 -15 -12   0 0.86458 3.04472   9
 -15 -12   0 0.76687 2.02231  12
 -15 -12   0 -0.6745 2.18005   5
 -15 -12   0 0.75152 1.85455  13
  15  12   0 -1.1762 2.66170   6
  15  12   0 -1.8452 2.43931   3
 -16 -12   0 0.21764 1.79663  13
 -16 -12   0 0.78584 2.22814   5
 -16 -12   0 2.56028 3.26009   9
 -16 -12   0 1.55292 2.06660   2
 -16 -12   0 -1.7087 1.93570  12
  16  12   0 -1.5475 2.60525   3
  16  12   0 2.69700 2.90573   6
   8 -13   0 8.80218 3.77444   7
  -8  13   0 6.93990 2.35408   8
  -8  13   0 3.04871 1.60114  13
  -8  13   0 3.27636 1.60275   2
   7 -13   0 61.0935 5.02108   4
  -7  13   0 59.3230 4.37502   2
  -7  13   0 59.6414 5.24768   8
  -7  13   0 72.2454 4.48246  12
  -7  13   0 59.8168 4.32539  13
  -7  13   0 60.5544 4.37899  12
   6 -13   0 170.127 8.94865   2
   6 -13   0 190.824 9.96286   7
   6 -13   0 170.542 9.83507   4
  -6  13   0 175.118 9.50404  12
  -6  13   0 190.992 9.54731   2
  -6  13   0 196.042 10.2436   8
  -6  13   0 191.047 9.55062  12
  -6  13   0 158.796 9.59878   6
  -6  13   0 179.046 9.38275  13
   5 -13   0 -0.9739 1.80878   7
   5 -13   0 2.98972 1.08085  12
   5 -13   0 6.06819 1.37523   2
   5 -13   0 3.22789 1.90715   4
  -5  13   0 2.69303 1.50149  13
  -5  13   0 1.78708 1.09456   6
  -5  13   0 3.44214 1.58707   2
  -5  13   0 2.05318 2.10727   8
  -5  13   0 5.63724 1.83247   2
  -5  13   0 2.95555 1.68347  12
   4 -13   0 132.571 7.13752   2
   4 -13   0 137.185 7.62291   7
   4 -13   0 125.794 7.86791   4
   4 -13   0 135.872 7.00268  12
  -4  13   0 128.217 6.95211   6
  -4  13   0 136.523 7.26079  13
  -4  13   0 134.477 7.42249  12
  -4  13   0 137.440 7.92406   8
  -4  13   0 113.623 7.20252   2
  -4  13   0 141.675 7.43203  12
  -4  13   0 136.293 7.39865   2
   3 -13   0 12.1348 1.22421  13
   3 -13   0 7.78262 1.70229   2
   3 -13   0 7.44157 1.79769   4
   3 -13   0 7.61540 1.01563  13
   3 -13   0 11.0717 1.67044  12
  -3  13   0 8.06219 1.36721   6
  -3  13   0 10.6269 1.80959  13
  -3  13   0 8.27170 2.13586   2
  -3  13   0 7.42557 1.67442   2
  -3  13   0 8.53113 2.12428  12
  -3  13   0 8.92403 3.27904   8
  -3  13   0 8.38068 1.90845  12
   2 -13   0 125.575 6.40387  13
   2 -13   0 121.547 6.83135   4
   2 -13   0 112.226 6.29242  13
   2 -13   0 132.155 6.95872   2
  -2  13   0 125.206 7.01498   2
  -2  13   0 126.466 6.81778  13
  -2  13   0 125.547 7.32824   8
  -2  13   0 115.654 6.91100   2
  -2  13   0 126.529 6.95112  12
  -2  13   0 117.777 6.93086  12
   1 -13   0 25.4563 2.85667  12
   1 -13   0 26.8684 2.51141  13
   1 -13   0 22.0415 2.20226  13
   1 -13   0 25.6099 2.67333   4
  -1  13   0 22.1474 2.50669  12
  -1  13   0 26.5796 3.01277  12
  -1  13   0 21.3860 2.42815   2
  -1  13   0 23.7970 2.35110  13
  -1  13   0 22.2758 2.69052   8
  -1  13   0 22.9106 2.54724   2
   0 -13   0 517.407 24.4690   4
   0 -13   0 514.871 24.2506   9
   0 -13   0 532.660 24.7670   2
   0 -13   0 521.477 24.6579  12
   0 -13   0 478.765 24.3376  13
   0 -13   0 529.776 24.4236  13
   0  13   0 473.879 24.6760   2
   0  13   0 461.362 24.4653  10
   0  13   0 471.025 24.9126  12
   0  13   0 531.536 24.5937  13
   0  13   0 528.411 24.9325   8
   0  13   0 500.768 24.3148   6
   0  13   0 519.361 24.7352   2
   0  13   0 528.092 24.7013  12
  -1 -13   0 16.1623 1.92545  13
  -1 -13   0 15.3887 2.27499   2
  -1 -13   0 15.2169 1.82044   4
  -1 -13   0 15.5528 1.81146   9
  -1 -13   0 14.9421 2.23965  12
   1  13   0 10.4288 2.03007  12
   1  13   0 14.1582 2.19584  12
   1  13   0 12.8897 2.05006   2
   1  13   0 15.1233 2.06750  13
   1  13   0 15.3372 2.21944   8
   1  13   0 14.3988 1.82747  10
   1  13   0 11.2530 1.65960   6
   1  13   0 11.9265 2.14321   2
  -2 -13   0 625.829 29.3722  12
  -2 -13   0 618.806 29.1577   9
  -2 -13   0 637.417 29.1848  13
  -2 -13   0 571.547 29.0654  13
  -2 -13   0 637.888 29.4775   2
  -2 -13   0 620.975 28.9740   4
   2  13   0 574.777 29.3237  12
   2  13   0 616.958 29.2052  13
   2  13   0 590.880 28.9845  10
   2  13   0 619.015 29.4095   2
   2  13   0 613.117 29.0228   6
   2  13   0 511.492 29.3130   2
   2  13   0 632.466 29.4806   8
   2  13   0 632.590 29.3714  12
  -3 -13   0 154.167 8.47155   2
  -3 -13   0 128.247 7.96287  12
  -3 -13   0 152.690 8.20087   9
  -3 -13   0 158.434 8.35094  12
  -3 -13   0 163.154 8.13756  13
  -3 -13   0 136.839 7.89609  13
  -3 -13   0 155.266 7.79958   4
   3  13   0 146.905 7.68858  10
   3  13   0 165.549 8.85671   2
   3  13   0 152.564 7.90679   6
   3  13   0 155.870 8.09312  13
   3  13   0 151.239 8.39311   8
   3  13   0 141.325 8.22040  12
   3  13   0 154.419 8.32353  12
   3  13   0 157.881 8.35449   2
  -4 -13   0 27.2156 3.16966  12
  -4 -13   0 32.7067 3.42569   9
  -4 -13   0 30.2876 3.65214   2
  -4 -13   0 33.5582 3.13237  12
  -4 -13   0 32.6013 3.14952  13
  -4 -13   0 32.9497 2.41021   4
   4  13   0 29.0391 2.90955  12
   4  13   0 32.8905 3.13158  13
   4  13   0 25.7612 3.09508  12
   4  13   0 30.5567 2.50215  10
   4  13   0 34.4897 2.91319   6
   4  13   0 28.5853 3.38450   2
   4  13   0 36.9359 3.48406   8
   4  13   0 26.2502 3.01708   2
  -5 -13   0 4.55158 1.06704   4
  -5 -13   0 4.44209 1.86478   9
  -5 -13   0 1.93301 1.34961   8
  -5 -13   0 1.16167 1.73494   5
  -5 -13   0 0.17887 1.76173   2
  -5 -13   0 1.66453 1.42462  12
  -5 -13   0 3.27857 1.59967  13
  -5 -13   0 1.47583 1.84947  12
   5  13   0 1.54889 1.61783   8
   5  13   0 4.73697 0.97314   3
   5  13   0 3.68734 1.52735  13
   5  13   0 1.53544 2.60838  12
   5  13   0 0.95086 1.67392  12
   5  13   0 2.53460 1.45121   6
   5  13   0 3.93370 1.76100   2
  -6 -13   0 405.600 21.5820  12
  -6 -13   0 461.802 21.9207   5
  -6 -13   0 445.239 21.8747   2
  -6 -13   0 463.615 22.0483   9
  -6 -13   0 449.631 21.8270  12
  -6 -13   0 454.692 21.6123  13
   6  13   0 394.050 21.6264  12
   6  13   0 430.028 21.1701   3
   6  13   0 446.786 21.5289  13
   6  13   0 456.853 21.7268   8
   6  13   0 451.892 21.8014   2
   6  13   0 452.452 21.6384   6
   6  13   0 448.758 21.6776  12
  -7 -13   0 19.2299 2.39733   2
  -7 -13   0 27.2597 2.94795   5
  -7 -13   0 21.0428 2.83516   9
  -7 -13   0 19.2351 2.27567  13
  -7 -13   0 36.1796 3.87590   2
  -7 -13   0 22.8500 2.39878  12
  -7 -13   0 16.8565 2.08586   8
  -7 -13   0 23.2355 2.70602  12
   7  13   0 21.2469 2.30549   3
   7  13   0 21.3018 2.47740   8
   7  13   0 20.6435 2.24597  13
   7  13   0 23.8019 2.55196  12
   7  13   0 20.6085 2.44894   6
   7  13   0 20.5207 2.31955   2
  -8 -13   0 74.8042 5.25211   2
  -8 -13   0 93.2884 5.77704   5
  -8 -13   0 77.4657 5.29226  12
  -8 -13   0 69.4917 4.97068   8
  -8 -13   0 87.5677 5.72872   2
  -8 -13   0 88.3786 5.62908  12
  -8 -13   0 86.9673 5.30452  13
  -8 -13   0 91.3694 6.13723   9
   8  13   0 91.7788 5.40214  12
   8  13   0 77.3443 4.92048  13
   8  13   0 90.5028 5.13796  13
   8  13   0 86.1543 4.94718   3
   8  13   0 78.6107 4.90532  11
   8  13   0 89.7511 5.42619   8
   8  13   0 83.7880 5.48732   2
   8  13   0 83.9712 5.50566   6
  -9 -13   0 107.630 6.44921  12
  -9 -13   0 97.2025 6.05317  13
  -9 -13   0 81.0845 5.94979   2
  -9 -13   0 105.451 6.97607   9
  -9 -13   0 97.8387 6.11353  12
  -9 -13   0 104.964 6.56421   5
  -9 -13   0 107.359 6.46581   2
  -9 -13   0 89.1810 5.76717   8
   9  13   0 113.197 6.36342   2
   9  13   0 106.628 5.84304  13
   9  13   0 110.308 6.08614   8
   9  13   0 106.595 6.39111   6
   9  13   0 96.6212 5.65438  13
   9  13   0 93.8017 5.97870  11
   9  13   0 100.235 5.85238   3
   9  13   0 95.4278 5.95758  12
 -10 -13   0 -2.2314 2.14867   9
 -10 -13   0 -0.8802 1.93346   5
 -10 -13   0 1.19912 1.74890  12
 -10 -13   0 -1.5396 1.22551   8
 -10 -13   0 -1.4767 1.40702   2
 -10 -13   0 -2.1908 1.81710  12
 -10 -13   0 -1.1115 1.58537  13
 -10 -13   0 0.14324 0.95568   4
  10  13   0 -1.2152 1.61947  12
  10  13   0 0.57617 1.20745  13
  10  13   0 -0.4718 1.33733  13
  10  13   0 1.76559 1.17821  11
  10  13   0 0.18295 1.70442   3
  10  13   0 2.34994 2.01739   6
  10  13   0 -2.1534 1.61489   2
 -11 -13   0 26.4244 2.97921   2
 -11 -13   0 31.1780 3.95064   5
 -11 -13   0 34.5031 3.52733  13
 -11 -13   0 33.8696 3.77937  12
 -11 -13   0 30.3274 3.11752  12
 -11 -13   0 36.1166 3.55153   2
 -11 -13   0 29.5085 3.78847   9
 -11 -13   0 36.8132 2.39679   4
 -11 -13   0 33.6741 2.98693   8
  11  13   0 30.4061 2.90637  13
  11  13   0 34.0210 3.70981   2
  11  13   0 28.2216 2.62840  11
  11  13   0 30.2269 3.56051   3
  11  13   0 26.6065 2.65501  13
  11  13   0 28.1260 3.50453   6
 -12 -13   0 68.6782 5.00196  12
 -12 -13   0 55.5703 4.44203   2
 -12 -13   0 49.3363 4.51496   8
 -12 -13   0 71.4661 5.43650   5
 -12 -13   0 73.1122 5.25397   2
 -12 -13   0 70.0289 5.00196  13
 -12 -13   0 63.4232 4.59298  12
 -12 -13   0 64.5911 6.23543   9
 -12 -13   0 58.8311 3.59305   4
  12  13   0 62.9574 5.45823   6
  12  13   0 65.6331 4.78035   2
  12  13   0 62.8706 3.71202  13
  12  13   0 63.5894 4.91381   3
  12  13   0 60.6959 3.85559  13
  12  13   0 56.3077 3.71504  11
 -13 -13   0 31.9354 3.53827   2
 -13 -13   0 37.4497 4.00931  12
 -13 -13   0 29.1107 4.15025   9
 -13 -13   0 35.7629 3.59131  12
 -13 -13   0 30.5300 3.48608   5
 -13 -13   0 34.3311 2.45784   4
 -13 -13   0 27.7772 3.00130  13
 -13 -13   0 29.1821 3.33985   2
  13  13   0 27.5983 2.34209  11
  13  13   0 29.4197 2.31568  13
  13  13   0 33.0143 3.11264  12
  13  13   0 35.5091 2.23429  13
  13  13   0 38.4573 4.31785   3
  13  13   0 30.3711 4.61837   2
  13  13   0 40.5152 4.91399   6
 -14 -13   0 37.1630 4.00084  13
 -14 -13   0 39.4109 4.69710   5
 -14 -13   0 36.0931 4.63931   9
 -14 -13   0 46.0051 4.45663  12
 -14 -13   0 40.0047 4.47927   2
  14  13   0 45.3994 3.71950   2
  14  13   0 40.3072 4.76514   3
  14  13   0 40.4402 4.72466   6
 -15 -13   0 72.4338 7.40710   9
 -15 -13   0 87.6204 5.89721   2
 -15 -13   0 73.3900 5.72177  12
 -15 -13   0 74.9441 6.04598   5
 -15 -13   0 70.1495 5.37177  13
  15  13   0 76.4859 6.24759   3
  15  13   0 72.4402 6.90964   6
 -16 -13   0 -1.6911 1.75034  13
 -16 -13   0 -1.8355 2.54615   2
  16  13   0 0.87917 2.77652   6
  -7  14   0 0.85107 2.14327   8
  -7  14   0 6.76625 1.74775  13
  -7  14   0 4.63296 1.80711   2
   6 -14   0 24.8679 3.00642   7
   6 -14   0 20.1322 2.77041   4
  -6  14   0 24.4805 2.55335  13
  -6  14   0 20.8633 2.99650   8
  -6  14   0 23.6194 2.78240   2
  -6  14   0 23.8931 2.74811  12
   5 -14   0 8.35836 1.45013   2
   5 -14   0 13.1066 2.37245   7
   5 -14   0 7.31744 2.29612   4
  -5  14   0 10.8476 2.08731  12
  -5  14   0 7.95885 2.04873  12
  -5  14   0 9.40573 2.39871  13
  -5  14   0 8.67449 2.47634   8
  -5  14   0 4.95243 1.99644   2
   4 -14   0 138.203 7.46457  12
   4 -14   0 145.167 8.21009   7
   4 -14   0 148.021 7.71472   2
   4 -14   0 140.124 8.05471   4
  -4  14   0 141.016 7.90071   2
  -4  14   0 153.841 8.01766  12
  -4  14   0 148.586 8.03693   2
  -4  14   0 130.125 7.92900  12
  -4  14   0 144.935 8.54590   8
  -4  14   0 140.363 7.90332  13
   3 -14   0 3.09924 0.93520  13
   3 -14   0 3.13246 1.76680   7
   3 -14   0 0.73903 1.30050  12
   3 -14   0 2.86897 1.55529   2
   3 -14   0 1.40322 0.74229  13
  -3  14   0 5.03633 1.73371  12
  -3  14   0 2.02589 1.48335   2
  -3  14   0 5.05921 1.82595  12
  -3  14   0 1.70381 1.99234   8
  -3  14   0 3.91976 1.58496  13
  -3  14   0 2.56635 1.68297   2
   2 -14   0 78.1009 5.33669   7
   2 -14   0 82.3593 5.11927   4
   2 -14   0 82.1135 4.50634  13
   2 -14   0 85.0803 4.61929  13
  -2  14   0 85.0268 5.77897   8
  -2  14   0 77.3736 5.22614  12
  -2  14   0 92.7900 5.40209  12
  -2  14   0 69.5851 5.07218   2
  -2  14   0 84.3181 5.36411   2
  -2  14   0 82.2453 5.13293  13
   1 -14   0 2.88040 1.80854   2
   1 -14   0 -0.3582 0.99500  13
   1 -14   0 2.02272 1.30432  13
   1 -14   0 2.16063 1.53169  12
   1 -14   0 1.32264 1.42018   4
  -1  14   0 -0.5452 1.44515  13
  -1  14   0 2.44166 3.61595   8
  -1  14   0 1.36507 1.66264  12
  -1  14   0 3.67001 1.81734  12
   0 -14   0 1.71276 1.37910  13
   0 -14   0 2.24222 1.29795   4
   0 -14   0 3.34907 1.09471   9
   0 -14   0 1.00112 1.68804  12
   0 -14   0 0.66102 1.67512   2
   0  14   0 1.23333 1.70747   2
   0  14   0 0.76330 1.42290   2
   0  14   0 1.62734 1.70089  12
   0  14   0 2.97523 1.76740  12
   0  14   0 3.03774 1.57903  13
   0  14   0 1.55335 1.85542   8
   0  14   0 2.98773 1.30221   6
  -1 -14   0 7.55604 1.52534   9
  -1 -14   0 7.16787 1.98968   2
  -1 -14   0 6.03645 1.66552  13
  -1 -14   0 6.24077 1.88360  12
  -1 -14   0 5.79255 1.50932   4
  -1 -14   0 4.79233 1.34705  13
   1  14   0 5.07111 1.44024  10
   1  14   0 5.58188 1.96497  12
   1  14   0 6.74671 1.96038  12
   1  14   0 8.16243 2.09200   8
   1  14   0 5.25965 1.62690   2
   1  14   0 7.14547 1.77613  13
   1  14   0 7.57900 1.49579   6
   1  14   0 6.64865 1.84517   2
  -2 -14   0 415.226 19.3661  13
  -2 -14   0 413.511 19.7126   2
  -2 -14   0 400.790 19.1331   4
  -2 -14   0 408.408 19.6015  12
  -2 -14   0 398.948 20.2923  13
  -2 -14   0 398.248 19.3472   9
   2  14   0 369.136 19.1278  10
   2  14   0 335.987 19.4792   2
   2  14   0 405.824 19.6173   2
   2  14   0 410.595 19.4176  13
   2  14   0 401.243 19.5386  12
   2  14   0 373.391 19.5279  12
   2  14   0 393.255 19.1494   6
   2  14   0 409.592 19.7333   8
  -3 -14   0 0.61502 1.90982   2
  -3 -14   0 1.45569 1.59841  13
  -3 -14   0 1.27304 1.19909   4
  -3 -14   0 -0.3662 1.58946   9
   3  14   0 2.73727 1.76455  12
   3  14   0 1.79082 1.83230   2
   3  14   0 3.31149 1.75380  12
   3  14   0 1.31874 1.57160  13
   3  14   0 -0.5293 1.09654  10
   3  14   0 -0.3285 1.28471   6
   3  14   0 0.12967 1.70046   8
  -4 -14   0 168.748 8.36444   4
  -4 -14   0 170.603 8.72093  13
  -4 -14   0 162.869 8.91604  12
  -4 -14   0 168.617 9.10576   2
  -4 -14   0 159.757 8.84043   9
   4  14   0 149.571 8.09497  10
   4  14   0 132.162 9.00667  12
   4  14   0 168.878 8.66960  13
   4  14   0 167.128 8.95703   2
   4  14   0 164.539 8.82459  12
   4  14   0 164.098 9.01117   6
   4  14   0 164.212 8.98672   8
  -5 -14   0 54.1960 4.44024   9
  -5 -14   0 51.0283 3.19533   4
  -5 -14   0 47.0759 4.52134   2
  -5 -14   0 36.3444 3.80874  12
  -5 -14   0 48.6193 4.33767  12
  -5 -14   0 55.9234 4.08177  13
   5  14   0 48.0503 3.97816  13
   5  14   0 42.8954 3.92507  12
   5  14   0 51.3669 4.38983   2
   5  14   0 50.4017 4.34131   8
   5  14   0 60.1527 3.94797   6
   5  14   0 55.9830 4.34071  12
   5  14   0 51.4308 2.83076   3
  -6 -14   0 2.59355 1.71818  13
  -6 -14   0 5.35251 1.11294   4
  -6 -14   0 3.39027 2.08790   2
  -6 -14   0 5.89449 2.07528   5
  -6 -14   0 3.85400 2.08112  12
  -6 -14   0 3.89892 1.63826  12
  -6 -14   0 7.07265 2.15832   9
   6  14   0 5.52936 1.79177   6
   6  14   0 3.69624 1.64729  13
   6  14   0 5.16108 1.97290  12
   6  14   0 3.51734 1.76837   2
   6  14   0 4.91112 1.17944   3
   6  14   0 3.56982 1.84913   8
  -7 -14   0 3.78255 2.09120   2
  -7 -14   0 1.37042 1.75560  12
  -7 -14   0 3.26915 2.09729   9
  -7 -14   0 1.06224 1.94539  12
  -7 -14   0 3.75140 1.73700  13
  -7 -14   0 6.13564 2.09448   5
   7  14   0 4.55843 1.33656   3
   7  14   0 2.55140 1.88496   2
   7  14   0 5.44368 1.94329  12
   7  14   0 4.71400 1.75668   6
   7  14   0 4.41644 1.65994  13
   7  14   0 2.91555 1.81022   8
  -8 -14   0 64.2657 5.26102   5
  -8 -14   0 52.7765 4.54612  12
  -8 -14   0 64.4317 5.24957   2
  -8 -14   0 72.0278 5.22584  12
  -8 -14   0 67.2531 5.55956   9
  -8 -14   0 72.9592 4.78424  13
   8  14   0 72.4650 4.90645   8
   8  14   0 63.1930 4.16551   3
   8  14   0 68.9235 4.59041  13
   8  14   0 69.4528 4.94244   6
   8  14   0 69.0939 4.98815   2
   8  14   0 72.5334 5.00540  12
  -9 -14   0 0.25232 1.95962  12
  -9 -14   0 2.51700 1.69676  12
  -9 -14   0 3.80689 1.95308  13
  -9 -14   0 5.92513 4.23608   2
  -9 -14   0 -0.4133 2.23516   9
  -9 -14   0 0.28742 1.96872   5
   9  14   0 -0.6973 1.70897  12
   9  14   0 1.28045 1.54049  13
   9  14   0 3.01233 1.86145   6
   9  14   0 1.97381 1.57843   3
   9  14   0 0.07422 1.69567   8
   9  14   0 0.19214 1.87091   2
 -10 -14   0 44.8389 5.06895   5
 -10 -14   0 32.1748 3.65480  12
 -10 -14   0 39.7229 4.02631  13
 -10 -14   0 41.2145 2.53646   4
 -10 -14   0 41.2032 4.44919   2
 -10 -14   0 42.5696 5.46957  12
  10  14   0 37.5252 4.11560   2
  10  14   0 37.1648 3.10073  11
  10  14   0 43.6473 3.75344  12
  10  14   0 44.1947 4.33039   6
  10  14   0 40.9640 3.57493   3
  10  14   0 42.3670 3.49411  13
 -11 -14   0 43.4322 4.22026  12
 -11 -14   0 33.0095 3.52886   2
 -11 -14   0 29.3148 3.80264   9
 -11 -14   0 38.4968 3.78565  13
 -11 -14   0 25.8811 2.94118  12
 -11 -14   0 36.8871 4.39929   5
  11  14   0 28.3081 2.82776  11
  11  14   0 29.4031 3.17867   3
  11  14   0 31.8781 3.37293  12
  11  14   0 38.4680 3.92174   2
  11  14   0 39.4130 4.38777   6
  11  14   0 28.1233 2.87031  13
  11  14   0 34.5725 3.11490  13
 -12 -14   0 2.59576 2.31888   5
 -12 -14   0 3.62982 2.16593   2
 -12 -14   0 2.49264 1.84771  12
 -12 -14   0 3.66468 1.92836  13
 -12 -14   0 4.79509 2.33632  12
 -12 -14   0 0.37059 2.57188   9
  12  14   0 0.96857 2.31553   6
  12  14   0 9.17082 1.56859  13
  12  14   0 0.47847 1.55045  12
  12  14   0 4.00309 1.48235  13
  12  14   0 0.53830 1.93878   2
  12  14   0 4.12919 2.24166   3
 -13 -14   0 2.35972 2.32592   5
 -13 -14   0 1.70957 1.87955  13
 -13 -14   0 1.92121 2.14401   2
 -13 -14   0 2.95493 2.22417  12
 -13 -14   0 -0.9710 2.70293   9
  13  14   0 3.06728 2.35180   3
  13  14   0 5.14996 1.25719  13
  13  14   0 2.57433 1.85163   2
  13  14   0 2.79958 2.51132   6
 -14 -14   0 76.4665 7.12012   9
 -14 -14   0 75.1307 5.94794   5
 -14 -14   0 68.1161 5.59485   2
 -14 -14   0 72.0041 5.46589  12
 -14 -14   0 63.0188 5.10351  13
  14  14   0 65.3823 5.58622   3
  14  14   0 75.9008 4.94308   2
  14  14   0 63.1257 3.84353  11
  14  14   0 73.9132 6.70291   6
 -15 -14   0 19.2640 2.78366  13
 -15 -14   0 20.5005 3.22519   5
 -15 -14   0 14.6808 3.25379   2
 -15 -14   0 18.6916 3.43002  12
  15  14   0 22.9120 3.48259   3
  15  14   0 29.0177 4.45270   6
   6 -15   0 41.5546 4.64785   7
   6 -15   0 38.5098 4.25988   4
  -6  15   0 41.3175 3.69977  13
  -6  15   0 43.9405 3.95479   2
  -6  15   0 46.7418 3.87734  12
  -6  15   0 42.7609 5.34008   8
   5 -15   0 21.0284 2.68729   4
  -5  15   0 21.6117 3.16427   8
  -5  15   0 24.4451 2.61884  13
  -5  15   0 22.2390 2.78563  12
  -5  15   0 19.4197 2.65200   2
   4 -15   0 10.4491 2.20799   4
   4 -15   0 10.1993 1.75392   2
   4 -15   0 10.4925 2.40129   7
  -4  15   0 12.9293 2.12932  13
  -4  15   0 11.6358 2.41391   2
  -4  15   0 10.5720 2.56439   8
  -4  15   0 13.3587 2.36026  12
   3 -15   0 23.2554 2.57324  12
   3 -15   0 18.7680 2.68152   4
   3 -15   0 26.9968 3.06390   7
   3 -15   0 21.1243 2.39732   2
  -3  15   0 19.2010 2.58631   2
  -3  15   0 17.1929 2.55976  12
  -3  15   0 18.9021 2.96191   8
  -3  15   0 23.7040 2.75722  12
  -3  15   0 21.3846 2.43321  13
  -3  15   0 17.6583 2.37912   2
   2 -15   0 104.962 5.73712  13
   2 -15   0 115.940 5.89809  13
   2 -15   0 120.210 6.63368   2
   2 -15   0 110.294 6.71385   7
  -2  15   0 111.566 7.18124   8
  -2  15   0 94.4958 6.41698   2
  -2  15   0 115.511 6.48980  13
  -2  15   0 114.843 6.71688   2
  -2  15   0 111.202 6.64389  12
  -2  15   0 102.056 6.56140  12
   1 -15   0 0.73995 1.38220  13
   1 -15   0 2.64472 1.86196   2
   1 -15   0 1.66149 1.51433   4
   1 -15   0 1.81495 1.57897  12
   1 -15   0 0.04110 1.07981  13
  -1  15   0 0.29295 1.82846  12
  -1  15   0 0.24838 1.83657  13
  -1  15   0 2.28985 1.69899  12
  -1  15   0 1.16736 1.86907   2
  -1  15   0 3.41961 1.49201   2
  -1  15   0 0.18490 1.97330   8
   0 -15   0 244.071 12.3171  12
   0 -15   0 242.021 11.9993  13
   0 -15   0 214.643 11.8495  13
   0 -15   0 243.981 12.0840   4
   0 -15   0 241.552 12.4640   2
   0  15   0 256.414 12.5607   2
   0  15   0 257.332 12.8042   8
   0  15   0 251.671 13.0292  12
   0  15   0 199.466 12.2581  12
  -1 -15   0 17.2706 2.13916  13
  -1 -15   0 19.8447 2.62084   2
  -1 -15   0 14.4312 2.37475  12
  -1 -15   0 17.7308 2.36419   9
  -1 -15   0 16.9616 2.03346   4
   1  15   0 15.6960 2.52405  13
   1  15   0 18.4287 2.49050   2
   1  15   0 18.5494 2.56680  12
   1  15   0 17.1677 1.87760   6
   1  15   0 14.6168 2.36546  12
   1  15   0 19.5944 2.75373   8
  -2 -15   0 10.0057 1.92006  13
  -2 -15   0 9.02610 1.64479   4
  -2 -15   0 14.5181 2.29688  12
  -2 -15   0 9.68287 2.27233   2
   2  15   0 4.60753 3.18392   2
   2  15   0 7.56678 1.98420  13
   2  15   0 8.59833 2.92039   8
   2  15   0 8.29522 1.61221   6
   2  15   0 11.8450 2.21689  12
   2  15   0 10.4845 2.17919  12
   2  15   0 8.55432 1.61186  10
  -3 -15   0 2.49922 1.95836   2
  -3 -15   0 2.34287 1.62223  13
  -3 -15   0 -1.3468 1.21057   4
  -3 -15   0 -0.5231 1.62587   9
  -3 -15   0 0.13297 1.86337  12
   3  15   0 1.78346 1.83418  12
   3  15   0 0.87999 1.13840  10
   3  15   0 2.28607 1.86731   8
   3  15   0 2.60989 3.47890   2
   3  15   0 1.94639 1.76292  12
   3  15   0 1.45910 1.59434  13
  -4 -15   0 246.754 11.9166  13
  -4 -15   0 225.718 11.3679   4
  -4 -15   0 225.946 12.0077   9
  -4 -15   0 245.837 12.3102   2
  -4 -15   0 239.142 12.1760  12
   4  15   0 227.614 11.6696   6
   4  15   0 246.697 12.1325  12
   4  15   0 238.413 12.1677   2
   4  15   0 202.275 11.3140  10
   4  15   0 242.213 11.9318  13
   4  15   0 200.632 11.9078  12
   4  15   0 232.147 12.1915   8
  -5 -15   0 11.0319 2.35595  12
  -5 -15   0 7.29522 2.31245   2
  -5 -15   0 11.1527 2.03109  13
  -5 -15   0 4.78029 2.06824   9
   5  15   0 6.36348 2.08890   8
   5  15   0 8.42720 1.99087   2
   5  15   0 8.08521 1.90037  13
   5  15   0 8.22145 1.79127   6
   5  15   0 5.92946 2.09001  12
  -6 -15   0 211.266 10.5030   4
  -6 -15   0 216.592 11.5203  12
  -6 -15   0 214.602 11.6220   2
  -6 -15   0 217.744 11.7926  13
  -6 -15   0 215.422 11.6003   9
   6  15   0 213.572 11.4483   2
   6  15   0 222.785 11.2365  13
   6  15   0 202.622 10.3443   3
   6  15   0 209.236 11.1170   6
   6  15   0 217.394 11.3371  12
   6  15   0 216.162 11.4335   8
  -7 -15   0 33.4977 5.60759   5
  -7 -15   0 34.6549 2.35986   4
  -7 -15   0 34.6704 4.30836   9
  -7 -15   0 26.1468 2.97307  12
  -7 -15   0 32.1892 3.36962  12
  -7 -15   0 26.4524 3.13044  13
  -7 -15   0 38.0428 4.28851   2
   7  15   0 31.1192 3.25004  12
   7  15   0 30.0514 2.52176   3
   7  15   0 28.0656 3.08712   8
   7  15   0 33.9648 3.58721  13
   7  15   0 36.4838 3.71449   6
   7  15   0 33.6954 3.96251   2
  -8 -15   0 14.4834 1.40481   4
  -8 -15   0 11.6398 2.27506  13
  -8 -15   0 18.4431 2.98650   9
  -8 -15   0 10.0911 2.58862   2
  -8 -15   0 14.9743 2.66839  12
  -8 -15   0 11.5243 2.53535   5
  -8 -15   0 13.7290 2.26176  12
   8  15   0 15.5029 2.43200   8
   8  15   0 14.9069 2.55833  12
   8  15   0 11.4598 2.46688  13
   8  15   0 12.9244 2.29801   6
   8  15   0 14.1506 2.57648   2
   8  15   0 16.2853 2.41238   3
  -9 -15   0 98.9071 6.78115   5
  -9 -15   0 100.691 6.35318  13
  -9 -15   0 101.869 6.83565   2
  -9 -15   0 104.243 7.32232   9
  -9 -15   0 101.687 6.71575  12
  -9 -15   0 86.2271 6.97294  12
   9  15   0 100.824 6.52034   6
   9  15   0 106.090 6.40228   8
   9  15   0 97.9302 5.70560   3
   9  15   0 97.3314 6.57625  13
   9  15   0 96.6035 6.59093   2
 -10 -15   0 18.1344 2.40001  12
 -10 -15   0 20.8489 3.32403   9
 -10 -15   0 15.7262 2.81035   5
 -10 -15   0 17.8009 2.58165  13
 -10 -15   0 20.3402 3.01177  12
 -10 -15   0 14.1468 2.73628   2
  10  15   0 14.3631 2.38792  12
  10  15   0 19.7601 2.59395  13
  10  15   0 17.8881 2.71190   6
  10  15   0 16.5768 2.57877   8
  10  15   0 16.0439 2.63276   2
  10  15   0 19.7923 2.46256   3
 -11 -15   0 0.24058 1.84869  13
 -11 -15   0 0.89899 2.25330  12
 -11 -15   0 0.38319 2.32532   2
 -11 -15   0 -2.7244 2.29866   9
 -11 -15   0 -4.9452 1.57696  12
 -11 -15   0 -1.8216 2.10604   5
  11  15   0 0.81559 1.97872   2
  11  15   0 2.15073 2.71397   6
  11  15   0 -3.4860 1.65807  12
  11  15   0 -0.8468 1.84001   3
  11  15   0 0.15772 1.52257  13
 -12 -15   0 6.28696 2.50156  12
 -12 -15   0 14.3711 3.43097   9
 -12 -15   0 9.59393 2.66824   2
 -12 -15   0 13.7196 2.84769   5
 -12 -15   0 7.58709 2.26562  13
  12  15   0 13.2160 1.98054  13
  12  15   0 9.90986 2.08884  12
  12  15   0 12.4328 2.55397   2
  12  15   0 12.6898 2.50398   3
  12  15   0 15.6671 3.26487   6
 -13 -15   0 7.95154 3.22139   9
 -13 -15   0 9.93857 2.75618   5
 -13 -15   0 11.9966 2.68723  12
 -13 -15   0 8.92904 2.64417   2
 -13 -15   0 13.1946 2.49947  13
  13  15   0 6.64067 1.70436  12
  13  15   0 10.5559 2.35726   2
  13  15   0 9.92689 1.65323  13
  13  15   0 13.4290 2.67222   3
  13  15   0 9.16012 2.90165   6
 -14 -15   0 -0.7503 2.23843  12
 -14 -15   0 -2.5489 2.77514   9
 -14 -15   0 1.68052 2.15637   2
 -14 -15   0 -3.0815 2.29146   5
 -14 -15   0 0.85855 1.98937  13
  14  15   0 0.31387 0.94457  13
  14  15   0 3.42547 1.82321   2
  14  15   0 -1.3806 2.24477   3
  14  15   0 3.67167 1.18475  11
  14  15   0 0.37669 2.96892   6
 -15 -15   0 12.0515 2.84232   2
 -15 -15   0 9.78587 3.57603   9
 -15 -15   0 12.7532 2.54172  13
 -15 -15   0 14.7699 2.77421  12
 -15 -15   0 7.62620 2.86497   5
  15  15   0 10.7445 5.29737   6
  15  15   0 13.5600 2.93078   3
   5 -16   0 8.99825 2.25288   7
   5 -16   0 1.64171 2.12826   4
  -5  16   0 9.40183 2.01885  13
  -5  16   0 5.27775 2.51898   8
  -5  16   0 9.54284 2.34034  12
   4 -16   0 72.0976 5.36289   7
   4 -16   0 73.1850 5.06010   4
  -4  16   0 68.2825 4.93384  13
  -4  16   0 72.0099 5.97201   8
  -4  16   0 66.7230 5.17476  12
  -4  16   0 73.3301 5.33503   2
   3 -16   0 0.56304 2.54984   2
   3 -16   0 6.36885 1.96494   4
   3 -16   0 4.63124 2.02693   7
  -3  16   0 5.36594 2.45413   8
  -3  16   0 3.48243 2.07675  12
  -3  16   0 4.43587 2.23683   2
  -3  16   0 5.38090 1.95125  13
   2 -16   0 17.4630 1.78563  13
   2 -16   0 18.6425 2.68315   2
   2 -16   0 19.4816 2.54191   4
   2 -16   0 14.3185 2.18883  13
   2 -16   0 14.9493 2.45989   7
  -2  16   0 20.3809 3.11074   8
  -2  16   0 17.8471 2.48207  13
  -2  16   0 21.2374 2.82533  12
  -2  16   0 16.0113 2.44057   2
   1 -16   0 0.84244 1.57871  12
   1 -16   0 -0.3880 1.39275  13
   1 -16   0 -0.2959 2.98525   4
   1 -16   0 1.37268 1.90482   2
  -1  16   0 -1.3483 2.15140   8
  -1  16   0 0.25929 1.97521  12
  -1  16   0 -0.9984 2.03562   2
  -1  16   0 -0.5287 1.67323  13
  -1  16   0 -0.4904 1.65303  12
   0 -16   0 63.4502 4.56359  12
   0 -16   0 54.4300 4.16568  13
   0 -16   0 60.9018 4.86864   2
   0 -16   0 59.0580 4.19891   4
   0  16   0 64.1831 4.82928  12
   0  16   0 54.7309 4.55012  12
   0  16   0 65.8110 4.61393  13
   0  16   0 63.9458 4.91777   2
   0  16   0 63.6163 5.40594   8
  -1 -16   0 0.57695 1.58647  13
  -1 -16   0 2.97023 1.17149   9
  -1 -16   0 0.32471 1.91244   2
  -1 -16   0 4.53561 1.47949   4
  -1 -16   0 0.84784 1.78785  12
   1  16   0 -0.4219 1.94484  12
   1  16   0 2.66181 1.70491  12
   1  16   0 0.42364 1.65887  13
   1  16   0 0.07488 1.68700   2
   1  16   0 -0.6305 2.03155   8
  -2 -16   0 83.4872 5.02605   4
  -2 -16   0 80.1414 5.97781   2
  -2 -16   0 91.7882 5.38413   9
  -2 -16   0 87.7509 5.91125  13
  -2 -16   0 82.3082 5.76528  12
   2  16   0 94.3114 5.99008   2
   2  16   0 81.9874 5.13946   6
   2  16   0 79.5481 5.15222  10
   2  16   0 88.9629 6.16010   8
   2  16   0 105.183 8.02445  12
   2  16   0 91.4374 5.62869  13
  -3 -16   0 12.6467 2.51455   2
  -3 -16   0 5.60406 1.94892   9
  -3 -16   0 7.86720 1.54295   4
  -3 -16   0 11.5452 2.40575  12
  -3 -16   0 9.15700 2.25767  13
   3  16   0 10.7427 2.33331  12
   3  16   0 8.18037 2.03350  13
   3  16   0 5.24398 1.75736  10
   3  16   0 8.61926 2.22633   8
   3  16   0 7.96712 1.65445   6
   3  16   0 11.3975 2.19836  12
   3  16   0 8.80374 2.36879   2
  -4 -16   0 14.9924 1.75406   4
  -4 -16   0 15.8299 2.58704  12
  -4 -16   0 14.6307 2.72321   2
  -4 -16   0 12.3564 2.28671   9
  -4 -16   0 15.0047 2.24879  13
   4  16   0 14.9386 2.27031  13
   4  16   0 13.1748 2.51297   8
   4  16   0 11.8856 1.98105   6
   4  16   0 11.9552 1.63370  10
   4  16   0 14.7963 2.47667  12
   4  16   0 11.8508 2.36253   2
  -5 -16   0 20.9702 2.28337   4
  -5 -16   0 20.6300 2.51157  13
  -5 -16   0 24.3656 3.01307  12
  -5 -16   0 22.4989 3.11960   2
  -5 -16   0 21.4620 2.92138   9
   5  16   0 24.1920 2.66810  13
   5  16   0 25.7817 3.07026   8
   5  16   0 25.6205 3.03682  12
   5  16   0 20.1878 3.27033   2
   5  16   0 20.2844 2.42903   6
  -6 -16   0 35.1020 6.33988   2
  -6 -16   0 32.9035 3.43379  12
  -6 -16   0 29.2727 3.29616   9
  -6 -16   0 30.9308 3.05204  13
   6  16   0 23.3154 2.71247  13
   6  16   0 19.9867 3.82932   8
   6  16   0 25.1855 3.05926  12
   6  16   0 33.1580 3.44519   6
   6  16   0 23.4575 3.32258   2
  -7 -16   0 -1.2366 2.15158  12
  -7 -16   0 1.61545 0.98283   4
  -7 -16   0 2.66245 2.31549   2
  -7 -16   0 -2.6919 1.69940  13
  -7 -16   0 -0.7253 1.98959   9
   7  16   0 -0.7660 3.23586   8
   7  16   0 -0.9608 2.11283   2
   7  16   0 1.79094 1.83029   6
   7  16   0 -0.0372 2.03918  12
   7  16   0 -2.4107 1.69643  13
  -8 -16   0 63.6866 5.46773  12
  -8 -16   0 63.9601 5.55352   2
  -8 -16   0 75.9231 5.57577   5
  -8 -16   0 59.3203 5.63851   9
  -8 -16   0 61.4737 4.95276  13
   8  16   0 63.1240 5.39614   2
   8  16   0 60.0102 3.85318   3
   8  16   0 69.9920 5.08425   6
   8  16   0 65.7633 5.21492  12
   8  16   0 58.7378 4.75900  13
   8  16   0 79.1674 6.46766   8
  -9 -16   0 39.2363 5.10631   9
  -9 -16   0 46.0152 4.84214   5
  -9 -16   0 42.1823 4.18063  13
  -9 -16   0 45.4551 5.10881  12
  -9 -16   0 43.8133 4.82907   2
   9  16   0 46.8308 4.01787  13
   9  16   0 37.8137 4.53151   2
   9  16   0 44.9346 4.54324   6
   9  16   0 40.7396 3.23414   3
   9  16   0 30.9573 3.53578  12
   9  16   0 46.1563 6.12754   8
 -10 -16   0 26.0766 3.19419  12
 -10 -16   0 24.8993 3.33947  12
 -10 -16   0 28.1254 3.09082  13
 -10 -16   0 26.6250 3.49286   2
 -10 -16   0 26.0694 3.40750   5
 -10 -16   0 25.2078 3.72187   9
  10  16   0 26.2500 2.95548   3
  10  16   0 25.3002 3.30380   6
  10  16   0 28.2404 3.13213  12
  10  16   0 33.1689 3.45347  13
  10  16   0 26.4478 4.98255   8
  10  16   0 24.3807 3.15817   2
 -11 -16   0 12.6076 2.91952   5
 -11 -16   0 15.6138 2.87476   2
 -11 -16   0 20.2441 3.03831  12
 -11 -16   0 14.3416 2.60694  13
 -11 -16   0 11.2386 3.29982   9
  11  16   0 16.7806 3.02036   6
  11  16   0 15.4565 2.39658   3
  11  16   0 16.8188 2.26442  13
  11  16   0 16.3708 2.69931   2
  11  16   0 17.4059 2.57061  12
 -12 -16   0 20.4802 3.81106   9
 -12 -16   0 26.1685 3.45411   5
 -12 -16   0 20.5645 2.84092  13
 -12 -16   0 18.1975 3.09773   2
 -12 -16   0 22.8364 3.28449  12
  12  16   0 21.9699 2.85900   3
  12  16   0 19.0456 2.93941   2
  12  16   0 20.4886 2.39589  13
  12  16   0 24.6851 3.42792   6
 -13 -16   0 0.02366 2.06025  13
 -13 -16   0 1.06001 2.38425  12
 -13 -16   0 1.77878 2.44361   5
 -13 -16   0 -2.4032 2.20757   2
 -13 -16   0 -2.0138 2.75456   9
  13  16   0 -1.7863 1.97918   2
  13  16   0 -4.3567 1.98232   3
  13  16   0 0.53979 3.01078   6
 -14 -16   0 10.4538 3.57983   9
 -14 -16   0 10.0712 2.79723   2
 -14 -16   0 11.7278 2.78607  13
 -14 -16   0 17.8750 3.08042  12
 -14 -16   0 17.2209 3.09289   5
  14  16   0 14.2417 3.36806   6
  14  16   0 12.8395 2.47323   2
  14  16   0 14.0577 1.65552  13
  14  16   0 15.4844 2.82910   3
   3 -17   0 -1.5386 1.50968   4
  -3  17   0 -0.5662 1.74292  13
  -3  17   0 0.40983 3.51562   2
  -3  17   0 -1.2856 3.09678  12
  -3  17   0 -2.4068 2.33132   8
   2 -17   0 103.717 6.25685   4
   2 -17   0 109.240 6.45061   2
   2 -17   0 91.4188 5.43725  13
   2 -17   0 115.728 6.79956   7
  -2  17   0 98.6201 6.61681  12
  -2  17   0 111.460 7.38714   8
  -2  17   0 100.787 6.48519  13
  -2  17   0 105.896 6.85745   2
   1 -17   0 2.71648 1.45243  12
   1 -17   0 1.92791 1.50481  13
   1 -17   0 5.81642 1.78416   4
   1 -17   0 1.26327 1.99509   2
   1 -17   0 3.48767 2.17527   7
  -1  17   0 1.79532 2.37918   8
  -1  17   0 0.96169 2.11826  12
  -1  17   0 0.54649 1.99326   2
  -1  17   0 -1.1439 1.81795  13
   0 -17   0 43.8805 3.93117  12
   0 -17   0 45.9801 4.53348   2
   0 -17   0 46.7535 4.16183  13
   0  17   0 51.1186 5.15092   8
   0  17   0 46.7867 4.31337  13
   0  17   0 42.8676 4.54462  12
   0  17   0 46.3368 4.55877   2
  -1 -17   0 1.46029 2.10723   2
  -1 -17   0 0.76598 1.48471   4
  -1 -17   0 2.03983 1.95992  12
  -1 -17   0 -0.0600 1.56766  13
   1  17   0 1.83988 2.11609  12
   1  17   0 -2.9181 1.70274   2
   1  17   0 -0.1678 1.78996  13
   1  17   0 -1.7201 2.09145   8
  -2 -17   0 41.4866 3.31417   4
  -2 -17   0 44.9299 3.52465   9
  -2 -17   0 47.1586 3.94790  13
  -2 -17   0 43.5514 4.58295   2
   2  17   0 48.1908 4.47201  12
   2  17   0 41.0637 4.77396   8
   2  17   0 39.6662 4.07542  13
   2  17   0 41.1859 4.02872  12
   2  17   0 41.5475 4.46611   2
  -3 -17   0 6.06050 1.97744  13
  -3 -17   0 6.59113 1.47202   4
  -3 -17   0 4.19000 1.76711   9
  -3 -17   0 4.86829 2.17259  12
  -3 -17   0 6.05821 2.34062   2
   3  17   0 4.55032 1.52701  10
   3  17   0 6.98921 2.33807  12
   3  17   0 4.42767 2.46006   2
   3  17   0 4.05543 1.95767  13
   3  17   0 4.14863 2.35543   8
   3  17   0 5.49729 1.60542   6
  -4 -17   0 164.764 10.0873   2
  -4 -17   0 150.766 8.86196   9
  -4 -17   0 155.597 8.15513   4
  -4 -17   0 168.473 8.89014  13
  -4 -17   0 163.109 9.24496  12
   4  17   0 164.603 9.39915   8
   4  17   0 166.631 8.54234   6
   4  17   0 135.771 8.15011  10
   4  17   0 167.652 9.37284   2
   4  17   0 159.838 9.48894  12
   4  17   0 165.384 8.93846  13
  -5 -17   0 28.9674 3.87473   9
  -5 -17   0 26.9190 3.03218  13
  -5 -17   0 35.1829 3.63887   2
  -5 -17   0 30.5120 3.40430  12
  -5 -17   0 23.5744 2.39742   4
   5  17   0 26.0203 2.75214   6
   5  17   0 28.3466 3.32538   8
   5  17   0 34.6447 3.66714   2
   5  17   0 24.8369 2.80058  13
   5  17   0 28.5645 3.21286  12
  -6 -17   0 144.306 7.67146   4
  -6 -17   0 149.308 8.93563  12
  -6 -17   0 166.354 9.29111   2
  -6 -17   0 142.657 8.91711   9
  -6 -17   0 154.347 8.63215  13
   6  17   0 152.517 8.97540   2
   6  17   0 156.386 9.04679   8
   6  17   0 158.045 8.81430  12
   6  17   0 150.173 8.55869  13
   6  17   0 149.872 8.46447   6
  -7 -17   0 86.9912 4.83472   4
  -7 -17   0 86.0961 6.60458   9
  -7 -17   0 94.3965 6.80770   2
  -7 -17   0 95.0690 6.52205  12
  -7 -17   0 95.4055 6.18621  13
   7  17   0 90.9105 6.40397  12
   7  17   0 92.8709 6.01543  13
   7  17   0 98.0745 6.54007   8
   7  17   0 90.2939 6.08081   6
   7  17   0 93.3676 6.56377   2
  -8 -17   0 17.7393 3.13944   2
  -8 -17   0 15.0766 2.63536  13
  -8 -17   0 14.1596 3.28194   9
   8  17   0 17.5990 2.44953  13
   8  17   0 11.0695 2.64069   2
   8  17   0 15.8290 2.79461  12
   8  17   0 18.8314 2.71103   6
   8  17   0 17.4426 2.81642   8
  -9 -17   0 7.42631 2.73772   9
  -9 -17   0 9.93253 2.70791   2
  -9 -17   0 9.62802 2.62825  12
  -9 -17   0 9.96518 2.29362  13
  -9 -17   0 13.9223 2.90101   5
   9  17   0 7.02146 2.43118   6
   9  17   0 8.35387 2.15375  13
   9  17   0 12.6735 2.64030   8
   9  17   0 7.46150 2.68759   2
 -10 -17   0 109.300 7.08413  13
 -10 -17   0 106.683 7.54432   5
 -10 -17   0 114.568 7.70795   2
 -10 -17   0 112.805 7.54851  12
 -10 -17   0 104.353 8.11931   9
  10  17   0 106.994 6.74250  13
  10  17   0 110.562 7.04943  12
  10  17   0 120.328 7.51681   2
  10  17   0 115.931 7.16264   8
  10  17   0 124.167 7.86498   6
 -11 -17   0 56.3686 5.04935  13
 -11 -17   0 69.0761 6.53050   9
 -11 -17   0 60.4978 5.73677   5
 -11 -17   0 66.2368 5.87153   2
 -11 -17   0 61.3224 5.53886  12
  11  17   0 59.8167 4.89830  12
  11  17   0 65.4892 6.01888   6
  11  17   0 53.1203 4.29596   3
  11  17   0 58.5850 6.48206   2
  11  17   0 65.5274 4.65220  13
 -12 -17   0 11.3138 2.94254   2
 -12 -17   0 12.7405 2.55042  13
 -12 -17   0 13.6428 2.99000  12
 -12 -17   0 5.05823 3.17694   9
 -12 -17   0 8.11554 2.80359   5
  12  17   0 18.2228 5.06113   2
  12  17   0 16.6234 3.37859   6
  12  17   0 9.13542 2.00113  13
  12  17   0 11.5322 2.24125  12
 -13 -17   0 7.72362 2.97737   2
 -13 -17   0 6.63927 5.18849   9
 -13 -17   0 9.66104 3.31540   5
  13  17   0 5.06537 1.77826  13
  13  17   0 9.68706 3.33652   6
  13  17   0 6.18184 2.47967   2
   2 -18   0 6.48626 2.21149   7
   2 -18   0 10.4119 2.19189   4
   2 -18   0 11.5798 2.08157   2
  -2  18   0 8.24714 2.51526  13
  -2  18   0 8.10031 2.43706   2
  -2  18   0 14.8374 2.68334  12
  -2  18   0 8.45119 2.79749   8
   1 -18   0 15.6809 2.68994   2
   1 -18   0 9.10877 1.91865   4
   1 -18   0 8.67383 1.66232  13
  -1  18   0 11.4072 3.14097  12
  -1  18   0 13.4048 3.74702   8
  -1  18   0 10.5908 2.35593  13
  -1  18   0 12.5347 3.11870   2
   0 -18   0 77.3096 5.03590   4
   0 -18   0 79.0944 5.87175   2
   0 -18   0 73.9483 4.96125  13
   0  18   0 87.2548 5.91310  12
   0  18   0 82.9263 6.34461   8
   0  18   0 79.1409 5.69384  13
   0  18   0 74.0683 5.87341   2
  -1 -18   0 2.09829 1.91847  12
  -1 -18   0 -1.3095 1.78844  13
  -1 -18   0 -0.6214 2.18136   2
   1  18   0 1.46801 2.05310  13
   1  18   0 -4.8792 2.05055  12
   1  18   0 -1.0805 2.21555   2
   1  18   0 0.00100 2.34343   8
  -2 -18   0 18.3986 2.75471  12
  -2 -18   0 18.7758 2.16059   4
  -2 -18   0 19.1756 3.59996   2
  -2 -18   0 18.7295 2.50036  13
   2  18   0 15.1481 2.59229  13
   2  18   0 15.2725 2.66084   2
   2  18   0 18.2982 3.19474   8
   2  18   0 17.8368 2.97857  12
  -3 -18   0 1.25233 1.60653   9
  -3 -18   0 -1.5624 2.05021   2
  -3 -18   0 4.59539 1.47716   4
  -3 -18   0 5.84414 2.08820  13
  -3 -18   0 5.34041 2.18898  12
   3  18   0 2.33978 2.36080   2
   3  18   0 1.51325 2.22768  12
   3  18   0 9.63233 2.27990  13
   3  18   0 5.99817 2.53179   8
  -4 -18   0 45.3907 3.29301   4
  -4 -18   0 48.7023 4.38512  13
  -4 -18   0 44.3072 4.22151   9
  -4 -18   0 52.3575 5.06069   2
  -4 -18   0 50.8201 4.65551  12
   4  18   0 52.1025 5.00367   2
   4  18   0 52.9973 5.17285   8
   4  18   0 45.1859 4.63607  12
   4  18   0 47.0540 4.41055  13
   4  18   0 42.9295 3.79278   6
  -5 -18   0 -1.6303 1.87393  13
  -5 -18   0 0.61021 2.24930  12
  -5 -18   0 -0.2894 1.12120   4
  -5 -18   0 -0.0315 2.39748   2
  -5 -18   0 -1.4780 2.00009   9
   5  18   0 -2.6979 1.64212   6
   5  18   0 -1.0781 2.19514   8
   5  18   0 -4.4090 1.74482  13
   5  18   0 -2.4385 2.00482   2
   5  18   0 -1.6538 2.15898  12
  -6 -18   0 106.586 7.21734   2
  -6 -18   0 89.9191 5.21811   4
  -6 -18   0 102.364 6.85315  12
  -6 -18   0 108.646 6.56042  13
  -6 -18   0 87.3660 6.69646   9
   6  18   0 98.7308 6.93269   2
   6  18   0 99.6277 6.25521   6
   6  18   0 86.0532 7.11815  12
   6  18   0 110.776 7.08290   8
   6  18   0 106.568 6.49271  13
  -7 -18   0 14.9975 3.12444  12
  -7 -18   0 15.6996 2.60908  13
  -7 -18   0 20.4887 3.14119   2
   7  18   0 14.9771 2.86931  12
   7  18   0 19.4533 2.74112   6
   7  18   0 17.7318 3.33381   8
   7  18   0 19.5019 2.59622  13
   7  18   0 20.7123 3.28230   2
  -8 -18   0 4.57268 2.62870   2
  -8 -18   0 0.31471 2.12860  13
  -8 -18   0 7.73369 2.79058   9
  -8 -18   0 4.53853 2.62913  12
   8  18   0 2.09946 2.32525  12
   8  18   0 2.29637 2.15495   2
   8  18   0 4.54361 2.10474  13
   8  18   0 4.37855 2.35388   8
   8  18   0 7.61686 2.20951   6
  -9 -18   0 3.15616 2.55376   2
  -9 -18   0 4.47948 2.63597  12
  -9 -18   0 1.05460 2.61148   9
  -9 -18   0 2.51379 2.16098  13
   9  18   0 3.28564 2.31162   2
   9  18   0 4.13054 2.26889   8
   9  18   0 2.75952 2.94724   6
   9  18   0 0.11368 2.23233  12
   9  18   0 4.85716 2.04607  13
 -10 -18   0 4.04221 2.55460   5
 -10 -18   0 6.26349 2.38624  13
 -10 -18   0 1.16552 2.76250   9
 -10 -18   0 7.47869 2.62365  12
 -10 -18   0 9.60252 2.87593   2
  10  18   0 4.23419 2.37200   8
  10  18   0 6.89334 2.09053  13
  10  18   0 8.37434 2.61441   2
  10  18   0 8.11438 2.81455   6
 -11 -18   0 -2.6443 2.62620   9
 -11 -18   0 1.47151 2.47991  12
 -11 -18   0 0.70761 3.79802  13
 -11 -18   0 -3.2118 2.31770   5
 -11 -18   0 -2.6626 2.45480   2
  11  18   0 1.70955 2.82621   6
  11  18   0 -0.2682 1.98871  12
  11  18   0 1.10142 1.87507  13
  11  18   0 1.73443 2.37758   2
 -12 -18   0 23.2484 3.74612   5
 -12 -18   0 23.4854 3.63715   2
 -12 -18   0 18.7227 3.13996  13
 -12 -18   0 19.1928 3.97362   9
 -12 -18   0 26.2078 3.63826  12
  12  18   0 34.0869 4.14580   6
  12  18   0 28.9438 3.49061   2
  -1 -19   0 5.61874 1.69847   4
  -1 -19   0 1.17972 2.18224   2
  -1 -19   0 -0.5086 1.73418  13
   1  19   0 6.52922 2.58707   2
   1  19   0 -1.1480 2.37161  12
   1  19   0 -0.1180 3.94111  13
   1  19   0 4.24817 2.48558   8
  -2 -19   0 156.217 8.57571  13
  -2 -19   0 164.294 8.93121  12
  -2 -19   0 124.401 9.37703   4
  -2 -19   0 154.856 9.28479   2
   2  19   0 189.409 12.7744   8
   2  19   0 155.961 9.21883  12
   2  19   0 146.343 9.28744  13
   2  19   0 150.174 11.3972   2
  -3 -19   0 10.5010 2.28125  13
  -3 -19   0 9.11797 2.41115  12
  -3 -19   0 10.0824 1.71075   4
  -3 -19   0 8.36365 2.66122   2
  -3 -19   0 11.0130 1.72371   9
   3  19   0 8.58997 2.44717  13
   3  19   0 7.22351 2.66518  12
   3  19   0 5.04963 2.63829   2
   3  19   0 4.76389 2.79215   8
  -4 -19   0 78.4764 6.32370   2
  -4 -19   0 86.9709 5.79062  13
  -4 -19   0 75.1622 5.41977   9
  -4 -19   0 83.0552 6.13439  12
  -4 -19   0 83.9327 4.73875   4
   4  19   0 82.7192 6.27687   2
   4  19   0 75.5541 6.49063   8
   4  19   0 82.7050 6.14037  12
   4  19   0 76.8986 5.82339  13
  -5 -19   0 26.1162 3.10424  13
  -5 -19   0 26.2657 3.52571   2
  -5 -19   0 24.2919 3.42671  12
  -5 -19   0 20.9767 3.05453   9
  -5 -19   0 30.8261 2.37597   4
   5  19   0 29.5706 3.43288   6
   5  19   0 24.8175 3.13222  13
   5  19   0 21.8760 3.29123  12
   5  19   0 23.2276 3.38203   2
  -6 -19   0 -0.7868 2.21461   9
  -6 -19   0 -0.8724 2.33295  12
  -6 -19   0 -1.7772 1.94178  13
  -6 -19   0 0.25618 2.33767   2
   6  19   0 -1.3869 2.27706  12
   6  19   0 -1.8400 1.92189  13
   6  19   0 -2.4120 2.32479   8
   6  19   0 0.54040 1.64648   6
   6  19   0 4.66636 2.37913   2
  -7 -19   0 10.9538 2.76179  12
  -7 -19   0 8.14395 2.81024   9
  -7 -19   0 11.2708 2.77275   2
  -7 -19   0 14.5614 2.68795  13
   7  19   0 8.84573 2.39187  13
   7  19   0 7.82513 2.64516   8
   7  19   0 9.48474 2.74599  12
   7  19   0 9.70941 2.82561   2
   7  19   0 10.5458 2.36975   6
  -8 -19   0 31.0300 3.63508  13
  -8 -19   0 52.8296 5.10649  12
  -8 -19   0 29.0566 4.04200   9
  -8 -19   0 39.3083 4.25764   2
   8  19   0 45.7558 4.89760   2
   8  19   0 42.6623 4.27336  13
   8  19   0 49.3981 4.98784   8
   8  19   0 45.6728 4.67863   6
  -9 -19   0 13.1550 2.80308   2
  -9 -19   0 7.93178 2.96504   9
  -9 -19   0 11.9966 2.87347  12
  -9 -19   0 0.16630 4.16350  13
   9  19   0 11.2415 2.79280   8
   9  19   0 11.6664 2.66763  12
   9  19   0 10.6404 2.65681   6
   9  19   0 9.86283 2.24169  13
   9  19   0 7.99914 2.65099   2
 -10 -19   0 17.9365 3.59477   9
 -10 -19   0 25.6393 3.50126  12
 -10 -19   0 23.5292 3.19030  13
 -10 -19   0 20.3807 3.91583   2
  10  19   0 21.8847 3.03542  12
  10  19   0 19.2601 3.31305   6
  10  19   0 18.2012 3.02297   8
  10  19   0 21.0953 3.41798   2
  10  19   0 19.4251 2.72788  13
  -4 -20   0 118.473 6.87649  12
  -4 -20   0 98.3122 5.95509   9
  -4 -20   0 94.9870 7.07485   2
  -4 -20   0 94.7366 7.18771  13
  -4 -20   0 86.3303 5.38502   4
   4  20   0 96.7803 7.06865   2
   4  20   0 98.1817 6.97025  12
   4  20   0 91.7795 7.28758   8
   4  20   0 98.2504 6.72596  13
  -5 -20   0 4.45838 2.58972   2
  -5 -20   0 3.06708 2.10277   9
  -5 -20   0 8.60330 2.67928  12
   5  20   0 4.15767 2.25551  13
   5  20   0 7.85422 2.92289   8
   5  20   0 3.43331 2.69138   2
   5  20   0 5.84235 2.66529  12
  -6 -20   0 10.1820 2.65773  13
  -6 -20   0 5.33217 2.54584   9
  -6 -20   0 7.98216 2.80967  12
  -6 -20   0 10.7496 3.08641   2
   6  20   0 8.52354 2.69961  12
   6  20   0 13.2369 2.20932   6
   6  20   0 7.42952 4.67283   2
   6  20   0 8.91088 3.51416   8
   6  20   0 9.62554 2.53454  13
  -7 -20   0 0.02865 2.46017   9
  -7 -20   0 6.34159 2.55870  12
  -7 -20   0 2.12400 2.27169  13
  -7 -20   0 4.85781 2.82782   2
   7  20   0 2.71825 2.49582  12
   7  20   0 7.18213 2.21308   6
   7  20   0 2.01397 4.21746   8
   7  20   0 5.83646 2.29937  13
   7  20   0 11.4613 4.71091   2
   7  20  -1 27.8406 3.66409  12
   7  20  -1 14.5430 4.53798   6
   7  20  -1 20.2456 4.87623   2
   7  20  -1 21.3788 3.67366   8
   7  20  -1 20.9227 2.94206  13
  -7 -20   1 26.0439 3.24697  13
  -7 -20   1 12.0445 3.04925   9
  -7 -20   1 23.6375 3.36921  12
  -7 -20   1 15.6305 3.73859   2
   6  20  -1 0.18560 2.91223   2
   6  20  -1 4.10597 2.36213  13
   6  20  -1 6.44818 2.73837  12
   6  20  -1 7.41543 2.67439   8
   6  20  -1 9.62521 2.17185   6
  -6 -20   1 7.90656 2.78101  12
  -6 -20   1 3.39786 2.41976   9
  -6 -20   1 4.97792 2.35947  13
  -6 -20   1 4.74553 2.77148   2
   5  20  -1 3.61074 1.78482   6
   5  20  -1 3.72502 2.51076   8
   5  20  -1 -2.6601 2.32590  12
   5  20  -1 5.90026 2.70760   2
   5  20  -1 2.56658 2.20559  13
  -5 -20   1 0.91790 2.49705  13
  -5 -20   1 -0.2801 2.40547  12
  -5 -20   1 -0.2383 2.14555   2
  -5 -20   1 7.12005 2.24332   9
  10  19  -1 3.16553 2.09091  13
  10  19  -1 6.65277 2.49561  12
  10  19  -1 7.06076 2.43946   8
  10  19  -1 7.26895 2.82520   2
  10  19  -1 4.61025 2.66196   6
 -10 -19   1 1.49350 2.90863   9
 -10 -19   1 7.74436 2.74537  12
 -10 -19   1 4.33864 2.40428  13
   9  19  -1 -1.0504 1.90926  13
   9  19  -1 2.21892 2.28173   8
   9  19  -1 1.20870 2.32097  12
   9  19  -1 -3.7911 2.25993   6
   9  19  -1 3.70193 2.36159   2
  -9 -19   1 -0.6161 2.66267   9
  -9 -19   1 0.44847 2.44838  13
  -9 -19   1 -1.7624 2.31848  12
  -9 -19   1 3.15598 2.71910   2
   8  19  -1 27.0607 3.54460   8
   8  19  -1 26.9843 3.13946  13
   8  19  -1 29.5190 3.80670   2
   8  19  -1 32.5250 4.20896   6
  -8 -19   1 27.7494 3.71675   2
  -8 -19   1 27.8589 4.11079  13
  -8 -19   1 26.7911 3.56793  12
  -8 -19   1 25.2546 3.75101   9
   7  19  -1 47.6966 4.85655  12
   7  19  -1 37.6409 4.05201   8
   7  19  -1 36.4140 4.43600   6
   7  19  -1 39.0977 4.24271   2
   7  19  -1 39.8318 4.41316  13
  -7 -19   1 37.1062 4.14769   9
  -7 -19   1 47.6838 5.19840   2
  -7 -19   1 49.0535 5.03702  12
  -7 -19   1 46.1069 4.45236  13
   6  19  -1 0.36572 2.31008   8
   6  19  -1 4.65060 2.52141  12
   6  19  -1 3.62980 2.18611  13
   6  19  -1 3.09735 2.57330   2
   6  19  -1 3.66373 2.05326   6
  -6 -19   1 4.41445 2.57110   2
  -6 -19   1 6.01776 2.30742  13
  -6 -19   1 8.03553 2.85693   9
  -6 -19   1 2.15735 2.81922  12
   5  19  -1 85.5511 6.70247   8
   5  19  -1 86.8507 6.04089  13
   5  19  -1 84.8042 6.41860  12
   5  19  -1 89.5017 6.58901   2
   5  19  -1 100.799 5.76944   6
  -5 -19   1 78.5794 4.62675   4
  -5 -19   1 89.4436 6.03967  13
  -5 -19   1 88.1820 6.58338   2
  -5 -19   1 80.4227 6.36601  12
  -5 -19   1 77.1218 6.00940   9
   4  19  -1 -0.2322 2.29819  12
   4  19  -1 -0.4767 2.10111   2
   4  19  -1 5.50504 2.61159   8
   4  19  -1 1.99046 2.08404  13
   4  19  -1 -3.1734 1.54146   6
  -4 -19   1 -0.3859 1.84998   9
  -4 -19   1 -2.5305 2.24811   2
  -4 -19   1 0.03800 1.98428  13
  -4 -19   1 0.85878 1.09561   4
   3  19  -1 1.06843 2.17484  13
   3  19  -1 4.71294 2.46942  12
   3  19  -1 2.31293 2.62909   8
   3  19  -1 -1.5828 2.21539   2
  -3 -19   1 0.60621 2.17527   2
  -3 -19   1 2.00890 1.23509   4
  -3 -19   1 4.26831 2.18105  12
  -3 -19   1 -0.3833 1.88993  13
   2  19  -1 7.43029 2.59860  12
   2  19  -1 6.63245 4.31298  13
   2  19  -1 3.90238 3.85349   2
   2  19  -1 4.35404 3.38675   8
  -2 -19   1 1.49556 1.93194  13
  -2 -19   1 8.03106 2.03626  12
  -2 -19   1 4.45253 1.45220   4
  -2 -19   1 1.69016 2.38657   2
   1  19  -1 45.9780 5.28357   8
   1  19  -1 40.1632 4.34234  12
   1  19  -1 41.7390 4.08782  13
   1  19  -1 31.8987 3.80549   2
  -1 -19   1 32.6196 3.05377   4
  -1 -19   1 31.1863 3.06563  13
  -1 -19   1 30.9961 3.74815   2
  12  18  -1 14.8255 3.48946   6
  12  18  -1 7.36722 2.06027  13
  12  18  -1 6.55469 2.65264   2
 -12 -18   1 9.87553 2.78974   5
 -12 -18   1 7.93872 2.89705   2
 -12 -18   1 7.80986 3.50666  12
 -12 -18   1 9.32100 4.33627   9
 -12 -18   1 5.34501 2.43793  13
  11  18  -1 10.8402 3.22386   6
  11  18  -1 11.3066 2.52109  12
  11  18  -1 6.73957 2.51614   2
  11  18  -1 9.58333 2.20904  13
 -11 -18   1 10.7829 4.81062  13
 -11 -18   1 5.23385 3.15169   9
 -11 -18   1 12.5746 3.00110  12
  10  18  -1 2.58260 2.39575   8
  10  18  -1 2.10495 1.92841  13
  10  18  -1 0.95207 2.15102  12
  10  18  -1 -0.2120 2.55603   6
  10  18  -1 0.69068 2.46435   2
 -10 -18   1 -0.2147 2.12913  13
 -10 -18   1 0.51829 2.79769   9
 -10 -18   1 5.28593 2.50252  12
 -10 -18   1 0.89761 2.79403   2
   9  18  -1 40.7261 4.19388  13
   9  18  -1 43.4059 4.67853  12
   9  18  -1 44.1108 5.05644   2
   9  18  -1 49.7177 4.93419   6
   9  18  -1 42.8933 4.74744   8
  -9 -18   1 37.3276 4.36931   9
  -9 -18   1 37.8093 4.20068  12
  -9 -18   1 40.9276 4.47731  13
  -9 -18   1 47.6167 5.33114   2
   8  18  -1 0.40647 2.15197   6
   8  18  -1 2.48617 2.29588   8
   8  18  -1 -0.8252 2.17123  12
   8  18  -1 1.72059 1.96183  13
   8  18  -1 0.89934 2.32825   2
  -8 -18   1 5.69510 2.25924  13
  -8 -18   1 3.05444 2.37384  12
  -8 -18   1 0.43682 2.49062   9
  -8 -18   1 -0.0690 2.14468   2
   7  18  -1 1.57478 2.21379   2
   7  18  -1 2.50826 1.92515  13
   7  18  -1 -2.7488 2.11672   8
   7  18  -1 -1.7295 2.12527  12
   7  18  -1 9.08719 2.29714   6
  -7 -18   1 -2.1281 2.19118   9
  -7 -18   1 -0.4104 2.21919   2
  -7 -18   1 0.93899 2.01419  13
   6  18  -1 12.6619 2.84890   8
   6  18  -1 12.8018 2.38222  13
   6  18  -1 13.4902 2.32118   6
   6  18  -1 12.2342 2.74877   2
   6  18  -1 9.52505 3.01261  12
  -6 -18   1 10.2174 2.70442   2
  -6 -18   1 9.18434 2.68752   9
  -6 -18   1 13.5178 2.42625  13
  -6 -18   1 15.2802 2.89446  12
   5  18  -1 95.1589 5.71453  13
   5  18  -1 78.6618 5.27922   6
   5  18  -1 72.5642 5.78818  12
   5  18  -1 75.6122 6.14219   8
  -5 -18   1 75.1389 5.47658  13
  -5 -18   1 73.0667 4.27126   4
  -5 -18   1 74.5166 5.70114   9
  -5 -18   1 73.8962 6.12042   2
  -5 -18   1 74.3457 5.90594  12
   4  18  -1 14.1248 2.65084  12
   4  18  -1 10.4303 2.76692   8
   4  18  -1 12.2959 2.14729   6
   4  18  -1 13.5845 2.52439  13
   4  18  -1 9.31112 2.68755   2
  -4 -18   1 9.29335 2.68998   2
  -4 -18   1 9.22747 2.26315   9
  -4 -18   1 12.3213 2.71882  12
  -4 -18   1 10.8517 2.30470  13
   3  18  -1 103.513 7.11257   8
   3  18  -1 100.899 6.46635  13
   3  18  -1 111.730 6.92685   2
   3  18  -1 93.5304 5.91900   6
   3  18  -1 106.422 6.81499  12
  -3 -18   1 94.8820 5.48618   4
  -3 -18   1 100.964 6.93791   2
  -3 -18   1 93.0278 6.03659   9
  -3 -18   1 101.050 6.33949  13
  -3 -18   1 96.9945 6.61083  12
   2  18  -1 1.73208 2.42491   8
   2  18  -1 1.95726 2.29387  12
   2  18  -1 4.34824 2.07199  13
   2  18  -1 0.31953 2.05860   2
  -2 -18   1 0.95114 1.83501  13
  -2 -18   1 6.82050 1.49337   9
  -2 -18   1 2.55685 1.38609   4
  -2 -18   1 4.29946 2.04150  12
   1  18  -1 -1.0009 2.29340   8
   1  18  -1 0.36408 2.21427   2
   1  18  -1 2.87757 2.33475  12
   1  18  -1 -0.7335 1.98268  13
  -1 -18   1 2.59891 1.88607  12
  -1 -18   1 3.47094 1.49752   4
  -1 -18   1 1.17395 2.27712   2
  -1 -18   1 0.60919 1.79146  13
   0  18  -1 -0.7335 2.45829   8
   0  18  -1 -3.5610 2.06581  12
   0  18  -1 -1.1049 1.97931  13
   0  18  -1 0.05927 2.20958   2
   0 -18   1 -0.9137 1.57274  13
   0 -18   1 -2.1287 1.36116   4
   0 -18   1 2.36459 2.15613   2
  -1  18  -1 50.5218 5.43233   2
  -1  18  -1 52.0985 5.89614   8
  -1  18  -1 49.5611 4.53896  13
  -1  18  -1 48.2624 6.37083  12
   1 -18   1 47.9984 3.85055   4
   1 -18   1 50.8317 4.48121   2
   1 -18   1 49.4443 4.55258   7
   1 -18   1 46.3526 3.56132  13
  13  17  -1 46.5878 3.47740  13
  13  17  -1 32.2759 4.00744   2
 -13 -17   1 41.6010 7.08623   9
 -13 -17   1 34.3322 5.98392  12
 -13 -17   1 31.3589 4.87740  13
 -13 -17   1 34.1878 4.49045   5
 -13 -17   1 34.5650 4.07001   2
  12  17  -1 3.40667 4.29407   2
  12  17  -1 3.78126 1.76544  12
  12  17  -1 5.47430 2.84616   6
  12  17  -1 0.86990 1.69477  13
 -12 -17   1 2.94302 2.57484   2
 -12 -17   1 1.88575 2.22744  13
 -12 -17   1 5.91539 2.55203   5
 -12 -17   1 5.52628 2.51567  12
 -12 -17   1 -3.1464 2.84676   9
  11  17  -1 8.25923 2.08863  13
  11  17  -1 13.3266 2.40052  12
  11  17  -1 13.8329 3.05667   6
  11  17  -1 9.18515 3.09437   2
 -11 -17   1 10.9797 2.90919   2
 -11 -17   1 8.21707 3.18568   9
 -11 -17   1 14.1966 2.93637  12
 -11 -17   1 15.4607 2.95741   5
 -11 -17   1 8.84774 2.54362  13
  10  17  -1 22.8794 2.65968  13
  10  17  -1 25.3581 3.27596   2
  10  17  -1 19.2989 2.82329  12
  10  17  -1 22.4334 3.27212   6
  10  17  -1 25.6393 3.25355   8
 -10 -17   1 18.4481 3.57150   9
 -10 -17   1 19.9167 3.27263   2
 -10 -17   1 22.5578 2.92374  13
 -10 -17   1 21.7447 3.28508  12
 -10 -17   1 21.4154 3.26565   5
   9  17  -1 34.4742 3.66453   6
   9  17  -1 36.4298 3.76552  13
   9  17  -1 33.7970 3.69483   2
   9  17  -1 30.8961 3.38640   8
   9  17  -1 31.4056 3.44931  12
  -9 -17   1 28.9555 3.62676  12
  -9 -17   1 38.1481 4.14137  13
  -9 -17   1 30.5652 3.77373   2
  -9 -17   1 28.2570 3.85241   9
   8  17  -1 0.85731 2.18015   2
   8  17  -1 -0.1080 2.10314   8
   8  17  -1 -2.2217 1.73281  13
   8  17  -1 -3.2539 1.92307   6
   8  17  -1 -1.2120 2.09935  12
  -8 -17   1 -2.1278 1.89922  13
  -8 -17   1 -1.0628 2.33315   9
  -8 -17   1 0.04008 2.51526   2
   7  17  -1 177.890 9.77505  12
   7  17  -1 170.653 9.58598   6
   7  17  -1 183.495 9.55540  13
   7  17  -1 171.244 9.91150   8
   7  17  -1 172.363 9.95521   2
  -7 -17   1 173.845 10.1578   2
  -7 -17   1 160.453 10.0068   9
  -7 -17   1 166.695 9.57420  13
  -7 -17   1 177.120 9.94162  12
   6  17  -1 2.72915 1.92555   6
   6  17  -1 2.58026 2.13788   2
   6  17  -1 4.90617 1.95434  13
   6  17  -1 1.47650 2.15114  12
   6  17  -1 2.34263 2.20948   8
  -6 -17   1 11.3143 2.67407   2
  -6 -17   1 8.37294 2.41021  12
  -6 -17   1 5.89764 2.17378  13
  -6 -17   1 -2.5580 2.14926   9
   5  17  -1 0.65025 2.08866   2
   5  17  -1 -3.1289 1.68843  13
   5  17  -1 2.15953 2.14946  12
   5  17  -1 -1.7252 1.62225   6
   5  17  -1 -1.2232 2.12375   8
  -5 -17   1 0.02394 2.05501   9
  -5 -17   1 3.35109 1.91928  13
  -5 -17   1 2.43948 2.17871  12
  -5 -17   1 0.91058 1.05936   4
  -5 -17   1 1.47468 2.18693   2
   4  17  -1 0.47098 1.96678   2
   4  17  -1 -0.2856 3.46826  12
   4  17  -1 -1.5956 2.05878   8
   4  17  -1 0.70475 1.59480   6
   4  17  -1 -2.7793 1.72021  13
  -4 -17   1 2.68023 2.19770  12
  -4 -17   1 -1.0869 1.74726  13
  -4 -17   1 0.67505 1.15632   4
  -4 -17   1 0.10705 1.95603   9
   3  17  -1 13.7450 2.39537  13
   3  17  -1 10.4277 1.81859  10
   3  17  -1 17.0115 2.82168   8
   3  17  -1 15.6452 2.10601   6
   3  17  -1 12.8797 2.71135   2
   3  17  -1 12.3228 2.57125  12
  -3 -17   1 13.9361 2.26035   9
  -3 -17   1 14.7891 2.64296  12
  -3 -17   1 15.0405 2.85676   2
  -3 -17   1 13.6257 1.71227   4
  -3 -17   1 14.7792 2.37324  13
   2  17  -1 15.3810 2.68544  12
   2  17  -1 15.4868 2.04445   6
   2  17  -1 13.6533 2.86731   8
   2  17  -1 16.8496 2.73652   2
   2  17  -1 17.2262 2.54151  13
  -2 -17   1 20.8223 2.74686   9
  -2 -17   1 10.3203 2.59783   2
  -2 -17   1 16.3194 2.33797  13
  -2 -17   1 19.2607 2.06496   4
  -2 -17   1 15.6377 2.65309  12
   1  17  -1 171.938 10.0707   8
   1  17  -1 181.430 9.80163   2
   1  17  -1 166.873 8.94204   6
   1  17  -1 179.306 9.54807  13
   1  17  -1 175.552 9.74052  12
  -1 -17   1 173.822 9.18941  13
  -1 -17   1 161.649 8.94938   4
  -1 -17   1 171.419 9.54293  12
  -1 -17   1 168.718 9.74489   2
   0  17  -1 -0.7909 2.08284   2
   0  17  -1 0.88723 1.92621  13
   0  17  -1 -1.3152 2.05928  12
   0  17  -1 5.40691 2.44830   8
   0 -17   1 1.57645 1.76609  12
   0 -17   1 -0.0794 2.01884   2
   0 -17   1 3.11601 1.59284   4
  -1  17  -1 6.46975 2.34998  12
  -1  17  -1 4.61362 2.41187   8
  -1  17  -1 5.63085 2.10267  13
  -1  17  -1 1.91362 2.23289   2
   1 -17   1 4.67295 2.18883   2
   1 -17   1 7.68138 2.25233   7
   1 -17   1 4.97367 1.83201   4
   1 -17   1 7.18224 1.65608  13
   1 -17   1 8.27411 1.59578  12
  -2  17  -1 3.42295 1.98881  13
  -2  17  -1 4.05954 2.49469   8
  -2  17  -1 1.31111 2.18724  12
  -2  17  -1 -0.4495 2.14794   2
   2 -17   1 -0.0746 1.68604   2
   2 -17   1 -0.7878 1.12735  13
   2 -17   1 1.13787 1.73123   4
   2 -17   1 3.49137 2.20113   7
  -3  17  -1 7.21922 3.15008   8
  -3  17  -1 3.61690 1.99435  13
  -3  17  -1 4.04251 2.41225  12
  -3  17  -1 5.49324 3.73067   2
   3 -17   1 9.35101 2.38159   7
  14  16  -1 19.5620 2.85477   2
  14  16  -1 15.2655 1.75698  13
  14  16  -1 20.6539 3.68741   6
 -14 -16   1 20.4650 3.26241   2
 -14 -16   1 14.1052 3.78365   9
 -14 -16   1 19.9139 3.29399   5
 -14 -16   1 9.86906 2.97424  13
 -14 -16   1 20.2004 3.20241  12
  13  16  -1 10.9901 2.67246   2
  13  16  -1 13.8988 3.27941   6
 -13 -16   1 8.30220 2.80883   2
 -13 -16   1 7.17326 2.41903  13
 -13 -16   1 13.1540 2.97239   5
 -13 -16   1 12.0351 2.79628  12
 -13 -16   1 5.25172 3.27002   9
  12  16  -1 38.7403 3.68805  13
  12  16  -1 43.2854 4.76862   6
  12  16  -1 37.2406 3.74195  12
  12  16  -1 45.4995 4.67691   2
 -12 -16   1 49.1474 4.99497   5
 -12 -16   1 41.5613 4.98525   2
 -12 -16   1 54.2729 4.54193  13
 -12 -16   1 47.9751 4.86587  12
 -12 -16   1 39.9194 4.79420   9
  11  16  -1 32.9109 3.72518  12
  11  16  -1 36.0822 3.54378  13
  11  16  -1 33.0366 3.55376   2
  11  16  -1 31.1820 3.78499   6
 -11 -16   1 33.8210 3.77695  12
 -11 -16   1 36.0724 3.86111   5
 -11 -16   1 40.0650 4.70658   2
 -11 -16   1 33.8919 3.46463  13
 -11 -16   1 26.2965 4.08555   9
  10  16  -1 0.87446 2.16922   2
  10  16  -1 0.56294 1.95538   8
  10  16  -1 0.89114 1.69380  13
  10  16  -1 -2.8181 1.81811  12
 -10 -16   1 3.49754 2.48393   2
 -10 -16   1 1.70258 2.24494  12
 -10 -16   1 2.68639 2.32275   5
 -10 -16   1 -0.9809 1.91557  13
 -10 -16   1 0.65189 2.99703  12
 -10 -16   1 1.40023 2.59815   9
   9  16  -1 13.6420 2.69653   2
   9  16  -1 7.67998 2.33451  12
   9  16  -1 12.7613 2.53488   6
   9  16  -1 11.0443 2.18362  13
   9  16  -1 10.8141 2.41582   8
  -9 -16   1 9.14886 2.25011  13
  -9 -16   1 11.3148 2.75774   2
  -9 -16   1 11.3593 2.96045   9
  -9 -16   1 11.3422 2.66797   5
  -9 -16   1 14.4140 2.85057  12
   8  16  -1 45.8619 4.72523   2
   8  16  -1 54.1507 5.00840   8
   8  16  -1 50.4231 4.22908  13
   8  16  -1 51.2485 4.57386  12
   8  16  -1 48.7678 4.65795   6
  -8 -16   1 51.8299 5.20281   2
  -8 -16   1 52.0258 4.98552  12
  -8 -16   1 48.5999 5.34561   9
  -8 -16   1 52.6420 4.97635   5
  -8 -16   1 54.8676 4.64867  13
   7  16  -1 30.3734 3.44699   2
   7  16  -1 33.7166 3.87187   6
   7  16  -1 33.3281 3.69805  13
   7  16  -1 33.6883 3.53492   8
   7  16  -1 39.0970 4.21160  12
  -7 -16   1 31.5302 3.68151   2
  -7 -16   1 32.4566 3.60856  12
  -7 -16   1 37.5343 3.96939  13
  -7 -16   1 33.6372 4.49243   9
   6  16  -1 65.4958 4.80460   6
   6  16  -1 62.6771 7.02849   2
   6  16  -1 68.9680 4.88175  13
   6  16  -1 64.7627 5.28614   8
   6  16  -1 59.9173 5.10066  12
  -6 -16   1 71.1742 5.30278  12
  -6 -16   1 69.6183 4.92911  13
  -6 -16   1 62.7645 5.30518   9
  -6 -16   1 63.3730 3.62693   4
   5  16  -1 85.6759 5.58084  13
   5  16  -1 88.4158 5.51114   6
   5  16  -1 86.1668 6.06986   8
   5  16  -1 85.2977 5.81295  12
   5  16  -1 80.2310 6.07488   2
  -5 -16   1 86.6580 6.24229   2
  -5 -16   1 84.6300 5.62949  13
  -5 -16   1 91.5386 5.97741  12
  -5 -16   1 84.7805 5.99339   9
  -5 -16   1 80.4060 4.92926   4
   4  16  -1 12.7021 2.58626   8
   4  16  -1 8.64480 2.03593  13
   4  16  -1 13.9038 2.70737   2
   4  16  -1 13.5549 2.52461  12
   4  16  -1 11.2094 2.02069   6
  -4 -16   1 9.36942 2.39649  12
  -4 -16   1 11.2524 2.14107  13
  -4 -16   1 7.36128 2.34672   2
  -4 -16   1 11.4518 1.50386   4
  -4 -16   1 6.77348 2.14807   9
   3  16  -1 59.4213 4.94062   8
   3  16  -1 49.1510 4.67032   2
   3  16  -1 56.1970 4.39797  13
   3  16  -1 47.9882 4.28253  12
   3  16  -1 51.2885 4.19416  10
   3  16  -1 55.6780 4.64711  12
   3  16  -1 53.6480 3.95803   6
  -3 -16   1 55.4233 4.28261  13
  -3 -16   1 54.4417 3.53808   4
  -3 -16   1 59.6394 4.95473   2
  -3 -16   1 54.7458 4.30189   9
  -3 -16   1 53.5681 4.59248  12
   2  16  -1 0.74732 2.01107   2
   2  16  -1 1.76874 1.46556   6
   2  16  -1 2.10466 2.11346   8
   2  16  -1 -3.3889 1.31876  10
   2  16  -1 1.39397 1.71558  13
  -2 -16   1 0.49204 2.11783  12
  -2 -16   1 1.19143 1.29058   4
  -2 -16   1 -1.8913 1.93007   2
  -2 -16   1 0.67927 1.54107   9
   1  16  -1 73.4709 5.38182   8
   1  16  -1 62.7075 4.89480   2
   1  16  -1 55.6242 4.11403   6
   1  16  -1 63.4892 4.67704  13
   1  16  -1 52.1656 4.59176  12
   1  16  -1 66.3466 4.97100  12
  -1 -16   1 66.2139 4.05425   9
  -1 -16   1 60.0649 4.70696  12
  -1 -16   1 62.2349 4.03877   4
  -1 -16   1 63.7018 4.41742  13
  -1 -16   1 58.1876 4.99498   2
   0  16  -1 47.0779 4.30220   2
   0  16  -1 47.1340 4.18914  12
   0  16  -1 38.9528 3.93148  12
   0  16  -1 45.8901 4.06311  13
   0  16  -1 47.1787 3.74050   6
   0  16  -1 41.8519 4.73687   8
   0 -16   1 43.4989 3.59010  13
   0 -16   1 46.5702 3.96101  12
   0 -16   1 42.9039 3.49314   4
   0 -16   1 51.1763 4.34732   2
  -1  16  -1 205.340 12.5146  12
  -1  16  -1 259.651 12.8176   2
  -1  16  -1 240.610 13.0762   8
  -1  16  -1 250.747 12.5428  13
  -1  16  -1 239.889 12.6535  12
   1 -16   1 234.483 12.3800  12
   1 -16   1 245.694 12.4360  13
   1 -16   1 240.967 12.0446  13
   1 -16   1 246.593 12.3775   4
   1 -16   1 243.432 12.6590   2
  -2  16  -1 59.5810 4.95626   2
  -2  16  -1 65.1926 4.95999  12
  -2  16  -1 61.7312 4.72327  13
  -2  16  -1 64.5154 5.62244   8
   2 -16   1 56.8293 4.37407   4
   2 -16   1 62.0761 4.87862   7
   2 -16   1 70.1700 3.89908  13
   2 -16   1 60.2827 4.70540   2
  -3  16  -1 44.9909 4.40400   2
  -3  16  -1 47.9367 4.06038  13
  -3  16  -1 38.9770 4.09382  12
  -3  16  -1 47.7336 4.95217   8
   3 -16   1 36.2853 3.67297   2
   3 -16   1 40.8379 3.73609   4
   3 -16   1 41.8419 4.20993   7
  -4  16  -1 17.6852 3.43740  12
  -4  16  -1 16.4627 3.12564   8
  -4  16  -1 16.1215 2.56867   2
  -4  16  -1 14.9095 2.39372  13
   4 -16   1 11.6596 2.26837   4
   4 -16   1 15.1622 2.91126   7
  -5  16  -1 26.2898 3.84893   2
  -5  16  -1 22.2610 2.81916  13
  -5  16  -1 39.7596 4.02432   8
  -5  16  -1 27.7219 3.07088  12
   5 -16   1 29.0772 3.40647   7
  14  15  -1 2.69151 3.16667   6
  14  15  -1 3.74526 1.27087  11
  14  15  -1 5.11766 2.05481   2
  14  15  -1 3.97985 0.99116  13
 -14 -15   1 6.92093 2.97078  12
 -14 -15   1 5.06555 2.56437   2
 -14 -15   1 3.23646 2.44221   5
 -14 -15   1 0.44526 3.16866   9
 -14 -15   1 5.17247 2.17451  13
  13  15  -1 12.7480 2.66508   3
  13  15  -1 9.35143 2.32572   2
  13  15  -1 14.3106 3.28909   6
  13  15  -1 14.0474 1.77822  13
 -13 -15   1 11.4524 2.50554  13
 -13 -15   1 12.9229 2.86039   2
 -13 -15   1 15.5078 2.95867   5
 -13 -15   1 12.3161 2.67841  12
 -13 -15   1 9.87958 3.35569   9
  12  15  -1 4.17801 2.12859   3
  12  15  -1 4.93474 1.64505  13
  12  15  -1 3.73483 2.53144   6
  12  15  -1 5.34902 2.19968   2
  12  15  -1 1.66809 1.78530  12
 -12 -15   1 2.73692 2.36908  12
 -12 -15   1 4.04377 2.76627   9
 -12 -15   1 4.61374 2.36002   2
 -12 -15   1 2.49640 2.33687   5
 -12 -15   1 7.72540 2.22944  13
  11  15  -1 0.55030 2.19035   6
  11  15  -1 -0.0604 1.58718  13
  11  15  -1 0.91086 2.05617   2
  11  15  -1 -1.3461 1.73810  12
  11  15  -1 -0.5400 1.75684   3
 -11 -15   1 3.56086 1.90712  12
 -11 -15   1 -2.3092 2.24071   2
 -11 -15   1 -2.5985 2.07430   5
 -11 -15   1 3.71440 2.81558   9
 -11 -15   1 0.07572 2.21548  12
 -11 -15   1 0.02724 1.90242  13
  10  15  -1 3.77701 1.75706   3
  10  15  -1 5.81389 2.03968  12
  10  15  -1 5.43036 2.24887   6
  10  15  -1 4.37086 2.16509   2
  10  15  -1 4.05019 2.22012  13
 -10 -15   1 7.52621 2.80870   9
 -10 -15   1 5.28822 2.44878   5
 -10 -15   1 3.95478 2.37106   2
 -10 -15   1 7.49515 1.97661  12
 -10 -15   1 5.83374 2.42334  12
 -10 -15   1 2.10945 1.94528  13
   9  15  -1 107.184 6.78924   6
   9  15  -1 98.3364 5.72872   3
   9  15  -1 100.901 6.41603   8
   9  15  -1 106.762 6.70376   2
  -9 -15   1 102.677 6.87044   2
  -9 -15   1 81.8908 6.70695  12
  -9 -15   1 99.5963 6.68877  12
  -9 -15   1 115.506 9.16182   9
  -9 -15   1 105.823 6.88340   5
  -9 -15   1 101.702 6.40863  13
   8  15  -1 -0.6888 1.79441   8
   8  15  -1 0.60037 1.90511   6
   8  15  -1 0.62219 3.13301  13
   8  15  -1 2.45127 2.06581   2
   8  15  -1 -1.7070 1.94657  12
   8  15  -1 2.33173 1.30386   3
  -8 -15   1 1.73468 2.10621  12
  -8 -15   1 -0.2071 1.69051  12
  -8 -15   1 2.66965 2.30433   9
  -8 -15   1 4.87529 2.17934   5
  -8 -15   1 2.03157 1.83286  13
  -8 -15   1 1.03603 2.09559   2
   7  15  -1 200.825 10.7346   2
   7  15  -1 197.623 10.6451   8
   7  15  -1 193.856 10.5143   6
   7  15  -1 198.391 10.5538  12
   7  15  -1 218.695 11.7514  13
  -7 -15   1 221.956 12.0487   5
  -7 -15   1 159.054 10.4612  12
  -7 -15   1 201.886 10.8958   2
  -7 -15   1 192.954 10.9960   9
  -7 -15   1 190.955 10.7542  12
  -7 -15   1 197.297 10.4893  13
   6  15  -1 6.62565 2.19485   8
   6  15  -1 8.45046 2.38517   2
   6  15  -1 9.07289 1.96344   6
   6  15  -1 8.58401 2.24804  13
   6  15  -1 11.1236 2.25726  12
  -6 -15   1 4.92194 2.23129  12
  -6 -15   1 11.1219 1.23999   4
  -6 -15   1 10.5759 2.46800   2
  -6 -15   1 9.78408 2.48339   9
   5  15  -1 4.32474 1.90417  13
   5  15  -1 3.89646 2.01500   8
   5  15  -1 6.68924 2.16552   2
   5  15  -1 4.74728 2.07486  12
   5  15  -1 5.79740 1.78200   6
  -5 -15   1 4.97178 1.13843   4
  -5 -15   1 6.63065 1.86037  13
  -5 -15   1 5.14287 2.24294   2
  -5 -15   1 3.07635 1.97379   9
  -5 -15   1 7.64421 2.17342  12
   4  15  -1 -2.4594 1.11689  10
   4  15  -1 0.18291 1.91226   2
   4  15  -1 2.55631 1.55947   6
   4  15  -1 0.45838 1.84637  12
   4  15  -1 3.53832 2.01445   8
   4  15  -1 3.85295 1.66797  12
   4  15  -1 2.58459 1.80941  13
  -4 -15   1 0.72685 1.86996   9
  -4 -15   1 -1.0166 1.07933   4
  -4 -15   1 -0.6295 1.84979  12
  -4 -15   1 5.11405 2.06968   2
  -4 -15   1 3.20603 1.74160  13
   3  15  -1 169.669 9.05737  10
   3  15  -1 174.544 9.31849   6
   3  15  -1 182.673 9.82760   2
   3  15  -1 178.003 9.69591  12
   3  15  -1 181.408 10.0059  13
   3  15  -1 183.558 9.96213   8
  -3 -15   1 177.255 9.72778  12
  -3 -15   1 170.117 8.96694   4
  -3 -15   1 184.961 9.49235  13
  -3 -15   1 190.965 9.97558   2
  -3 -15   1 173.966 9.55457   9
   2  15  -1 2.13350 2.20310  13
   2  15  -1 1.20318 1.77419  12
   2  15  -1 -2.1286 1.20886  10
   2  15  -1 -3.6368 3.14263   8
   2  15  -1 0.22734 1.38034   6
   2  15  -1 -1.3105 1.73494  12
  -2 -15   1 -1.5609 1.51716  13
  -2 -15   1 0.33372 1.85149  12
  -2 -15   1 -1.1591 1.14160   4
  -2 -15   1 -0.8775 1.48321   9
  -2 -15   1 -0.9117 1.77631   2
   1  15  -1 65.7983 5.13418   8
   1  15  -1 53.9863 4.54571  12
   1  15  -1 64.2773 4.84753   2
   1  15  -1 71.3611 4.78353  12
  -1 -15   1 62.7207 4.13809   9
  -1 -15   1 60.9097 4.31999  13
  -1 -15   1 62.4936 4.65467  12
  -1 -15   1 66.0097 4.87710   2
  -1 -15   1 61.9550 4.01806   4
   0  15  -1 4.30220 2.09255   8
   0  15  -1 5.18131 1.83276  12
   0  15  -1 5.12425 2.04707   2
   0  15  -1 8.74076 2.37133  12
   0  15  -1 2.46415 2.02504  13
   0 -15   1 1.59580 1.52872  13
   0 -15   1 2.32867 1.83805   2
   0 -15   1 1.93074 1.41129   4
  -1  15  -1 20.7643 3.02338   2
  -1  15  -1 24.7931 2.80762  12
  -1  15  -1 21.7213 3.02968   8
  -1  15  -1 28.4163 2.96960  12
  -1  15  -1 28.9024 3.40776   2
  -1  15  -1 25.0239 2.68292  13
   1 -15   1 29.3035 2.38875  13
   1 -15   1 25.3815 2.32816  13
   1 -15   1 26.0597 2.85194   4
   1 -15   1 23.7688 2.60847  12
   1 -15   1 24.8588 2.80190   2
  -2  15  -1 1.78341 1.61899   2
  -2  15  -1 1.88472 1.75283  12
  -2  15  -1 0.38966 2.06293   8
  -2  15  -1 2.94322 1.88008  12
  -2  15  -1 -2.4689 1.71510   2
  -2  15  -1 -0.0293 1.60422  13
   2 -15   1 -0.1904 1.72585   4
   2 -15   1 -1.1619 1.63228   7
   2 -15   1 1.32207 0.90222  13
   2 -15   1 -1.2206 1.14798  13
   2 -15   1 0.10581 1.71287   2
  -3  15  -1 204.019 10.5156  13
  -3  15  -1 202.815 10.7293   2
  -3  15  -1 206.812 10.6667  12
  -3  15  -1 210.832 11.2166   8
  -3  15  -1 165.630 10.4691   2
  -3  15  -1 192.257 10.6271  12
   3 -15   1 197.681 10.2415  12
   3 -15   1 197.171 10.5221   4
   3 -15   1 204.580 10.4625   2
   3 -15   1 211.971 10.9235   7
  -4  15  -1 1.25042 1.88419  12
  -4  15  -1 1.61740 1.94155   2
  -4  15  -1 0.19138 1.63103  13
  -4  15  -1 4.00332 2.31295   8
   4 -15   1 0.26152 1.31650   2
   4 -15   1 3.27022 2.19273   7
   4 -15   1 0.15211 1.62884   4
  -5  15  -1 35.8963 3.58350  13
  -5  15  -1 33.2825 3.71989  12
  -5  15  -1 35.0613 3.76131   2
   5 -15   1 36.5335 3.87577   4
   5 -15   1 41.8198 4.11350   7
  -6  15  -1 1.28717 1.80505  12
  -6  15  -1 6.10289 1.80089  13
  -6  15  -1 1.38696 3.72691   8
  -6  15  -1 4.19387 1.91945   2
   6 -15   1 3.52345 2.05180   7
  15  14  -1 -4.6388 3.18433   6
 -15 -14   1 -0.0187 2.35192   5
 -15 -14   1 -3.4614 2.96243   9
 -15 -14   1 2.04093 3.51647   2
 -15 -14   1 0.19210 2.25336  12
 -15 -14   1 2.72182 2.05056  13
  14  14  -1 5.28260 2.80775   6
  14  14  -1 2.02414 1.72557  11
  14  14  -1 3.57976 1.82641   2
  14  14  -1 5.60838 2.51337   3
 -14 -14   1 7.35044 2.35868  12
 -14 -14   1 4.49567 2.12806  13
 -14 -14   1 7.07913 2.61593   5
 -14 -14   1 10.3486 2.60724   2
 -14 -14   1 1.25805 3.03254   9
  13  14  -1 45.4203 5.35931   6
  13  14  -1 49.4670 4.06365   2
  13  14  -1 39.9028 2.91133  13
  13  14  -1 33.8107 4.16402   3
 -13 -14   1 48.1722 4.52792  12
 -13 -14   1 33.2500 3.82948   5
 -13 -14   1 40.2427 4.18574  13
 -13 -14   1 42.3601 4.56867   2
 -13 -14   1 37.7456 4.61191   9
  12  14  -1 -1.5321 2.31455   6
  12  14  -1 1.11231 1.39010  13
  12  14  -1 3.82493 1.45880  13
  12  14  -1 1.50863 1.96517   3
  12  14  -1 2.52623 1.19377  11
  12  14  -1 1.40679 1.99503   2
  12  14  -1 -1.9237 1.49029  12
 -12 -14   1 0.97180 1.64666  12
 -12 -14   1 -1.0889 2.05740   2
 -12 -14   1 -2.0873 2.03616  12
 -12 -14   1 -1.5661 2.50219   9
 -12 -14   1 -1.4781 2.11354   5
 -12 -14   1 -0.2572 1.88764  13
  11  14  -1 96.8942 6.15386   2
  11  14  -1 80.0314 5.14498  13
  11  14  -1 92.7753 7.60994   6
  11  14  -1 76.6357 5.14830  11
  11  14  -1 95.2749 5.35838  13
  11  14  -1 87.7527 5.61863  12
  11  14  -1 87.4609 5.71967   3
 -11 -14   1 102.337 6.33142  12
 -11 -14   1 75.5912 5.62179  12
 -11 -14   1 90.5729 7.10842   9
 -11 -14   1 108.988 6.43915   5
 -11 -14   1 93.9464 5.94744  13
 -11 -14   1 100.889 6.39614   2
  10  14  -1 10.8130 2.28797   2
  10  14  -1 12.8033 2.48175   6
  10  14  -1 14.5419 2.28470  12
  10  14  -1 17.5366 2.33337   3
  10  14  -1 18.4779 2.12607  13
  10  14  -1 19.7924 2.33891  11
 -10 -14   1 17.3623 2.41135  13
 -10 -14   1 16.6017 3.14166   5
 -10 -14   1 17.2743 2.76792   2
 -10 -14   1 13.6049 3.28503   9
 -10 -14   1 12.9000 2.28537  12
   9  14  -1 76.4683 5.10193  12
   9  14  -1 79.3955 5.44329   2
   9  14  -1 76.0612 4.75982   3
   9  14  -1 77.0853 5.55383   6
   9  14  -1 76.7483 5.22740   8
   9  14  -1 74.8511 4.87400  13
  -9 -14   1 65.6904 5.03946  12
  -9 -14   1 71.5099 5.61171   5
  -9 -14   1 94.2290 6.36067   2
  -9 -14   1 82.5095 5.87475  13
  -9 -14   1 71.1862 5.42451  12
  -9 -14   1 79.6388 6.20121   9
   8  14  -1 140.035 7.59742  13
   8  14  -1 138.901 8.03362  12
   8  14  -1 142.326 8.03967   6
   8  14  -1 139.869 7.91455   8
   8  14  -1 144.365 8.01828   2
  -8 -14   1 136.301 8.17154   2
  -8 -14   1 118.931 7.65715  12
  -8 -14   1 142.369 7.81638  13
  -8 -14   1 139.472 8.19048   5
  -8 -14   1 139.813 8.13043  12
  -8 -14   1 142.904 8.62574   9
   7  14  -1 324.631 15.9974   2
   7  14  -1 299.462 15.2056   3
   7  14  -1 315.855 15.6592  13
   7  14  -1 313.783 15.8381  12
   7  14  -1 319.853 15.8901   6
   7  14  -1 327.593 15.9326   8
  -7 -14   1 318.142 16.0944   2
  -7 -14   1 314.060 15.7710  13
  -7 -14   1 316.799 16.0448   5
  -7 -14   1 322.201 16.0221  12
  -7 -14   1 275.483 16.1173  12
  -7 -14   1 326.124 16.3325   9
   6  14  -1 8.19756 2.18485   8
   6  14  -1 12.4727 2.29092   2
   6  14  -1 12.9807 1.39139   3
   6  14  -1 13.1028 2.07919  13
   6  14  -1 13.4156 2.16222   6
   6  14  -1 16.8945 2.46663  12
  -6 -14   1 17.6641 2.61876   9
  -6 -14   1 16.2668 1.38968   4
  -6 -14   1 10.1736 1.98281  13
  -6 -14   1 13.0497 2.43052  12
  -6 -14   1 12.1940 2.48446   5
  -6 -14   1 15.2071 2.51700   2
  -6 -14   1 10.6863 2.00841  12
   5  14  -1 274.123 14.3125   2
   5  14  -1 292.907 14.1239   6
   5  14  -1 232.920 14.1073  12
   5  14  -1 294.853 14.3818   8
   5  14  -1 286.532 14.2667  12
   5  14  -1 285.070 14.0834  13
  -5 -14   1 272.821 13.4997   4
  -5 -14   1 284.174 14.3707  12
  -5 -14   1 282.349 14.4488   9
  -5 -14   1 294.998 14.1673  13
  -5 -14   1 281.227 14.4568   2
   4  14  -1 20.7079 2.53133  12
   4  14  -1 22.4063 2.75682   2
   4  14  -1 20.5571 2.61435   8
   4  14  -1 17.2754 1.99727  10
   4  14  -1 18.5758 2.20765   6
   4  14  -1 20.5282 2.28430  13
  -4 -14   1 19.9150 2.35111  13
  -4 -14   1 19.7176 2.55420   9
  -4 -14   1 16.8238 2.02089   4
  -4 -14   1 25.2337 3.63086   2
  -4 -14   1 19.3719 2.57456  12
   3  14  -1 5.36812 1.80142  12
   3  14  -1 6.45688 1.66623  13
   3  14  -1 6.58131 1.95993  12
   3  14  -1 5.40621 1.97340   8
   3  14  -1 8.02902 2.12674   2
   3  14  -1 4.80643 1.62246   6
   3  14  -1 3.56051 1.26580  10
  -3 -14   1 7.41906 1.73768  13
  -3 -14   1 6.28759 1.31764   4
  -3 -14   1 4.58193 1.81857   9
  -3 -14   1 5.91694 2.00762   2
   2  14  -1 40.6076 4.01224   8
   2  14  -1 53.1846 5.22159   2
   2  14  -1 40.5479 3.76539  12
   2  14  -1 45.7414 3.93667   2
   2  14  -1 38.6205 3.46322  13
   2  14  -1 32.0006 3.28986   6
   2  14  -1 43.9483 3.85269  12
   2  14  -1 30.0414 2.98239  10
  -2 -14   1 36.2077 3.51453   9
  -2 -14   1 43.4865 3.84748  12
  -2 -14   1 38.6702 2.92633   4
  -2 -14   1 45.8825 3.52332  13
  -2 -14   1 46.1603 4.07825   2
   1  14  -1 296.956 14.0325  13
   1  14  -1 236.688 14.0458   2
   1  14  -1 281.617 13.7912   6
   1  14  -1 282.470 14.2254   2
   1  14  -1 295.144 14.1944  12
   1  14  -1 265.790 14.1493  12
   1  14  -1 268.699 13.8123  10
   1  14  -1 294.772 14.4081   8
  -1 -14   1 253.252 13.7075  13
  -1 -14   1 282.951 14.1107  12
  -1 -14   1 276.315 13.7111   4
  -1 -14   1 290.134 14.2657   2
  -1 -14   1 277.679 13.8022   9
  -1 -14   1 295.117 13.8937  13
   0  14  -1 12.8774 2.15266   2
   0  14  -1 19.7827 2.53187  12
   0  14  -1 16.1368 1.98714   6
   0  14  -1 14.7686 2.08625  13
   0  14  -1 16.7265 2.63686  12
   0  14  -1 16.6277 2.27316   2
   0  14  -1 13.9337 2.50886   8
   0 -14   1 19.6402 2.06289   4
   0 -14   1 18.6263 2.13665  13
   0 -14   1 15.4800 1.98500  13
   0 -14   1 14.7685 2.24517  12
   0 -14   1 18.0437 2.43989   2
   0 -14   1 19.0224 2.21308   9
  -1  14  -1 190.555 11.6906   2
  -1  14  -1 211.435 12.3128   8
  -1  14  -1 223.562 11.2290  13
  -1  14  -1 210.252 11.4250  12
  -1  14  -1 231.830 11.6035  12
  -1  14  -1 241.080 12.2678   2
   1 -14   1 201.171 10.8081  13
   1 -14   1 217.712 11.1974  12
   1 -14   1 214.068 11.0956   4
   1 -14   1 230.154 11.4145   2
   1 -14   1 227.314 10.9396  13
  -2  14  -1 4.98133 2.07728   8
  -2  14  -1 6.12834 1.87229  12
  -2  14  -1 6.70641 1.80582   2
  -2  14  -1 8.62009 1.99697  12
  -2  14  -1 3.14347 1.53958   2
  -2  14  -1 4.73999 1.60652  13
   2 -14   1 9.06297 2.40543   2
   2 -14   1 3.58696 1.81093   7
   2 -14   1 3.78860 1.10587  13
   2 -14   1 7.88056 1.80781   4
   2 -14   1 7.13903 1.37854  13
  -3  14  -1 -0.8995 1.84429   8
  -3  14  -1 0.18932 1.62787   2
  -3  14  -1 1.91882 1.74778  12
  -3  14  -1 0.06938 1.44621   2
  -3  14  -1 1.08858 1.43288  13
  -3  14  -1 2.33937 1.57396  12
  -3  14  -1 0.17244 1.11588   6
   3 -14   1 0.66870 1.31545  12
   3 -14   1 -0.6999 1.68177   7
   3 -14   1 -0.4393 0.70192  13
   3 -14   1 0.46366 1.99918   4
   3 -14   1 2.25646 1.59156   2
  -4  14  -1 2.60119 2.09650  13
  -4  14  -1 0.15293 1.53780  12
  -4  14  -1 3.01601 1.84144  12
  -4  14  -1 -0.2747 1.25581   2
  -4  14  -1 1.61751 2.13290   8
  -4  14  -1 1.05278 1.74268   2
  -4  14  -1 1.81831 1.17795   6
   4 -14   1 0.77182 1.40444   2
   4 -14   1 -1.0191 1.75528   4
   4 -14   1 0.95675 1.95013   7
   4 -14   1 3.83150 1.25091  12
  -5  14  -1 102.479 6.37752  12
  -5  14  -1 109.945 6.50124   2
  -5  14  -1 108.613 6.31865  13
  -5  14  -1 112.906 7.13671   8
  -5  14  -1 104.579 6.39525  12
   5 -14   1 102.847 6.70694   7
   5 -14   1 109.944 6.60145   4
   5 -14   1 102.352 5.85156   2
  -6  14  -1 11.7607 2.32186   2
  -6  14  -1 15.8302 2.18628  13
  -6  14  -1 11.9707 2.77961   8
  -6  14  -1 11.5195 2.17604  12
   6 -14   1 13.5052 2.49867   4
   6 -14   1 11.3158 2.52143   7
  -7  14  -1 70.8841 4.72584  13
  -7  14  -1 67.4256 5.52629  12
  -7  14  -1 69.8913 4.77323   2
  -7  14  -1 67.6364 5.70865   8
   7 -14   1 73.3851 5.68823   7
  15  13  -1 71.1835 6.70669   6
  15  13  -1 71.7285 5.92229   3
 -15 -13   1 67.7225 7.71542   9
 -15 -13   1 72.5690 5.90661   5
 -15 -13   1 76.3691 6.14326  12
 -15 -13   1 65.2100 5.49376   2
 -15 -13   1 68.4320 5.23107  13
  14  13  -1 32.3646 4.32263   6
  14  13  -1 36.0308 3.48205   2
  14  13  -1 32.0838 3.91146   3
 -14 -13   1 32.8761 3.61019   2
 -14 -13   1 40.3524 4.25668  12
 -14 -13   1 41.9483 4.71728   5
 -14 -13   1 38.5607 4.01285  13
 -14 -13   1 32.9872 4.59145   9
  13  13  -1 -2.0661 2.13987   3
  13  13  -1 2.27708 0.84821  13
  13  13  -1 0.13118 0.96171  13
  13  13  -1 -0.9795 1.72176  11
  13  13  -1 2.98930 2.48052   6
  13  13  -1 1.44967 0.97952  11
  13  13  -1 -0.9852 1.39278  12
  13  13  -1 5.20505 3.09135   2
 -13 -13   1 2.11330 0.94853   4
 -13 -13   1 0.21125 2.13665   5
 -13 -13   1 1.71507 2.09285   2
 -13 -13   1 -4.5820 2.41823   9
 -13 -13   1 -2.3406 1.96270  12
 -13 -13   1 -0.1689 1.71327  13
 -13 -13   1 1.36639 1.72223  12
 -13 -13   1 -0.8885 1.47632   2
  12  13  -1 35.7546 3.68021   2
  12  13  -1 25.1546 3.26301   6
  12  13  -1 30.3510 2.73686  13
  12  13  -1 33.5753 3.89024   3
  12  13  -1 27.8746 2.59922  11
  12  13  -1 37.3899 2.55976  13
 -12 -13   1 38.3700 3.73059  13
 -12 -13   1 30.2899 3.33127   2
 -12 -13   1 36.9670 3.56426  12
 -12 -13   1 23.8184 2.80664   2
 -12 -13   1 31.1001 4.16392   9
 -12 -13   1 37.2034 3.59875   5
 -12 -13   1 37.0337 4.05364  12
  11  13  -1 55.9820 5.05416   6
  11  13  -1 57.0402 4.42039   3
  11  13  -1 58.8313 4.13342  12
  11  13  -1 56.4778 3.58928  11
  11  13  -1 47.5197 3.58130  13
  11  13  -1 52.0672 4.55383   2
  11  13  -1 59.0743 3.78733  13
 -11 -13   1 59.2606 4.71591  12
 -11 -13   1 57.1877 3.16227   4
 -11 -13   1 65.1071 5.76917   9
 -11 -13   1 50.4328 4.29447  12
 -11 -13   1 52.5667 4.40421  13
 -11 -13   1 64.7608 5.39236   5
 -11 -13   1 54.8839 4.74832   2
 -11 -13   1 45.7181 4.20777   2
  10  13  -1 1.73297 1.41169  13
  10  13  -1 -0.3393 1.80850   2
  10  13  -1 2.83709 1.73091   3
  10  13  -1 3.56987 2.33596  11
  10  13  -1 -0.4848 1.80062   6
  10  13  -1 -1.2648 1.56034  12
 -10 -13   1 2.56520 1.77879  13
 -10 -13   1 -2.1368 3.75734   2
 -10 -13   1 2.94382 1.46157   2
 -10 -13   1 2.13893 2.06014   5
 -10 -13   1 4.10041 2.39024   9
 -10 -13   1 -0.5833 1.65111  12
 -10 -13   1 1.42886 1.96274  12
   9  13  -1 169.952 8.87879   8
   9  13  -1 167.580 9.16119   6
   9  13  -1 164.711 8.52908  13
   9  13  -1 160.506 8.56574   3
   9  13  -1 145.823 8.40423  13
   9  13  -1 171.445 8.99225   2
   9  13  -1 158.109 8.75856  12
  -9 -13   1 141.820 8.79876   2
  -9 -13   1 167.559 9.15216   5
  -9 -13   1 173.988 9.20779   2
  -9 -13   1 168.767 9.70171   9
  -9 -13   1 167.333 9.06274  12
  -9 -13   1 156.576 8.79171  12
  -9 -13   1 167.662 8.82573  13
   8  13  -1 50.9846 4.20310   6
   8  13  -1 48.5562 3.41366   3
   8  13  -1 48.3088 4.01867  12
   8  13  -1 45.7261 3.66977  13
   8  13  -1 47.7878 3.47483  13
   8  13  -1 48.4700 4.02069   8
   8  13  -1 51.5521 4.22788   2
  -8 -13   1 37.6924 3.72081   2
  -8 -13   1 51.3669 4.81810   9
  -8 -13   1 55.2504 4.47385   5
  -8 -13   1 55.8102 4.45805   2
  -8 -13   1 48.9526 4.24776  12
  -8 -13   1 51.3106 3.95615  13
  -8 -13   1 46.2316 3.84965  12
  -8 -13   1 43.1373 4.07718   8
   7  13  -1 32.0771 2.53216   3
   7  13  -1 35.8305 3.56075   2
   7  13  -1 31.8017 3.32286  12
   7  13  -1 31.0535 3.03469  13
   7  13  -1 28.8478 3.29121   6
   7  13  -1 28.2265 3.34450   8
  -7 -13   1 24.4836 2.98875   2
  -7 -13   1 31.2587 3.08367   5
  -7 -13   1 34.6483 3.23800  12
  -7 -13   1 31.2348 3.24219  13
  -7 -13   1 27.8129 3.11520  12
  -7 -13   1 31.5440 3.73846   2
  -7 -13   1 27.1085 2.93449   8
  -7 -13   1 30.9504 3.32618   9
   6  13  -1 2.77501 1.58303   6
   6  13  -1 2.10761 1.73293  12
   6  13  -1 4.49283 1.65962   2
   6  13  -1 3.11792 1.54502  13
   6  13  -1 1.87983 1.72114   8
   6  13  -1 3.77944 1.12192   3
   6  13  -1 3.88440 1.63823  12
  -6 -13   1 1.85129 1.96018   9
  -6 -13   1 5.21273 0.94166   4
  -6 -13   1 2.20936 1.61723  12
  -6 -13   1 4.24371 1.96382  12
  -6 -13   1 4.25123 1.86382   2
  -6 -13   1 2.00741 1.83167   5
  -6 -13   1 2.23221 1.81938   2
  -6 -13   1 2.12557 1.55089  13
   5  13  -1 266.653 13.3472   6
   5  13  -1 263.720 13.5423   2
   5  13  -1 278.362 13.5532   8
   5  13  -1 270.730 13.4650  12
   5  13  -1 255.308 12.6815   3
   5  13  -1 267.168 13.3017  13
  -5 -13   1 277.833 13.7440   9
  -5 -13   1 273.447 13.3733  13
  -5 -13   1 262.454 13.5628  12
  -5 -13   1 275.845 13.6987   2
  -5 -13   1 269.395 12.8040   4
  -5 -13   1 225.659 13.2516  12
   4  13  -1 27.1737 2.25222  10
   4  13  -1 23.1011 2.52200   2
   4  13  -1 28.7989 2.82366   8
   4  13  -1 24.9563 2.64656  12
   4  13  -1 41.0403 3.85209   2
   4  13  -1 23.8339 2.60708  12
   4  13  -1 30.4098 2.88040   6
   4  13  -1 26.2989 2.91710  13
  -4 -13   1 22.0264 2.43461  12
  -4 -13   1 23.8905 2.11559   4
  -4 -13   1 23.2749 2.78320   2
  -4 -13   1 24.3313 2.76803  12
  -4 -13   1 29.6869 3.38379   9
  -4 -13   1 26.4554 2.57321  13
   3  13  -1 494.602 23.2669  12
   3  13  -1 413.061 23.1918   2
   3  13  -1 501.764 23.4000   8
   3  13  -1 487.793 23.0379   6
   3  13  -1 468.498 22.8014  10
   3  13  -1 503.624 23.1440  13
   3  13  -1 469.595 23.3039  12
  -3 -13   1 492.597 23.3941   2
  -3 -13   1 488.695 23.3131  12
  -3 -13   1 444.623 22.9834  13
  -3 -13   1 487.171 22.7748   4
  -3 -13   1 497.693 23.2767   9
  -3 -13   1 508.445 23.1391  13
  -3 -13   1 417.594 23.0458  12
   2  13  -1 4.66951 1.84584  12
   2  13  -1 8.18807 1.94156  12
   2  13  -1 4.03713 1.48671   2
   2  13  -1 9.04280 1.62847   6
   2  13  -1 6.52649 1.96236   2
   2  13  -1 10.3456 2.03192   8
   2  13  -1 4.58582 1.66372  13
   2  13  -1 5.46176 1.32083  10
  -2 -13   1 4.53318 1.44571  13
  -2 -13   1 7.99667 1.71503  13
  -2 -13   1 9.64416 2.14524   2
  -2 -13   1 8.21478 1.41769   4
  -2 -13   1 10.5109 2.09371  12
  -2 -13   1 8.31043 2.09326   9
   1  13  -1 5.37752 1.78369   8
   1  13  -1 5.91766 1.78312  12
   1  13  -1 3.49366 1.43383   6
   1  13  -1 4.62938 1.69920   2
   1  13  -1 4.11695 1.63565   2
   1  13  -1 6.64087 1.82523  12
   1  13  -1 6.88540 1.67931  13
   1  13  -1 3.40432 1.27130  10
  -1 -13   1 4.19931 1.75853  12
  -1 -13   1 3.29130 1.28782   4
  -1 -13   1 3.17678 1.46819  13
  -1 -13   1 4.84610 1.48718   9
  -1 -13   1 2.67738 1.71964   2
   0  13  -1 27.4527 2.92930  13
   0  13  -1 23.3819 2.67248   2
   0  13  -1 24.3007 2.72017   8
   0  13  -1 18.3844 2.12248  10
   0  13  -1 25.7984 2.65601  12
   0  13  -1 25.6968 2.78427   2
   0 -13   1 25.0455 2.49258   9
   0 -13   1 22.2530 2.10628  13
   0 -13   1 30.5672 3.26514   2
   0 -13   1 24.3786 2.63347  13
   0 -13   1 28.7256 3.05259  12
   0 -13   1 20.8284 2.48481   4
  -1  13  -1 162.812 8.40661  13
  -1  13  -1 151.077 8.54219  12
  -1  13  -1 162.200 8.87838   8
  -1  13  -1 163.349 8.57213   2
  -1  13  -1 140.220 8.47281   2
  -1  13  -1 163.158 8.53863  12
   1 -13   1 160.879 8.43476  12
   1 -13   1 140.099 7.98091  13
   1 -13   1 163.395 8.62619   2
   1 -13   1 166.812 8.32629   4
   1 -13   1 162.813 8.13958  13
  -2  13  -1 8.90556 1.93264   2
  -2  13  -1 6.32687 1.86429  12
  -2  13  -1 9.83425 2.09662   8
  -2  13  -1 7.80331 1.82950   2
  -2  13  -1 10.6113 2.02348  12
  -2  13  -1 6.37541 1.63501  13
   2 -13   1 11.6457 1.47077  13
   2 -13   1 11.3410 1.92634   4
   2 -13   1 12.2350 1.92014   2
  -3  13  -1 208.812 12.0533   8
  -3  13  -1 223.655 10.9313  12
  -3  13  -1 174.116 10.6910   2
  -3  13  -1 199.878 10.8167  12
  -3  13  -1 217.453 10.7306  13
   3 -13   1 205.991 10.1039  13
   3 -13   1 207.952 10.6992   2
   3 -13   1 212.988 10.8222   4
   3 -13   1 220.575 11.0743   7
   3 -13   1 208.173 10.5366  13
   3 -13   1 215.355 10.5947  12
  -4  13  -1 1.44386 1.60808   2
  -4  13  -1 2.51396 1.66158  12
  -4  13  -1 2.87068 1.46452  13
  -4  13  -1 1.27028 1.14825   6
  -4  13  -1 3.03157 1.71342  12
  -4  13  -1 2.50772 1.78331   8
  -4  13  -1 0.78062 1.34171   2
   4 -13   1 0.32504 1.31708   2
   4 -13   1 -0.9645 1.73004   7
   4 -13   1 -0.0484 1.17414  12
   4 -13   1 -0.2424 2.71700   4
  -5  13  -1 15.0159 2.12926   2
  -5  13  -1 14.2015 2.12542  12
  -5  13  -1 10.9699 1.89356   2
  -5  13  -1 13.2047 2.57933  12
  -5  13  -1 12.9443 1.92771  13
  -5  13  -1 14.7739 2.67113   8
  -5  13  -1 12.6076 1.71576   6
   5 -13   1 13.5115 2.32761   7
   5 -13   1 13.7112 1.69118   2
   5 -13   1 12.6605 1.51886  12
   5 -13   1 12.3174 2.38542   4
  -6  13  -1 3.65024 2.22929   6
  -6  13  -1 0.09928 1.60933  12
  -6  13  -1 4.34189 1.78384   2
  -6  13  -1 3.05907 1.57632  13
  -6  13  -1 6.95083 1.90106  12
  -6  13  -1 2.34104 2.06573   8
   6 -13   1 4.38280 1.96605   4
   6 -13   1 4.79718 2.11570   7
   6 -13   1 0.26616 1.03652   2
  -7  13  -1 154.462 8.78785  12
  -7  13  -1 172.376 8.82720  12
  -7  13  -1 158.685 8.79288   2
  -7  13  -1 166.543 9.56350   8
  -7  13  -1 161.616 9.24553  13
   7 -13   1 169.211 9.40160   7
  -8  13  -1 6.32913 1.70159   2
  -8  13  -1 4.04390 1.60347  13
  -8  13  -1 5.14499 2.38167   8
   8 -13   1 5.70767 2.25943   7
  16  12  -1 17.9766 4.21397   6
 -16 -12   1 12.3183 2.42899   2
 -16 -12   1 15.4418 3.80286   9
 -16 -12   1 17.3586 3.01368   5
 -16 -12   1 14.3143 2.42767  13
 -16 -12   1 14.4760 2.58007  12
  15  12  -1 2.98074 2.95904   6
  15  12  -1 2.76983 2.74470   3
 -15 -12   1 3.29645 2.20195  12
 -15 -12   1 6.05294 2.02979  13
 -15 -12   1 10.6312 3.41321   9
 -15 -12   1 2.49207 2.10815   2
 -15 -12   1 4.00814 2.34935   5
  14  12  -1 17.6131 2.14607   2
  14  12  -1 21.6050 3.27432   3
  14  12  -1 23.5903 3.91100   6
 -14 -12   1 18.2561 2.76825   2
 -14 -12   1 17.4598 2.89380   5
 -14 -12   1 15.0238 3.47638   9
 -14 -12   1 18.6592 2.75122  12
 -14 -12   1 19.6262 2.49879  13
 -14 -12   1 16.7291 2.41681  12
  13  12  -1 52.5802 5.22419   6
  13  12  -1 42.0167 3.30377  11
  13  12  -1 46.9356 3.86391   2
  13  12  -1 51.9830 2.96841  11
  13  12  -1 49.0466 3.47691  12
  13  12  -1 50.6113 4.74155   3
 -13 -12   1 46.1360 3.01670   4
 -13 -12   1 47.5451 4.05000  12
 -13 -12   1 49.4132 4.32807  12
 -13 -12   1 44.5587 3.89359   2
 -13 -12   1 38.2434 4.87753  13
 -13 -12   1 53.8215 4.57038   2
 -13 -12   1 42.6557 3.52753   8
 -13 -12   1 52.3792 5.86909   9
 -13 -12   1 47.2803 4.64117   5
  12  12  -1 28.6132 3.03739  12
  12  12  -1 34.8236 4.04235   3
  12  12  -1 31.5877 3.49663   2
  12  12  -1 36.7637 5.52755   6
  12  12  -1 35.0106 2.55197  13
  12  12  -1 29.6968 2.43914  11
 -12 -12   1 46.3296 4.22407   5
 -12 -12   1 32.8707 3.47095   2
 -12 -12   1 35.7987 2.41847   4
 -12 -12   1 30.7551 3.31487  12
 -12 -12   1 30.2570 3.42321  12
 -12 -12   1 34.6975 3.36370   2
 -12 -12   1 31.7804 3.06045   8
 -12 -12   1 38.5853 5.13214   9
 -12 -12   1 29.9561 3.02771  13
  11  12  -1 9.86320 1.41194  13
  11  12  -1 7.65808 2.35985   6
  11  12  -1 9.55337 2.17027   3
  11  12  -1 5.54709 1.64793  12
  11  12  -1 6.50884 1.44166  13
  11  12  -1 7.58049 1.98748   2
  11  12  -1 8.11821 1.31080  11
 -11 -12   1 5.44821 1.55945   8
 -11 -12   1 8.55185 1.50357   4
 -11 -12   1 8.82677 3.57304  12
 -11 -12   1 7.26942 1.90267  13
 -11 -12   1 8.40251 1.74030   2
 -11 -12   1 4.70332 3.95438   2
 -11 -12   1 7.19346 1.95227  12
 -11 -12   1 11.7015 2.38638   5
  10  12  -1 66.3689 4.61540   2
  10  12  -1 65.7003 4.34860  12
  10  12  -1 63.4061 4.50803   3
  10  12  -1 68.5124 5.05022   6
  10  12  -1 60.1481 3.92421  11
  10  12  -1 71.5163 4.09363  13
  10  12  -1 60.8300 3.90732  13
 -10 -12   1 57.7671 4.15798   8
 -10 -12   1 60.4325 4.51778  12
 -10 -12   1 66.4973 5.64515   9
 -10 -12   1 59.5966 3.54925   4
 -10 -12   1 68.0334 4.86064  12
 -10 -12   1 64.4131 4.56317  13
 -10 -12   1 57.4467 4.48994   2
 -10 -12   1 67.8735 4.97756   2
 -10 -12   1 73.2321 5.05833   5
   9  12  -1 196.619 9.43502  13
   9  12  -1 198.531 9.81280   2
   9  12  -1 187.559 9.58507   3
   9  12  -1 172.404 9.29733  13
   9  12  -1 185.179 9.62600  12
   9  12  -1 189.600 10.0536   6
  -9 -12   1 186.019 10.4548   9
  -9 -12   1 179.027 9.68488  12
  -9 -12   1 160.197 9.62145   2
  -9 -12   1 184.843 9.67351  13
  -9 -12   1 189.165 10.0024   2
  -9 -12   1 161.682 9.45712   8
  -9 -12   1 181.979 8.95185   4
  -9 -12   1 191.133 9.90535  12
  -9 -12   1 200.815 10.0806   5
   8  12  -1 38.3416 3.33516  12
   8  12  -1 42.7977 3.52782   8
   8  12  -1 39.6325 3.09119   3
   8  12  -1 43.2459 3.74439   2
   8  12  -1 41.5217 3.22541  13
   8  12  -1 41.8945 3.74883   6
  -8 -12   1 37.2710 3.91835   2
  -8 -12   1 37.8166 3.68592  12
  -8 -12   1 35.4775 3.44118  12
  -8 -12   1 40.5525 4.36731   9
  -8 -12   1 36.9724 3.88607   5
  -8 -12   1 37.5752 3.41641  13
  -8 -12   1 36.8943 3.54401   2
  -8 -12   1 33.2315 3.11090   8
   7  12  -1 151.517 7.90055   8
   7  12  -1 149.156 7.64718  13
   7  12  -1 147.457 7.97156   6
   7  12  -1 123.910 7.68958  12
   7  12  -1 138.248 7.50848  13
   7  12  -1 141.997 7.82401  12
   7  12  -1 153.991 7.95481   2
   7  12  -1 140.017 7.42476   3
  -7 -12   1 149.229 8.13608   2
  -7 -12   1 155.667 8.15104   5
  -7 -12   1 153.927 7.80168  13
  -7 -12   1 119.063 7.59436   8
  -7 -12   1 133.546 7.72430  12
  -7 -12   1 150.765 8.02748  12
  -7 -12   1 155.332 8.48704   9
   6  12  -1 2.91646 1.47554   6
   6  12  -1 4.13169 1.38480  13
   6  12  -1 4.23935 1.48049   2
   6  12  -1 3.87174 1.50090  12
   6  12  -1 2.14501 1.07941   3
   6  12  -1 2.88331 1.54131  12
   6  12  -1 2.41721 1.54347   8
   6  12  -1 1.45269 1.46395   5
   6  12  -1 1.29438 1.41721   2
   6  12  -1 3.09113 1.28517  13
  -6 -12   1 3.62027 1.75968  12
  -6 -12   1 1.30095 1.24325   8
  -6 -12   1 3.15485 1.46859   2
  -6 -12   1 5.59018 1.59500  13
  -6 -12   1 2.04373 1.91306   9
  -6 -12   1 7.45371 3.24973   2
  -6 -12   1 3.33900 1.51397  12
  -6 -12   1 1.61024 1.72542   5
   5  12  -1 0.96163 1.30859   2
   5  12  -1 0.27412 1.46789   5
   5  12  -1 1.03165 1.20966  13
   5  12  -1 2.50832 1.45956  12
   5  12  -1 1.49426 1.43881   2
   5  12  -1 3.32411 1.37499  13
   5  12  -1 2.60297 0.91077   3
   5  12  -1 2.83396 1.49399   6
   5  12  -1 -0.4460 1.44530   8
  -5 -12   1 1.74567 1.71264   5
  -5 -12   1 0.98767 1.16774  13
  -5 -12   1 1.94477 1.28301   8
  -5 -12   1 3.95152 0.89950   4
  -5 -12   1 -1.1921 1.65124  12
  -5 -12   1 3.05978 1.70052   2
  -5 -12   1 1.56811 1.35942   2
  -5 -12   1 0.84957 1.68463   9
  -5 -12   1 0.93591 1.39789  13
   4  12  -1 41.3200 3.62653   2
   4  12  -1 51.8486 3.71907   8
   4  12  -1 47.5309 3.67582  12
   4  12  -1 46.2061 3.33308   6
   4  12  -1 35.8392 3.41948  12
   4  12  -1 39.7582 2.63815  10
   4  12  -1 42.7088 3.44699   5
   4  12  -1 39.7194 3.44183   2
   4  12  -1 42.5677 3.16350  13
   4  12  -1 41.2670 3.36195  13
  -4 -12   1 46.9777 3.84392   9
  -4 -12   1 38.7549 3.25330  12
  -4 -12   1 45.8669 2.71128   4
  -4 -12   1 52.6870 4.19182   2
  -4 -12   1 35.0448 3.15253   8
  -4 -12   1 44.2439 3.83946   2
  -4 -12   1 45.1985 3.42942  13
  -4 -12   1 36.6577 3.13336  13
  -4 -12   1 43.3965 3.70419  12
   3  12  -1 772.935 35.5138   2
   3  12  -1 789.511 35.5427   8
   3  12  -1 773.007 35.2874   6
   3  12  -1 733.474 35.4574  12
   3  12  -1 740.317 35.0289  10
   3  12  -1 670.080 35.3972   5
   3  12  -1 778.063 35.3288  13
   3  12  -1 767.570 35.4331  12
   3  12  -1 676.525 35.6882   2
   3  12  -1 693.647 35.2139  13
  -3 -12   1 762.862 35.5123   9
  -3 -12   1 712.342 35.2524  13
  -3 -12   1 771.480 35.0158   4
  -3 -12   1 773.485 35.5590   2
  -3 -12   1 672.814 35.2715  12
  -3 -12   1 792.570 35.3400  13
  -3 -12   1 663.314 35.3461   8
  -3 -12   1 770.636 35.5031  12
   2  12  -1 269.505 13.4369  12
   2  12  -1 290.557 13.3161  13
   2  12  -1 237.936 13.1081  13
   2  12  -1 250.174 13.4078   2
   2  12  -1 277.625 13.0576  10
   2  12  -1 279.062 13.2020   6
   2  12  -1 231.270 13.3352   5
   2  12  -1 274.585 13.3960  12
   2  12  -1 284.137 13.5685   8
   2  12  -1 276.969 13.4615   2
  -2 -12   1 279.945 13.0017   4
  -2 -12   1 287.787 13.3643   9
  -2 -12   1 235.746 13.1815  12
  -2 -12   1 281.569 13.5376   2
  -2 -12   1 284.077 13.2800  13
  -2 -12   1 251.554 13.1429  13
  -2 -12   1 275.984 13.4651  12
  -2 -12   1 228.725 13.2235   2
   1  12  -1 889.266 47.7301  13
   1  12  -1 1031.15 47.8877   2
   1  12  -1 1042.66 47.7409  13
   1  12  -1 934.787 48.0389   5
   1  12  -1 1088.09 48.0385   8
   1  12  -1 1058.02 47.6557   6
   1  12  -1 987.395 47.6134  10
   1  12  -1 953.156 47.8735   2
   1  12  -1 1019.43 47.9518  12
   1  12  -1 1064.32 47.8613  12
  -1 -12   1 917.470 48.7195   2
  -1 -12   1 1043.16 47.8512  12
  -1 -12   1 896.835 47.6640  12
  -1 -12   1 1074.38 47.9648   2
  -1 -12   1 993.404 47.6125  13
  -1 -12   1 907.298 48.8822   8
  -1 -12   1 1074.08 47.6852  13
  -1 -12   1 1066.39 47.5897   4
  -1 -12   1 1052.61 47.6955   9
   0  12  -1 1.24533 1.50236   2
   0  12  -1 -0.3174 1.53370  12
   0  12  -1 -0.1738 1.28861  13
   0  12  -1 0.93675 1.46181   2
   0  12  -1 1.49087 1.13791  10
   0  12  -1 -0.9274 1.49845  12
   0  12  -1 2.51049 1.54763   8
   0 -12   1 3.31007 1.34254   4
   0 -12   1 0.16520 1.57081   2
   0 -12   1 2.08088 1.32656  13
   0 -12   1 2.62225 1.57835  12
   0 -12   1 0.00100 1.10277  13
   0 -12   1 1.74365 1.25822   9
  -1  12  -1 95.4625 5.72673  10
  -1  12  -1 102.456 6.21238   8
  -1  12  -1 99.5514 5.91245  12
  -1  12  -1 102.532 5.77176  13
  -1  12  -1 102.072 5.96410  12
  -1  12  -1 105.145 5.99285   2
  -1  12  -1 98.2644 5.95890   2
   1 -12   1 97.2446 5.82336  12
   1 -12   1 105.552 5.71210   4
   1 -12   1 92.9638 5.39912  13
   1 -12   1 109.751 5.57605  13
   1 -12   1 105.487 5.97133   2
  -2  12  -1 28.1425 2.73131  12
  -2  12  -1 30.3120 2.86609  13
  -2  12  -1 30.2102 3.06140   2
  -2  12  -1 28.2881 2.69801   2
  -2  12  -1 30.2940 3.44858   8
  -2  12  -1 29.7593 3.00316  12
   2 -12   1 34.1837 2.48680  13
   2 -12   1 26.4187 2.25360  13
   2 -12   1 28.5246 3.01045   2
   2 -12   1 26.8390 2.81080   4
  -3  12  -1 106.831 6.03714   2
  -3  12  -1 103.425 5.84182  13
  -3  12  -1 101.808 5.98577   2
  -3  12  -1 97.7353 5.97529  12
  -3  12  -1 105.799 5.96504  12
  -3  12  -1 112.691 6.42160   8
   3 -12   1 104.871 5.32243  13
   3 -12   1 98.9727 5.25601  13
   3 -12   1 102.035 5.86847   2
   3 -12   1 96.3345 5.71860  12
   3 -12   1 103.177 6.11874   7
   3 -12   1 108.091 5.98641   4
  -4  12  -1 3.06323 1.61315   2
  -4  12  -1 4.15419 1.97213   8
  -4  12  -1 1.90700 1.17324   6
  -4  12  -1 5.40131 1.61829  12
  -4  12  -1 2.96542 1.41969   2
  -4  12  -1 4.36108 1.47164  13
   4 -12   1 4.80497 1.28691  12
   4 -12   1 3.19131 1.41932   2
   4 -12   1 2.89875 1.75911   4
  -5  12  -1 118.996 6.37623  12
  -5  12  -1 115.450 6.99205   8
  -5  12  -1 105.637 6.14734  13
  -5  12  -1 101.462 6.62073  12
  -5  12  -1 121.352 7.76766   2
  -5  12  -1 115.457 6.65868   2
  -5  12  -1 106.059 6.11175   6
   5 -12   1 107.968 6.63950   7
   5 -12   1 113.610 6.66236   4
   5 -12   1 108.098 5.96472   2
  -6  12  -1 22.0155 2.40830  12
  -6  12  -1 23.0848 2.27318  13
  -6  12  -1 22.9448 2.46526  12
  -6  12  -1 18.4194 2.79840   8
  -6  12  -1 25.5340 2.54153   2
  -6  12  -1 19.0565 2.55895   6
   6 -12   1 19.2915 2.10693   2
   6 -12   1 23.6544 2.80695   7
   6 -12   1 23.8420 2.79063   4
  -7  12  -1 20.7133 2.45211   2
  -7  12  -1 23.2431 2.38447  12
  -7  12  -1 19.9640 2.57925   6
  -7  12  -1 21.8237 2.37666   2
  -7  12  -1 21.6370 2.79882   8
  -7  12  -1 23.4327 2.44283  12
  -7  12  -1 22.3337 2.28303  13
   7 -12   1 20.3621 2.76890   7
   7 -12   1 24.0395 2.94826   4
  -8  12  -1 8.53971 2.51014   8
  -8  12  -1 15.5956 1.99635  13
  -8  12  -1 12.0001 2.02840  12
  -8  12  -1 13.4030 2.02410  12
  -8  12  -1 13.7570 1.97404   2
   8 -12   1 15.7084 2.71664   7
  -9  12  -1 29.5023 3.19118  12
  -9  12  -1 20.3949 2.94502   8
  -9  12  -1 24.5875 2.66639   2
  -9  12  -1 22.5299 2.35004  13
  -9  12  -1 22.4965 2.38212  12
   9 -12   1 25.3453 3.18495   7
  16  11  -1 2.33987 4.76277   6
 -16 -11   1 3.97839 3.12745  12
 -16 -11   1 0.25569 2.08155   5
 -16 -11   1 -1.7891 4.75882   9
 -16 -11   1 0.57935 1.79516   2
 -16 -11   1 -0.0577 1.75828  13
  15  11  -1 5.58652 2.52131   6
  15  11  -1 6.58258 2.96234   3
 -15 -11   1 9.51825 2.24419   2
 -15 -11   1 10.1116 2.03532  13
 -15 -11   1 12.3685 2.56485   5
 -15 -11   1 10.5615 2.27513  12
 -15 -11   1 8.61557 2.15481  12
 -15 -11   1 2.77941 2.92037   9
  14  11  -1 14.3747 1.73407  12
  14  11  -1 17.3944 3.17138   3
  14  11  -1 15.2257 3.01523   6
  14  11  -1 18.2237 1.94695   2
 -14 -11   1 15.6328 3.51662   9
 -14 -11   1 20.0288 2.47258  13
 -14 -11   1 19.9930 2.39277   2
 -14 -11   1 14.3900 1.86555   8
 -14 -11   1 21.7630 2.61827   2
 -14 -11   1 21.1429 2.76771   5
 -14 -11   1 18.3734 2.65864  12
 -14 -11   1 22.7341 2.70487  12
  13  11  -1 38.0014 4.76015   6
  13  11  -1 31.7077 2.91274  12
  13  11  -1 47.7333 5.26718   3
  13  11  -1 44.6180 3.38545   2
 -13 -11   1 36.7044 2.73538   4
 -13 -11   1 39.9842 4.14940   5
 -13 -11   1 38.1884 3.84456  12
 -13 -11   1 38.0474 3.38807   2
 -13 -11   1 34.4867 3.55446  12
 -13 -11   1 42.1035 5.52154   9
 -13 -11   1 29.1474 3.01523   8
 -13 -11   1 38.6206 3.63354  13
 -13 -11   1 41.5758 4.02614   2
  12  11  -1 11.0863 1.10460  13
  12  11  -1 12.1378 1.37878  11
  12  11  -1 12.1627 2.52144   3
  12  11  -1 14.7264 1.49544  13
  12  11  -1 13.0269 1.98559   2
  12  11  -1 11.6783 2.62362   6
  12  11  -1 11.8874 1.72081  12
 -12 -11   1 9.01523 2.16536  12
 -12 -11   1 11.6771 2.70391   2
 -12 -11   1 12.3879 2.31362   5
 -12 -11   1 12.4806 2.94202   8
 -12 -11   1 13.9244 3.03535   9
 -12 -11   1 12.1008 2.02016   2
 -12 -11   1 10.7286 2.04504  12
 -12 -11   1 15.1619 2.11252  13
 -12 -11   1 10.2516 1.42648   4
  11  11  -1 168.265 8.58387   2
  11  11  -1 166.313 7.99898  13
  11  11  -1 149.751 7.94709  11
  11  11  -1 152.206 7.93355  13
  11  11  -1 163.965 9.16231   6
  11  11  -1 160.370 8.80997   3
 -11 -11   1 138.802 8.50033   2
 -11 -11   1 175.394 9.85175   9
 -11 -11   1 157.678 8.51557  13
 -11 -11   1 163.835 8.92814   5
 -11 -11   1 167.074 8.79534  12
 -11 -11   1 134.244 8.32442   8
 -11 -11   1 172.093 8.87782   2
 -11 -11   1 158.719 7.96449   4
 -11 -11   1 160.264 8.56260  12
  10  11  -1 8.40626 1.47280  13
  10  11  -1 9.90909 2.40760   6
  10  11  -1 9.64594 1.77131  12
  10  11  -1 12.9803 2.09744   2
  10  11  -1 8.25605 1.36345  11
  10  11  -1 10.1025 1.42313  13
  10  11  -1 11.7338 2.19749   3
 -10 -11   1 12.0218 1.31917   4
 -10 -11   1 11.9248 2.27044   5
 -10 -11   1 10.9208 1.95840  12
 -10 -11   1 14.2136 1.80154   8
 -10 -11   1 9.71076 2.12479   2
 -10 -11   1 12.6813 2.23769  12
 -10 -11   1 8.74471 1.85047   2
 -10 -11   1 10.2384 2.59867   9
   9  11  -1 3.34315 1.77299   6
   9  11  -1 4.04682 1.21496  13
   9  11  -1 3.61944 1.51006  12
   9  11  -1 4.20083 3.05227   2
   9  11  -1 4.21578 1.35083  13
   9  11  -1 3.19763 1.82138   5
   9  11  -1 4.80541 1.73063   3
  -9 -11   1 7.22365 1.98059  12
  -9 -11   1 7.71639 1.69180  12
  -9 -11   1 5.75760 1.44282   8
  -9 -11   1 4.01700 1.87123   5
  -9 -11   1 6.28834 2.20950   9
  -9 -11   1 4.03833 1.60677  13
  -9 -11   1 5.12451 1.00943   4
  -9 -11   1 5.37938 1.67907   2
  -9 -11   1 7.04512 1.99955   2
   8  11  -1 97.1738 5.69602   2
   8  11  -1 92.9400 5.62875   5
   8  11  -1 103.611 5.93891   6
   8  11  -1 97.2725 5.30473  13
   8  11  -1 102.224 5.57568   8
   8  11  -1 92.9293 5.46465  12
   8  11  -1 79.9608 6.54893  12
   8  11  -1 92.3115 5.40765   3
   8  11  -1 88.4956 5.17555  13
  -8 -11   1 80.2023 5.26842   8
  -8 -11   1 90.4470 5.57707   2
  -8 -11   1 94.8121 5.56905  12
  -8 -11   1 95.5124 5.92458   5
  -8 -11   1 97.3462 6.39955   9
  -8 -11   1 93.0857 5.87964   2
  -8 -11   1 92.3923 5.75075  12
  -8 -11   1 98.0257 5.55665  13
   7  11  -1 64.7894 4.56311  12
   7  11  -1 84.9018 4.57911  13
   7  11  -1 70.3249 4.70493   5
   7  11  -1 77.5454 4.84868   2
   7  11  -1 62.2891 4.54743   2
   7  11  -1 74.0307 4.68350  12
   7  11  -1 72.8662 4.88655   6
   7  11  -1 74.0497 4.37457  13
   7  11  -1 83.2944 4.80670   8
   7  11  -1 79.8159 4.40388   3
  -7 -11   1 85.7983 4.75305  13
  -7 -11   1 81.2222 5.05302   5
  -7 -11   1 82.3791 5.04806   2
  -7 -11   1 82.3575 4.97495  12
  -7 -11   1 77.1944 4.68713  12
  -7 -11   1 82.4801 5.44432   9
  -7 -11   1 64.9998 4.36154  13
  -7 -11   1 65.5645 4.48629   8
  -7 -11   1 71.2025 4.63269   2
   6  11  -1 12.7535 1.60603  13
   6  11  -1 10.4922 1.78066   8
   6  11  -1 14.5993 2.12994   2
   6  11  -1 9.85134 1.78703  12
   6  11  -1 7.88298 1.72091   5
   6  11  -1 9.97654 1.64537   2
   6  11  -1 12.2719 1.83404  12
   6  11  -1 13.6641 1.52411   3
   6  11  -1 12.8777 1.96682   6
   6  11  -1 13.6343 1.71704  13
  -6 -11   1 13.8921 2.03270   2
  -6 -11   1 11.6822 1.63587   8
  -6 -11   1 11.9671 1.66671   2
  -6 -11   1 13.5628 2.09931   5
  -6 -11   1 15.0629 1.91395  13
  -6 -11   1 13.2075 2.08616  12
  -6 -11   1 12.3581 1.65411  13
  -6 -11   1 13.3193 2.25590   9
  -6 -11   1 12.3544 1.81589  12
   5  11  -1 310.198 14.6655   2
   5  11  -1 296.241 14.1143   3
   5  11  -1 266.953 14.5279  12
   5  11  -1 314.961 14.4574  13
   5  11  -1 300.543 14.5769  12
   5  11  -1 304.981 14.6106   8
   5  11  -1 305.745 14.6376   6
   5  11  -1 280.710 14.3478  13
  -5 -11   1 306.007 14.6991  12
  -5 -11   1 309.709 14.9223   9
  -5 -11   1 309.833 14.5209  13
  -5 -11   1 247.220 14.4489   2
  -5 -11   1 254.007 14.4157   8
  -5 -11   1 294.633 14.5092  12
  -5 -11   1 306.351 14.7586   5
  -5 -11   1 273.725 14.6142  13
  -5 -11   1 312.901 14.7708   2
   4  11  -1 31.9757 2.79101  13
   4  11  -1 32.3598 3.09809   2
   4  11  -1 39.2627 2.17685   3
   4  11  -1 47.8115 4.08131   2
   4  11  -1 36.8680 3.16435  12
   4  11  -1 25.8188 3.32320   5
   4  11  -1 41.5010 3.02086   6
   4  11  -1 32.4613 3.07349  12
   4  11  -1 38.5007 2.28134  10
   4  11  -1 35.5754 2.92994  13
   4  11  -1 42.4240 3.28246   8
  -4 -11   1 38.7457 3.45589   5
  -4 -11   1 33.3787 3.04613  13
  -4 -11   1 36.8120 3.40778   9
  -4 -11   1 30.9042 2.91380  12
  -4 -11   1 33.5221 2.76284  13
  -4 -11   1 34.4986 2.91413   8
  -4 -11   1 43.3604 4.28098   2
  -4 -11   1 34.3236 3.31577  12
  -4 -11   1 36.2382 3.42242   2
  -4 -11   1 36.8561 2.32352   4
   3  11  -1 8.10731 1.85019   5
   3  11  -1 12.9987 1.61160   6
   3  11  -1 10.8378 1.77218  12
   3  11  -1 9.67055 1.32461  10
   3  11  -1 8.58079 1.51847  13
   3  11  -1 9.00214 1.68748   8
   3  11  -1 9.75704 1.72286  12
   3  11  -1 10.0457 1.65671   2
   3  11  -1 7.88057 1.55949   2
   3  11  -1 10.6864 1.63747  13
  -3 -11   1 8.97536 1.53599  12
  -3 -11   1 9.01529 1.54840   2
  -3 -11   1 11.0083 2.03810   2
  -3 -11   1 12.6959 1.24938   4
  -3 -11   1 10.6015 1.83751  12
  -3 -11   1 10.9060 1.59952  13
  -3 -11   1 9.38767 1.41842  13
  -3 -11   1 6.70350 1.38916   8
  -3 -11   1 10.3809 1.73533   9
   2  11  -1 35.0794 3.11681   2
   2  11  -1 44.5741 3.38978   8
   2  11  -1 37.0119 2.60649  10
   2  11  -1 36.2756 3.23280  12
   2  11  -1 38.7852 2.99842  13
   2  11  -1 39.0657 3.20670   2
   2  11  -1 33.0755 3.08599  12
   2  11  -1 41.9128 2.91842   6
  -2 -11   1 38.5652 2.78117  13
  -2 -11   1 31.5979 3.89822   8
  -2 -11   1 35.4143 3.29963  12
  -2 -11   1 37.8301 3.36921   2
  -2 -11   1 27.7329 2.76637  12
  -2 -11   1 39.6217 3.03291  13
  -2 -11   1 39.0204 3.19092   9
  -2 -11   1 38.1807 2.56044   4
   1  11  -1 145.660 7.56442  12
   1  11  -1 124.705 7.47765  13
   1  11  -1 138.669 7.52873   2
   1  11  -1 142.257 7.22651  10
   1  11  -1 147.337 7.58078   2
   1  11  -1 123.267 7.45942   5
   1  11  -1 145.820 7.50060  12
   1  11  -1 150.896 7.71979   8
   1  11  -1 135.935 7.24452   9
   1  11  -1 149.155 7.39133  13
  -1 -11   1 146.147 7.34496  13
  -1 -11   1 157.061 7.62868  12
  -1 -11   1 129.160 7.31052  12
  -1 -11   1 148.376 7.40209   9
  -1 -11   1 123.806 7.38296   8
  -1 -11   1 143.062 7.18702   4
  -1 -11   1 141.920 8.00326   2
  -1 -11   1 130.548 7.36642   2
  -1 -11   1 140.366 7.21987  13
   0  11  -1 47.6830 3.28984  10
   0  11  -1 48.6796 3.43091  13
   0  11  -1 47.8291 3.62588   5
   0  11  -1 51.9909 3.86299   8
   0  11  -1 49.6523 3.11747   9
   0  11  -1 52.3594 3.60059   2
   0  11  -1 49.1779 3.59360  12
   0  11  -1 44.2762 3.22231  13
   0  11  -1 52.4763 3.64649  12
   0  11  -1 47.2962 3.58193   2
   0 -11   1 52.4433 3.23387   4
   0 -11   1 40.9817 3.39599   8
   0 -11   1 51.8906 3.65602  12
   0 -11   1 51.0002 3.40826   2
   0 -11   1 50.4866 3.34302  13
   0 -11   1 51.0063 3.29433   9
   0 -11   1 54.2717 3.48915  10
   0 -11   1 43.7804 3.25480  12
   0 -11   1 46.2286 3.72525   2
   0 -11   1 51.1466 3.17495  13
  -1  11  -1 611.793 29.5537   9
  -1  11  -1 662.606 29.9009  12
  -1  11  -1 623.459 29.9298  12
  -1  11  -1 660.203 30.1218   8
  -1  11  -1 560.923 29.6925  13
  -1  11  -1 551.716 29.9284   5
  -1  11  -1 668.359 29.9631   2
  -1  11  -1 608.300 29.8320  10
  -1  11  -1 626.078 29.9407   2
  -1  11  -1 657.495 29.8056  13
   1 -11   1 591.209 29.9622   8
   1 -11   1 663.363 29.9386   2
   1 -11   1 527.443 29.6530  12
   1 -11   1 658.544 29.6534  13
   1 -11   1 643.985 29.7842   4
   1 -11   1 609.571 29.5986  13
   1 -11   1 650.366 29.9106  10
   1 -11   1 597.268 29.7788   2
   1 -11   1 646.463 29.5899   9
   1 -11   1 642.074 29.8383  12
  -2  11  -1 45.7029 3.77037   5
  -2  11  -1 53.6451 3.57907  13
  -2  11  -1 43.3288 3.32847  13
  -2  11  -1 51.0781 2.93677   9
  -2  11  -1 48.1219 3.73247  12
  -2  11  -1 50.2369 3.60781  10
  -2  11  -1 55.3422 3.78880   2
  -2  11  -1 48.2627 3.74869   2
  -2  11  -1 50.6426 3.71430  12
  -2  11  -1 59.4000 4.08920   8
   2 -11   1 50.6691 3.94516  10
   2 -11   1 49.5360 3.10615  13
   2 -11   1 51.5476 3.74818   2
   2 -11   1 57.4318 3.60965   4
   2 -11   1 55.3256 3.26942  13
   2 -11   1 49.6521 3.39961   2
  -3  11  -1 30.5003 2.91050  12
  -3  11  -1 28.5168 2.69431  13
  -3  11  -1 25.5410 2.78723  12
  -3  11  -1 29.0845 2.87631   2
  -3  11  -1 33.5851 3.39531   8
  -3  11  -1 29.2100 2.85590   2
  -3  11  -1 23.9739 2.39057  13
   3 -11   1 26.0304 2.54717  12
   3 -11   1 26.2412 1.97764  13
   3 -11   1 28.2491 2.81075   4
   3 -11   1 26.6055 2.08051  13
   3 -11   1 28.9712 2.78777   2
   3 -11   1 31.0277 3.07908   7
   3 -11   1 25.2811 2.62430  10
  -4  11  -1 11.5949 1.55226   6
  -4  11  -1 11.6477 1.68936  13
  -4  11  -1 10.6110 1.96488   2
  -4  11  -1 9.21496 1.82283  12
  -4  11  -1 12.5085 1.79444   2
  -4  11  -1 9.20436 2.05126   8
  -4  11  -1 9.48820 1.76563  12
   4 -11   1 11.7633 1.65262   2
   4 -11   1 9.36707 1.51014  12
   4 -11   1 10.3873 1.96258   7
   4 -11   1 8.65730 1.69719   4
  -5  11  -1 103.521 6.18941   8
  -5  11  -1 102.513 5.65449  12
  -5  11  -1 96.0966 5.62467  12
  -5  11  -1 90.8326 5.43784   6
  -5  11  -1 92.6507 5.55889   2
  -5  11  -1 88.6654 5.51088   2
  -5  11  -1 99.9370 5.46255  13
   5 -11   1 101.383 5.85641   4
   5 -11   1 89.4106 5.18263  12
   5 -11   1 103.698 5.98322   7
   5 -11   1 96.9945 5.28159   2
  -6  11  -1 -0.3908 1.34600   2
  -6  11  -1 0.18757 1.92350   8
  -6  11  -1 0.22960 1.18014   2
  -6  11  -1 -0.6598 1.11497   6
  -6  11  -1 -3.0421 1.29851  12
  -6  11  -1 -0.0476 1.20829  13
  -6  11  -1 -1.2982 1.33507  12
   6 -11   1 2.89159 1.79434   7
   6 -11   1 -0.0699 0.92959   2
   6 -11   1 -0.8157 1.52540   4
  -7  11  -1 115.314 6.83460   6
  -7  11  -1 129.469 6.80831  12
  -7  11  -1 118.530 7.44118   8
  -7  11  -1 115.026 6.64208   2
  -7  11  -1 128.473 6.68643  13
  -7  11  -1 124.151 8.23251   2
  -7  11  -1 129.951 6.74854  12
   7 -11   1 128.820 7.40054   4
   7 -11   1 119.499 7.30992   7
  -8  11  -1 22.0768 2.47915   2
  -8  11  -1 30.5081 2.80718   2
  -8  11  -1 27.9648 2.76935  13
  -8  11  -1 28.6004 2.84604  12
  -8  11  -1 30.9941 2.88939  12
  -8  11  -1 27.9490 3.14923   8
   8 -11   1 30.0688 3.24614   7
  -9  11  -1 11.5073 2.41449   8
  -9  11  -1 9.88138 1.72464  12
  -9  11  -1 9.72595 1.67051  12
  -9  11  -1 10.0609 1.72645  13
  -9  11  -1 12.4494 1.72642   2
   9 -11   1 7.83405 2.39036   7
 -10  11  -1 41.2255 3.02355  13
 -10  11  -1 34.9478 4.21356   8
 -10  11  -1 37.9411 2.90194  12
 -10  11  -1 38.4769 2.93918  12
  10 -11   1 35.1834 4.10849   7
  16  10  -1 26.1906 4.11965   6
 -16 -10   1 27.8715 4.57526   9
 -16 -10   1 43.6926 3.72912  12
 -16 -10   1 37.6423 3.53435   2
 -16 -10   1 35.4040 4.31870   5
 -16 -10   1 39.3066 3.58328  13
  15  10  -1 25.9518 3.63125   3
  15  10  -1 19.0315 3.27016   6
 -15 -10   1 22.1341 2.95690   5
 -15 -10   1 23.0343 2.50259  13
 -15 -10   1 20.3385 3.87603   9
 -15 -10   1 25.0447 2.57640  12
 -15 -10   1 31.0372 3.42238   2
 -15 -10   1 25.9387 2.76053  12
  14  10  -1 -1.0847 2.18314   6
  14  10  -1 0.64436 1.00258  12
  14  10  -1 -1.5302 2.26038   3
 -14 -10   1 -2.1324 1.72595   2
 -14 -10   1 2.83623 3.02191   2
 -14 -10   1 3.78050 1.65367  12
 -14 -10   1 -0.6107 1.25592   8
 -14 -10   1 -3.0236 2.45346   9
 -14 -10   1 -0.6282 1.71238  12
 -14 -10   1 -1.0400 1.48801  13
  13  10  -1 0.82356 2.38652   6
  13  10  -1 5.35875 4.77978   3
  13  10  -1 0.01962 1.21479   2
 -13 -10   1 1.49356 2.44371   9
 -13 -10   1 1.18923 1.27648   8
 -13 -10   1 0.97190 1.19647   4
 -13 -10   1 -1.0972 1.32120   2
 -13 -10   1 2.37171 2.06022  12
 -13 -10   1 3.49555 1.57846  13
 -13 -10   1 1.36200 1.77807  12
 -13 -10   1 2.53914 1.82308   2
 -13 -10   1 2.00759 1.90163   5
  12  10  -1 92.2689 6.37852   6
  12  10  -1 83.8271 4.52916  11
  12  10  -1 94.9999 6.13969   3
  12  10  -1 90.9622 4.60294  11
  12  10  -1 86.7198 5.22719   2
  12  10  -1 87.4489 5.02360  12
 -12 -10   1 85.1995 4.93420   4
 -12 -10   1 83.4994 5.45514   2
 -12 -10   1 95.3135 5.75034   2
 -12 -10   1 87.1601 5.19974   8
 -12 -10   1 96.8024 5.87085   5
 -12 -10   1 96.0285 5.41333  12
 -12 -10   1 95.9628 8.68161   9
 -12 -10   1 89.8588 5.42466  13
  11  10  -1 8.37623 1.15591  13
  11  10  -1 11.2762 1.76782   2
  11  10  -1 7.71831 2.18498   3
  11  10  -1 9.57293 1.20621  11
  11  10  -1 9.41561 1.11594  13
  11  10  -1 8.20672 1.56290  12
  11  10  -1 10.4478 2.39046   6
 -11 -10   1 6.04479 1.97307   5
 -11 -10   1 8.64122 1.69713   2
 -11 -10   1 11.6768 2.05589  12
 -11 -10   1 7.72965 1.77423  12
 -11 -10   1 8.14705 1.99145   2
 -11 -10   1 10.1540 1.38883   4
 -11 -10   1 7.47317 2.27519   9
 -11 -10   1 10.7968 1.82933  13
 -11 -10   1 9.33269 1.59717   8
  10  10  -1 135.099 7.56529   3
  10  10  -1 136.309 7.33993   2
  10  10  -1 134.307 6.82265  13
  10  10  -1 138.435 6.87241  13
  10  10  -1 143.624 7.90317   6
  10  10  -1 129.159 7.46385   5
  10  10  -1 125.811 6.81758  11
 -10 -10   1 131.350 7.30109  12
 -10 -10   1 140.243 8.35810   9
 -10 -10   1 146.886 7.36082  13
 -10 -10   1 142.001 7.66912   5
 -10 -10   1 142.033 7.62797   2
 -10 -10   1 122.081 7.06959   4
 -10 -10   1 136.931 7.51614  12
 -10 -10   1 133.456 7.34560   2
 -10 -10   1 121.084 7.10872   8
   9  10  -1 389.546 20.2648   2
   9  10  -1 421.562 20.3547   6
   9  10  -1 426.692 19.7077  13
   9  10  -1 428.365 20.0075   2
   9  10  -1 395.271 19.6465  13
   9  10  -1 418.879 20.0696   3
   9  10  -1 399.526 20.0701   5
   9  10  -1 409.679 19.8698  12
  -9 -10   1 401.753 19.8585   8
  -9 -10   1 400.379 19.5395   4
  -9 -10   1 425.398 20.7163   9
  -9 -10   1 440.480 20.2090   2
  -9 -10   1 435.367 20.2129   5
  -9 -10   1 414.338 19.9734  12
  -9 -10   1 397.534 19.9973   2
  -9 -10   1 349.248 19.7865  13
  -9 -10   1 433.764 19.9703  13
  -9 -10   1 426.868 20.1355  12
  -9 -10   1 383.236 20.2163   6
   8  10  -1 1.03153 1.19014  12
   8  10  -1 0.68712 1.27416   2
   8  10  -1 1.22022 1.29172   8
   8  10  -1 -1.7920 1.27825   2
   8  10  -1 -0.2168 1.01571  13
   8  10  -1 0.60948 1.33028  12
   8  10  -1 1.15495 1.40069   3
   8  10  -1 -0.8572 1.12370  13
   8  10  -1 0.62060 1.67933   6
  -8 -10   1 0.90176 1.05535  13
  -8 -10   1 -1.5470 1.50487   5
  -8 -10   1 -0.9012 1.28156  12
  -8 -10   1 -1.7538 1.49633   2
  -8 -10   1 0.39936 1.74833   9
  -8 -10   1 0.01046 1.58024  12
  -8 -10   1 -0.3498 1.33505  13
  -8 -10   1 1.25739 1.22571   8
  -8 -10   1 0.36995 1.36343   2
   7  10  -1 294.361 15.1057   5
   7  10  -1 282.463 15.2532  12
   7  10  -1 310.980 15.2753   6
   7  10  -1 293.210 14.8284  13
   7  10  -1 321.855 14.9184  13
   7  10  -1 315.795 15.1312   2
   7  10  -1 313.818 15.0387  12
   7  10  -1 327.472 15.1158   8
   7  10  -1 310.563 14.9488   3
   7  10  -1 261.480 15.0135   2
  -7 -10   1 279.813 14.9297   8
  -7 -10   1 315.968 15.2395  12
  -7 -10   1 290.733 15.0567   2
  -7 -10   1 313.598 15.0386  13
  -7 -10   1 319.387 15.2598   5
  -7 -10   1 322.798 15.6516   9
  -7 -10   1 319.474 15.2717   2
  -7 -10   1 309.823 15.0580  12
   6  10  -1 102.573 6.06414   6
   6  10  -1 107.540 5.53917   3
   6  10  -1 95.5716 5.78665   2
   6  10  -1 100.132 5.57216  13
   6  10  -1 104.002 5.84313   5
   6  10  -1 107.295 5.81247  12
   6  10  -1 111.486 6.33985   2
   6  10  -1 86.2080 5.70017  12
   6  10  -1 116.460 5.89948   8
   6  10  -1 108.559 5.69811  13
  -6 -10   1 100.514 5.67430   8
  -6 -10   1 104.876 5.85094  12
  -6 -10   1 104.452 5.80929  13
  -6 -10   1 110.548 6.03761  12
  -6 -10   1 90.7632 5.58514  13
  -6 -10   1 96.8786 5.78390   2
  -6 -10   1 109.001 6.09634   5
  -6 -10   1 114.530 6.42242   9
  -6 -10   1 106.112 6.08025   2
   5  10  -1 17.3376 1.98329  12
   5  10  -1 16.1131 1.87181   2
   5  10  -1 19.1625 2.18935   2
   5  10  -1 23.1252 2.51628   8
   5  10  -1 21.6125 2.08688  12
   5  10  -1 17.5048 2.00707   5
   5  10  -1 18.5565 1.82424  13
   5  10  -1 18.4064 1.79949  13
   5  10  -1 18.8751 1.75449   3
   5  10  -1 19.9330 2.39452   6
  -5 -10   1 19.6518 2.15831  12
  -5 -10   1 19.4422 2.30609   9
  -5 -10   1 31.0567 3.19557   2
  -5 -10   1 18.9612 1.96239  13
  -5 -10   1 28.0644 2.88662   5
  -5 -10   1 17.8553 2.18151   8
  -5 -10   1 15.9896 1.72764  13
  -5 -10   1 17.7872 1.91990  12
  -5 -10   1 26.0373 2.88569   2
   4  10  -1 309.879 15.0416  10
   4  10  -1 306.361 15.5310   5
   4  10  -1 334.556 15.5791   8
   4  10  -1 309.664 15.3527  13
   4  10  -1 291.713 15.5148   2
   4  10  -1 303.518 15.5193  12
   4  10  -1 318.747 15.4727   6
   4  10  -1 310.224 15.0744   3
   4  10  -1 330.749 15.4151  13
   4  10  -1 324.606 15.5251  12
  -4 -10   1 274.547 15.4014   8
  -4 -10   1 330.045 15.6718   5
  -4 -10   1 326.853 15.4498  13
  -4 -10   1 318.854 15.6026  12
  -4 -10   1 323.323 15.6448   2
  -4 -10   1 359.649 15.8427   2
  -4 -10   1 319.956 16.1013   9
  -4 -10   1 304.976 15.3634  13
  -4 -10   1 317.215 15.4648  12
   3  10  -1 1406.98 65.9944   6
   3  10  -1 1444.96 65.9911  13
   3  10  -1 1298.32 66.0646  12
   3  10  -1 1465.47 66.1423   8
   3  10  -1 1381.24 66.1048   5
   3  10  -1 1445.07 66.0810  12
   3  10  -1 1383.01 65.7507  10
   3  10  -1 1382.36 65.9421  13
   3  10  -1 1402.35 65.5916   3
  -3 -10   1 1427.03 65.7479   4
  -3 -10   1 1259.44 66.0107   2
  -3 -10   1 1434.48 66.1714   5
  -3 -10   1 1356.59 65.9365  13
  -3 -10   1 1478.43 66.1934   9
  -3 -10   1 1258.36 66.0210   8
  -3 -10   1 1456.29 66.1906   2
  -3 -10   1 1454.40 66.0109  13
  -3 -10   1 1443.72 66.1426  12
  -3 -10   1 1408.41 66.0342  12
   2  10  -1 36.6978 3.30278  12
   2  10  -1 40.0826 2.75772  13
   2  10  -1 40.4623 3.12300   5
   2  10  -1 44.9333 3.10362  12
   2  10  -1 37.9788 2.97650   2
   2  10  -1 37.5751 2.86528  13
   2  10  -1 40.7141 2.70832  10
   2  10  -1 37.2908 3.20014   8
   2  10  -1 54.2990 3.74838   2
   2  10  -1 41.9471 2.89520   6
  -2 -10   1 39.3552 3.13741  12
  -2 -10   1 40.3978 2.53869   4
  -2 -10   1 38.8616 2.73027  13
  -2 -10   1 33.1286 2.84166   8
  -2 -10   1 34.2758 2.85134  12
  -2 -10   1 39.4345 3.05980   9
  -2 -10   1 43.1662 2.95346  13
  -2 -10   1 34.2629 2.82402   2
   1  10  -1 513.232 24.1109   2
   1  10  -1 496.769 24.1075   2
   1  10  -1 516.778 23.9743  13
   1  10  -1 464.570 24.0769   5
   1  10  -1 501.615 23.8848  10
   1  10  -1 505.519 24.1646   8
   1  10  -1 448.365 23.8723  13
   1  10  -1 508.057 24.1119  12
   1  10  -1 501.270 23.9555   9
   1  10  -1 522.564 24.0698  12
  -1 -10   1 517.654 24.1489   2
  -1 -10   1 447.726 23.9148  12
  -1 -10   1 536.582 24.1231  12
  -1 -10   1 524.143 23.8391   4
  -1 -10   1 528.324 23.9577  13
  -1 -10   1 483.167 24.0780   8
  -1 -10   1 477.818 24.0077   2
  -1 -10   1 510.748 23.9871   9
  -1 -10   1 487.459 23.8748  13
  -1 -10   1 510.068 23.9091  10
   0  10  -1 60.3717 3.76269   2
   0  10  -1 61.2911 3.81885  12
   0  10  -1 57.8706 3.52254  10
   0  10  -1 61.8151 3.95466   8
   0  10  -1 58.9441 3.40097   9
   0  10  -1 55.3726 3.73859   2
   0  10  -1 46.9678 3.70253   5
   0  10  -1 59.8065 3.78132  12
   0  10  -1 54.6862 3.53835  13
   0  10  -1 50.8915 3.41971  13
   0 -10   1 56.7819 4.56376   4
   0 -10   1 56.3413 3.53113   9
   0 -10   1 55.3234 3.60432  10
   0 -10   1 58.3922 3.88738   2
   0 -10   1 53.3347 3.37584  13
   0 -10   1 64.6441 3.73961  12
   0 -10   1 58.4852 3.50209  13
   0 -10   1 55.2306 3.55259   2
   0 -10   1 51.9112 3.61030   8
   0 -10   1 53.2270 3.45491  12
  -1  10  -1 4.63770 1.42092   8
  -1  10  -1 4.06911 1.21058  13
  -1  10  -1 6.33798 1.46108   2
  -1  10  -1 5.09748 1.18876  10
  -1  10  -1 5.01325 1.32999   2
  -1  10  -1 3.83879 1.06538  13
  -1  10  -1 6.80680 1.04627   9
  -1  10  -1 5.64679 1.49189   5
  -1  10  -1 4.13040 1.37819  12
  -1  10  -1 6.69889 1.46770  12
   1 -10   1 5.43407 1.41742  12
   1 -10   1 5.28350 1.17660  13
   1 -10   1 4.31717 1.36546   2
   1 -10   1 3.70633 2.24448   8
   1 -10   1 4.64668 1.12839   2
   1 -10   1 6.47043 1.16744   9
   1 -10   1 5.78684 1.04362  13
   1 -10   1 6.59772 1.51114  10
   1 -10   1 7.18163 1.27825   4
  -2  10  -1 8.69760 1.83533   5
  -2  10  -1 11.5111 1.76905   2
  -2  10  -1 10.4081 1.61089  12
  -2  10  -1 9.67413 1.43370  13
  -2  10  -1 10.8439 1.66584  12
  -2  10  -1 10.3602 1.83140   8
  -2  10  -1 7.40716 1.59755  10
  -2  10  -1 10.7932 1.10794   9
  -2  10  -1 8.19521 1.30207  13
   2 -10   1 10.9293 1.29767  13
   2 -10   1 9.51295 1.54998   2
   2 -10   1 7.26963 1.26188  12
   2 -10   1 7.31081 1.55243  10
   2 -10   1 5.81761 1.41084   8
   2 -10   1 9.54666 1.76057   2
   2 -10   1 9.71578 1.55999   4
   2 -10   1 10.7752 1.20683  13
  -3  10  -1 621.179 32.3914  13
  -3  10  -1 715.898 32.3156  12
  -3  10  -1 701.431 32.3619  12
  -3  10  -1 607.368 32.4241   5
  -3  10  -1 715.363 32.2315  13
  -3  10  -1 619.824 32.3167  11
  -3  10  -1 661.153 31.8745   9
  -3  10  -1 709.600 32.5871   8
  -3  10  -1 676.770 32.3464   2
  -3  10  -1 654.717 32.4077  10
  -3  10  -1 666.015 31.9442   3
  -3  10  -1 702.086 32.3451   2
   3 -10   1 700.491 32.5191  10
   3 -10   1 698.333 31.9315  13
   3 -10   1 695.390 32.2633   2
   3 -10   1 650.051 32.4679   8
   3 -10   1 719.671 32.5244   7
   3 -10   1 656.030 32.1833   2
   3 -10   1 705.437 32.3874   4
   3 -10   1 670.318 32.1644  12
   3 -10   1 653.094 32.2769  12
   3 -10   1 679.569 31.9147  13
  -4  10  -1 140.478 7.15798  12
  -4  10  -1 115.039 7.11089  13
  -4  10  -1 122.510 7.70098   5
  -4  10  -1 139.886 7.20560   2
  -4  10  -1 132.506 6.79168   3
  -4  10  -1 131.726 7.21448   2
  -4  10  -1 142.180 7.62009   8
  -4  10  -1 144.602 7.08437  13
  -4  10  -1 137.281 7.13990   6
  -4  10  -1 137.300 7.23005  12
  -4  10  -1 121.468 7.19065  11
   4 -10   1 131.505 7.03824   2
   4 -10   1 138.598 6.94733  12
   4 -10   1 128.479 6.92548   2
   4 -10   1 144.110 7.37780   4
   4 -10   1 135.941 7.44850   7
   4 -10   1 142.055 7.59718  10
  -5  10  -1 58.3524 3.86289   6
  -5  10  -1 62.0275 3.93178   2
  -5  10  -1 57.7583 3.66131  13
  -5  10  -1 64.6946 3.91200  12
  -5  10  -1 67.6963 4.54716   8
  -5  10  -1 60.9387 3.95358  12
  -5  10  -1 62.3454 3.80406  13
  -5  10  -1 58.6524 3.87381   2
   5 -10   1 57.6598 3.50673   2
   5 -10   1 58.3477 3.48418  12
   5 -10   1 61.2056 3.63554   2
   5 -10   1 64.2558 4.26634   4
   5 -10   1 62.6065 4.30842   7
   5 -10   1 62.0080 4.60325  10
  -6  10  -1 28.6712 2.76366   6
  -6  10  -1 31.5614 3.13601   8
  -6  10  -1 33.2913 2.64503  13
  -6  10  -1 31.3047 2.81855  12
  -6  10  -1 23.9190 2.37208  13
  -6  10  -1 31.2949 2.69226   2
  -6  10  -1 35.7094 2.77750  12
  -6  10  -1 34.2114 2.78747   2
   6 -10   1 29.7563 2.24066   2
   6 -10   1 32.1163 3.28814   4
   6 -10   1 28.6379 2.16275   2
   6 -10   1 33.5748 3.35209   7
  -7  10  -1 21.6143 2.38024  12
  -7  10  -1 19.3157 2.58106   8
  -7  10  -1 19.8916 1.96613  13
  -7  10  -1 23.4332 2.45207   2
  -7  10  -1 22.3199 2.49020   6
  -7  10  -1 20.8137 2.12154  12
  -7  10  -1 20.8285 2.08302   2
   7 -10   1 17.6264 2.43961   4
   7 -10   1 23.5455 2.68087   7
  -8  10  -1 98.6047 5.39500   2
  -8  10  -1 95.3942 5.37466  13
  -8  10  -1 102.825 6.36531   8
  -8  10  -1 89.9117 5.30222   2
  -8  10  -1 93.1399 5.37964  12
  -8  10  -1 100.426 5.49014  12
   8 -10   1 97.3132 6.20153   7
  -9  10  -1 16.2103 2.65298   8
  -9  10  -1 17.3868 1.88861  12
  -9  10  -1 15.1027 1.71834   2
  -9  10  -1 16.1913 1.79538   2
  -9  10  -1 18.6934 1.89156  12
  -9  10  -1 16.7882 1.86222  13
   9 -10   1 15.3719 2.68416   7
 -10  10  -1 1.73814 1.22078  13
 -10  10  -1 1.98536 2.07076   8
 -10  10  -1 1.12709 1.16188  12
 -10  10  -1 -0.2441 1.13706  12
  10 -10   1 -0.9483 1.99180   7
 -11  10  -1 19.7180 2.83598   8
 -11  10  -1 16.9898 2.32952  13
  11 -10   1 20.7273 3.09614   7
  16   9  -1 45.8748 5.49508   6
 -16  -9   1 37.1620 3.33239   2
 -16  -9   1 33.8971 4.13186   5
 -16  -9   1 42.1819 3.57893  12
 -16  -9   1 30.4724 4.54853   9
 -16  -9   1 33.8073 3.47470  13
  15   9  -1 8.13033 2.88224   3
  15   9  -1 5.11271 2.72317   6
 -15  -9   1 4.05450 1.87140  12
 -15  -9   1 6.46818 1.98406   2
 -15  -9   1 6.25668 1.72461  12
 -15  -9   1 4.77615 3.05170   9
 -15  -9   1 7.24574 1.88294   2
 -15  -9   1 6.76224 1.73516  13
 -15  -9   1 8.12744 2.20725   5
  14   9  -1 -0.1268 2.33920   3
  14   9  -1 2.47189 1.01683   2
  14   9  -1 2.79871 2.56745   6
 -14  -9   1 4.11314 1.29202   4
 -14  -9   1 4.21442 1.58332  12
 -14  -9   1 1.85322 1.69845   2
 -14  -9   1 -0.7391 2.40301   9
 -14  -9   1 2.05930 1.53626  13
 -14  -9   1 3.75583 1.44057   2
 -14  -9   1 -0.7418 1.65984  12
 -14  -9   1 1.27596 1.18657   8
 -14  -9   1 2.07730 1.87967   5
  13   9  -1 72.1701 4.10661  12
  13   9  -1 82.0059 5.98894   6
 -13  -9   1 73.2203 4.67682  12
 -13  -9   1 68.3029 4.62083   2
 -13  -9   1 90.0005 6.55358   9
 -13  -9   1 76.3429 4.93382   2
 -13  -9   1 64.1389 4.37731   4
 -13  -9   1 80.7451 5.21594   5
 -13  -9   1 65.9660 4.38846   8
 -13  -9   1 76.4098 4.72635  13
 -13  -9   1 79.2169 4.91883  12
  12   9  -1 0.97368 2.28521   6
  12   9  -1 1.90139 1.29197   2
  12   9  -1 3.69115 2.12366   3
  12   9  -1 -1.2923 1.07533  12
 -12  -9   1 0.90942 1.20242   4
 -12  -9   1 0.96245 1.40850  13
 -12  -9   1 -0.4499 1.21944   8
 -12  -9   1 2.28314 2.36553   9
 -12  -9   1 1.42877 1.69152   2
 -12  -9   1 0.52849 1.42478   2
 -12  -9   1 1.28745 1.65096  12
 -12  -9   1 1.96608 1.73572   5
  11   9  -1 61.8908 3.79228  12
  11   9  -1 64.5033 4.00072   2
  11   9  -1 68.5655 4.97350   6
  11   9  -1 60.9189 3.35713  11
  11   9  -1 60.1243 3.41037  11
  11   9  -1 60.4978 4.36480   5
  11   9  -1 68.2819 4.79051   3
 -11  -9   1 62.8684 4.41431   2
 -11  -9   1 50.1816 3.92717  13
 -11  -9   1 67.8522 4.37195  12
 -11  -9   1 63.8203 4.09828  12
 -11  -9   1 68.3343 4.12323  13
 -11  -9   1 58.9630 3.74666   4
 -11  -9   1 59.3588 3.94470   8
 -11  -9   1 69.2048 5.49079   9
 -11  -9   1 67.9096 4.57453   5
  10   9  -1 19.2304 1.97946  12
  10   9  -1 19.2272 2.08036   2
  10   9  -1 20.6294 1.84426  11
  10   9  -1 16.3044 1.96659   2
  10   9  -1 22.8339 2.95674   6
  10   9  -1 22.4989 1.88971  13
  10   9  -1 21.4690 2.68425   3
 -10  -9   1 23.7871 2.40620   2
 -10  -9   1 21.6974 2.38445   8
 -10  -9   1 19.7473 2.35031   2
 -10  -9   1 22.9459 2.45395   5
 -10  -9   1 19.5466 2.19122  12
 -10  -9   1 15.7677 1.86109  13
 -10  -9   1 18.5697 2.28849  12
 -10  -9   1 20.9982 2.15034  13
 -10  -9   1 19.1984 2.80552   9
   9   9  -1 12.4765 1.81272   5
   9   9  -1 8.77595 1.51539  12
   9   9  -1 16.8476 1.82774   2
   9   9  -1 16.3519 2.14323   3
   9   9  -1 8.19079 1.76741   6
   9   9  -1 14.5478 1.80591   2
  -9  -9   1 14.7875 2.09671   5
  -9  -9   1 12.3794 2.49399  13
  -9  -9   1 11.0845 1.75480  12
  -9  -9   1 14.1669 2.02521  12
  -9  -9   1 14.6064 2.47300   9
  -9  -9   1 13.2132 1.97738   2
  -9  -9   1 12.5198 1.70802  13
  -9  -9   1 13.4787 1.38514   4
  -9  -9   1 13.6236 1.91442   2
  -9  -9   1 12.6800 1.59764   8
  -9  -9   1 12.0430 2.01399   6
   8   9  -1 67.5707 3.85347  13
   8   9  -1 73.3111 4.26885   5
   8   9  -1 64.4418 4.02514  12
   8   9  -1 58.3939 3.94239  12
   8   9  -1 67.7598 4.23363   3
   8   9  -1 63.5379 4.16703   2
   8   9  -1 65.2269 3.74947  13
   8   9  -1 67.7549 4.53660   6
  -8  -9   1 61.5572 4.37516   6
  -8  -9   1 73.6333 5.03914   9
  -8  -9   1 66.8781 4.13676   2
  -8  -9   1 64.4162 3.56629   4
  -8  -9   1 59.4935 3.88839  13
  -8  -9   1 67.7101 4.14423  12
  -8  -9   1 70.9448 4.17348  13
  -8  -9   1 64.0974 3.99308   8
  -8  -9   1 70.6448 4.45029   2
  -8  -9   1 72.5422 4.48360   5
  -8  -9   1 67.4137 4.37182  12
   7   9  -1 351.048 16.7947   6
   7   9  -1 294.378 16.4581  12
   7   9  -1 325.912 16.3228  13
   7   9  -1 340.152 16.5178   3
   7   9  -1 349.902 16.5282  12
   7   9  -1 333.287 16.6036   5
   7   9  -1 350.131 16.3923  13
   7   9  -1 355.612 16.8558   8
   7   9  -1 351.131 16.6029   2
   7   9  -1 318.927 16.5415   2
  -7  -9   1 352.231 16.5229  13
  -7  -9   1 356.394 16.7213   5
  -7  -9   1 339.775 16.4763   8
  -7  -9   1 331.130 16.5628   2
  -7  -9   1 352.636 16.6935  12
  -7  -9   1 349.404 16.5431  12
  -7  -9   1 347.440 17.0664   9
  -7  -9   1 352.947 16.7255   2
  -7  -9   1 298.820 16.3925  13
   6   9  -1 2.18893 1.09054   3
   6   9  -1 2.11458 1.16587   2
   6   9  -1 0.66813 1.03377  13
   6   9  -1 0.07461 1.15986  12
   6   9  -1 1.87018 1.24074   5
   6   9  -1 1.50723 1.29706   6
   6   9  -1 0.44121 1.23118   2
   6   9  -1 2.53679 1.02589  13
   6   9  -1 3.36433 2.33429   8
  -6  -9   1 -0.6541 1.15572  13
  -6  -9   1 0.99935 0.99124  13
  -6  -9   1 0.95950 1.23417   2
  -6  -9   1 1.90094 1.38055   2
  -6  -9   1 1.46029 1.02925   8
  -6  -9   1 -0.1169 1.37910  12
  -6  -9   1 2.00923 1.40970   5
  -6  -9   1 0.76088 1.17993  12
  -6  -9   1 2.54144 1.56207   9
   5   9  -1 244.975 11.8560   2
   5   9  -1 232.688 11.6218  13
   5   9  -1 222.892 11.8054   2
   5   9  -1 241.644 11.5549   3
   5   9  -1 243.171 11.8716   6
   5   9  -1 232.248 11.8122  12
   5   9  -1 246.308 11.6832  13
   5   9  -1 241.982 11.7866  12
   5   9  -1 257.982 12.3107   8
   5   9  -1 231.531 11.8064   5
  -5  -9   1 245.965 11.9605   2
  -5  -9   1 225.683 11.7680   2
  -5  -9   1 241.857 11.9085   5
  -5  -9   1 245.715 12.1669   9
  -5  -9   1 236.389 12.1984  12
  -5  -9   1 224.182 11.7029   8
  -5  -9   1 230.591 11.6651  13
  -5  -9   1 231.394 11.7511  12
  -5  -9   1 241.306 11.7519  13
   4   9  -1 229.502 11.5855   5
   4   9  -1 234.729 11.5954  12
   4   9  -1 224.887 11.4097  13
   4   9  -1 236.161 11.2120   3
   4   9  -1 242.527 11.4719  13
   4   9  -1 234.108 11.5647  12
   4   9  -1 242.724 11.6465   2
   4   9  -1 233.868 11.6922   8
   4   9  -1 205.273 11.5356   2
   4   9  -1 232.056 11.5450   6
  -4  -9   1 236.558 11.5109  13
  -4  -9   1 230.528 11.7729   9
  -4  -9   1 234.244 11.5228   8
  -4  -9   1 246.539 11.7246   5
  -4  -9   1 221.588 11.5391   2
  -4  -9   1 237.929 11.7131   2
  -4  -9   1 236.972 11.6698  12
  -4  -9   1 229.160 11.4420  13
   3   9  -1 112.099 7.18591   2
   3   9  -1 112.671 5.92465  13
   3   9  -1 115.694 5.58016   3
   3   9  -1 111.884 6.12325   2
   3   9  -1 116.083 5.68809  10
   3   9  -1 110.740 6.12253   5
   3   9  -1 110.241 6.14196  12
   3   9  -1 119.351 6.11407  12
   3   9  -1 114.998 5.97529  13
   3   9  -1 116.255 6.15372   8
   3   9  -1 113.188 6.02937   6
   3   9  -1 110.679 6.13043   9
  -3  -9   1 110.223 5.92432  13
  -3  -9   1 108.142 6.16407  12
  -3  -9   1 113.356 6.04022  12
  -3  -9   1 115.380 6.23612   5
  -3  -9   1 120.449 6.04040  13
  -3  -9   1 114.562 6.06321   8
  -3  -9   1 121.241 5.69717   4
  -3  -9   1 113.409 6.23462   9
   2   9  -1 41.5742 2.92568  12
   2   9  -1 41.4648 2.77088   6
   2   9  -1 40.7002 2.75789  13
   2   9  -1 41.5816 2.91771   5
   2   9  -1 40.8724 2.89554  12
   2   9  -1 41.8072 2.68584  13
   2   9  -1 40.7714 2.93985   2
   2   9  -1 39.8514 3.02858   8
   2   9  -1 41.3174 2.83439   9
   2   9  -1 39.0930 2.48197  10
  -2  -9   1 38.4581 2.52429  10
  -2  -9   1 35.9134 2.96822  12
  -2  -9   1 37.4791 2.60637  13
  -2  -9   1 36.1819 2.73628  12
  -2  -9   1 35.1698 2.75632   2
  -2  -9   1 39.4761 2.41226   4
  -2  -9   1 36.3817 2.78537   8
  -2  -9   1 41.7302 3.09978   2
  -2  -9   1 39.3587 2.77019  13
  -2  -9   1 40.1595 2.94272   9
   1   9  -1 1575.36 71.7428   8
   1   9  -1 1555.26 71.5664  13
   1   9  -1 1537.97 71.6757   2
   1   9  -1 1521.32 71.6797  12
   1   9  -1 1521.44 71.7045   5
   1   9  -1 1501.69 71.5359  13
   1   9  -1 1525.96 71.5853   9
   1   9  -1 1376.01 71.6395   2
   1   9  -1 1527.44 71.4966  10
  -1  -9   1 1468.74 71.6079   2
  -1  -9   1 1555.65 71.6721  12
  -1  -9   1 1533.76 71.4445   4
  -1  -9   1 1568.37 71.5468  13
  -1  -9   1 1514.70 71.5851  12
  -1  -9   1 1495.82 71.6825   8
  -1  -9   1 1535.26 71.5927   9
  -1  -9   1 1533.95 71.5212  10
  -1  -9   1 1537.61 71.6987   2
  -1  -9   1 1493.98 71.5057  13
   0   9  -1 19.0755 1.82435   9
   0   9  -1 18.8582 2.16093   2
   0   9  -1 22.3987 1.96542  12
   0   9  -1 17.0501 1.83371  13
   0   9  -1 19.2676 2.23564   5
   0   9  -1 20.3609 2.20364  12
   0   9  -1 22.1901 2.33188   8
   0   9  -1 19.5578 1.90723  10
   0   9  -1 20.5505 2.04466  13
   0   9  -1 16.9260 2.05860   2
   0  -9   1 16.7435 1.83890  12
   0  -9   1 18.9221 2.06749  10
   0  -9   1 17.8684 1.95450   2
   0  -9   1 17.6042 1.96980   9
   0  -9   1 18.5769 1.86745   2
   0  -9   1 19.9239 1.94272  12
   0  -9   1 17.8064 1.79729  13
   0  -9   1 18.3015 1.84472   4
   0  -9   1 19.8442 2.05217   8
  -1   9  -1 436.570 20.3895  13
  -1   9  -1 420.872 20.2522   9
  -1   9  -1 425.453 20.5059   2
  -1   9  -1 429.502 20.5086  12
  -1   9  -1 444.655 20.5153   2
  -1   9  -1 424.116 20.4487  10
  -1   9  -1 408.564 20.3370  13
  -1   9  -1 384.490 20.5090   5
  -1   9  -1 440.889 20.6398   8
  -1   9  -1 445.773 20.4692  12
   1  -9   1 409.932 20.3982   2
   1  -9   1 388.363 20.3185  12
   1  -9   1 416.837 20.5455   8
   1  -9   1 432.673 20.4922   2
   1  -9   1 423.437 20.4292  12
   1  -9   1 433.352 20.2813   9
   1  -9   1 437.044 20.6548   4
   1  -9   1 434.683 20.2926  13
   1  -9   1 431.994 20.5418  10
  -2   9  -1 8.76329 0.99094   9
  -2   9  -1 5.29801 1.25435   2
  -2   9  -1 5.23579 1.32422   2
  -2   9  -1 6.96340 1.33709  10
  -2   9  -1 7.81226 0.88812   3
  -2   9  -1 8.31661 1.59223   8
  -2   9  -1 6.50390 1.43793   5
  -2   9  -1 5.98564 1.13446  13
  -2   9  -1 6.96549 1.42455  12
  -2   9  -1 6.36456 1.23490  13
  -2   9  -1 6.70749 1.35963  12
   2  -9   1 6.17245 1.13707   2
   2  -9   1 6.29754 1.29456   2
   2  -9   1 6.68966 1.14524  12
   2  -9   1 7.40674 1.08334  13
   2  -9   1 5.31502 1.45148  10
   2  -9   1 8.89426 1.38797   4
   2  -9   1 4.61710 1.28904   8
   2  -9   1 6.34641 1.01191  13
  -3   9  -1 78.4149 3.95273   9
  -3   9  -1 69.3500 4.61124   5
  -3   9  -1 71.1709 4.41115   2
  -3   9  -1 71.5006 4.44793  12
  -3   9  -1 75.5284 4.93431  10
  -3   9  -1 86.8198 4.37062  13
  -3   9  -1 78.1263 4.46309   2
  -3   9  -1 83.6620 4.44105  12
  -3   9  -1 74.9133 4.00700   3
  -3   9  -1 79.8481 4.83290   8
  -3   9  -1 69.4822 4.19609  13
   3  -9   1 75.3620 3.96475  13
   3  -9   1 71.1059 4.67787  12
   3  -9   1 72.8466 4.21714   2
   3  -9   1 79.0215 4.75482  10
   3  -9   1 79.3530 4.54173   4
   3  -9   1 75.1354 3.92448  13
   3  -9   1 70.1091 4.24347  12
   3  -9   1 74.5381 5.10467   8
   3  -9   1 77.1176 4.38266   2
   3  -9   1 75.6468 4.58428   7
  -4   9  -1 18.4654 2.00297  13
  -4   9  -1 23.3761 2.33084  12
  -4   9  -1 19.1513 2.17803   5
  -4   9  -1 20.4705 2.13895  13
  -4   9  -1 19.7986 1.83531   3
  -4   9  -1 25.3540 2.91869   8
  -4   9  -1 19.8213 2.28898   2
  -4   9  -1 18.3689 2.54309  11
  -4   9  -1 22.1923 2.30421   2
  -4   9  -1 19.5040 2.23501  10
   4  -9   1 20.8144 2.03197  12
   4  -9   1 21.4861 1.88443   2
   4  -9   1 19.2371 1.89572   2
   4  -9   1 21.4082 2.10230   4
   4  -9   1 16.3733 2.02431  10
   4  -9   1 22.0678 2.48532   8
   4  -9   1 25.0385 2.26137   7
   4  -9   1 20.2233 1.85406  12
  -5   9  -1 992.317 46.5979   8
  -5   9  -1 997.905 46.3186  12
  -5   9  -1 984.534 46.3065   2
  -5   9  -1 938.035 46.1726  13
  -5   9  -1 1034.86 46.3053   2
  -5   9  -1 919.348 46.3671  11
  -5   9  -1 1024.81 46.2128  13
  -5   9  -1 1038.36 46.2852  12
  -5   9  -1 955.891 46.2072   3
  -5   9  -1 868.979 46.4752   5
  -5   9  -1 977.667 46.4042   6
   5  -9   1 942.643 46.0913   2
   5  -9   1 947.663 46.1354  12
   5  -9   1 979.272 46.1219   2
   5  -9   1 1009.73 46.6693  10
   5  -9   1 982.380 46.0394  12
   5  -9   1 1017.88 46.5939   7
   5  -9   1 1017.51 46.5593   4
   5  -9   1 935.158 46.5266   8
  -6   9  -1 21.3330 2.30487   2
  -6   9  -1 25.3266 2.25387  13
  -6   9  -1 22.6307 2.37367  12
  -6   9  -1 23.1784 2.37539   2
  -6   9  -1 25.2995 2.49472   6
  -6   9  -1 28.0150 2.71161   8
  -6   9  -1 24.1096 2.22643   3
  -6   9  -1 21.9712 2.09511  13
  -6   9  -1 24.2475 2.37211  11
  -6   9  -1 20.5239 2.39565  12
   6  -9   1 24.9395 2.89563  10
   6  -9   1 25.6071 1.92015   2
   6  -9   1 20.8578 2.31146   4
   6  -9   1 26.7554 2.63079   7
   6  -9   1 22.9741 1.82761   2
  -7   9  -1 128.084 6.86946   2
  -7   9  -1 131.953 6.94156  12
  -7   9  -1 129.648 6.82563  13
  -7   9  -1 113.225 6.95707  13
  -7   9  -1 140.064 7.55569   8
  -7   9  -1 131.176 6.89349   2
  -7   9  -1 133.668 6.88479  12
   7  -9   1 146.479 7.67885   7
   7  -9   1 138.294 7.76017   4
  -8   9  -1 64.0431 4.48703   6
  -8   9  -1 75.3077 4.10252  13
  -8   9  -1 69.8916 4.16853  12
  -8   9  -1 72.6318 4.10412  12
  -8   9  -1 72.3773 4.09254   2
  -8   9  -1 65.7798 4.08546   2
  -8   9  -1 66.5094 4.90503   8
  -8   9  -1 60.7529 3.93319  13
   8  -9   1 73.9890 4.96081   7
  -9   9  -1 12.9102 1.51753   2
  -9   9  -1 16.2323 1.60382   2
  -9   9  -1 13.4353 1.64557  12
  -9   9  -1 14.1622 2.26605  13
  -9   9  -1 13.0917 1.66926  12
  -9   9  -1 14.0769 1.65737  13
   9  -9   1 14.1831 2.55460   7
 -10   9  -1 14.1141 1.50873  12
 -10   9  -1 14.7680 2.41571   8
 -10   9  -1 14.2124 1.64347  13
  10  -9   1 13.6969 2.50321   7
 -11   9  -1 61.3471 4.84040   8
 -11   9  -1 50.0628 3.46955  13
  11  -9   1 63.8789 6.13846   7
  16   8  -1 0.26043 2.65378   6
 -16  -8   1 -1.5225 2.77336   9
 -16  -8   1 2.82989 1.51887  13
 -16  -8   1 0.27681 1.40620  12
 -16  -8   1 2.21681 1.96462   5
 -16  -8   1 1.07961 1.40624   2
  15   8  -1 27.0733 3.71080   3
  15   8  -1 20.9615 3.73290   6
 -15  -8   1 18.4484 2.08538   2
 -15  -8   1 18.8465 2.20862  13
 -15  -8   1 24.0910 2.73404   2
 -15  -8   1 28.2605 2.89998  12
 -15  -8   1 20.5440 2.19624  12
 -15  -8   1 21.0120 3.71608   9
  14   8  -1 34.4848 3.97210   3
  14   8  -1 28.3326 3.85636   6
 -14  -8   1 40.1117 3.32751  12
 -14  -8   1 32.5008 3.09826  13
 -14  -8   1 29.8695 2.74725   8
 -14  -8   1 32.8684 3.28338   2
 -14  -8   1 38.0689 3.75962   5
 -14  -8   1 30.9505 2.92280   2
 -14  -8   1 38.1243 4.33096   9
 -14  -8   1 32.2291 3.02078  12
  13   8  -1 0.11659 0.92263   2
  13   8  -1 -1.0555 0.87897   2
  13   8  -1 -5.5373 3.33071   6
 -13  -8   1 -0.1378 2.32744   9
 -13  -8   1 -0.9752 1.63954   5
 -13  -8   1 0.39348 1.52785   2
 -13  -8   1 -0.5339 1.31291  13
 -13  -8   1 -1.0925 1.52726  12
 -13  -8   1 0.06628 1.14391   8
 -13  -8   1 -2.0821 1.31967  12
 -13  -8   1 -0.7680 1.36688   4
  12   8  -1 122.564 7.15825   2
  12   8  -1 157.476 8.58546   6
  12   8  -1 137.378 9.09304   5
  12   8  -1 133.231 7.23839   2
  12   8  -1 163.304 8.45378   3
  12   8  -1 142.848 7.39507  12
 -12  -8   1 137.568 7.48499  12
 -12  -8   1 134.907 7.41122   4
 -12  -8   1 135.674 7.38854  13
 -12  -8   1 155.258 8.93861   9
 -12  -8   1 144.246 7.88987   5
 -12  -8   1 146.637 7.52335  13
 -12  -8   1 136.554 7.48116   2
 -12  -8   1 151.264 7.73714   2
 -12  -8   1 138.285 7.36982   8
 -12  -8   1 148.602 7.68851  12
  11   8  -1 328.418 16.1138   2
  11   8  -1 358.612 16.8314   3
  11   8  -1 310.810 16.1062   2
  11   8  -1 342.469 16.9965   6
  11   8  -1 317.775 16.4551   5
  11   8  -1 334.227 16.0246  12
 -11  -8   1 351.659 16.4012  12
 -11  -8   1 340.100 16.2222  13
 -11  -8   1 354.509 17.3199   9
 -11  -8   1 335.871 16.5289   5
 -11  -8   1 327.584 16.1607   8
 -11  -8   1 323.928 16.1368   4
 -11  -8   1 288.383 16.1049  13
 -11  -8   1 330.198 16.2699   2
 -11  -8   1 330.582 16.3319  12
 -11  -8   1 353.175 16.4190   2
  10   8  -1 119.694 5.94736  13
  10   8  -1 125.222 5.97687  13
  10   8  -1 119.385 6.32388  12
  10   8  -1 126.104 7.23103   6
  10   8  -1 120.223 6.04917  11
  10   8  -1 117.702 6.42682   2
  10   8  -1 114.838 6.71246   5
  10   8  -1 123.112 6.08493  11
  10   8  -1 127.832 7.05636   3
  10   8  -1 123.868 6.47013   2
 -10  -8   1 131.884 6.79245   2
 -10  -8   1 127.341 7.62688   9
 -10  -8   1 134.184 6.54422  13
 -10  -8   1 122.173 6.32707   4
 -10  -8   1 118.808 6.52921   2
 -10  -8   1 122.900 6.67284  12
 -10  -8   1 126.339 6.88929   5
 -10  -8   1 129.534 6.56767  12
 -10  -8   1 116.343 6.43043   8
 -10  -8   1 103.052 6.34058  13
   9   8  -1 419.071 19.6220   3
   9   8  -1 378.388 19.2322  12
   9   8  -1 398.354 19.2511  12
   9   8  -1 382.281 19.3118   2
   9   8  -1 398.785 19.7771   6
   9   8  -1 410.221 19.0280  13
   9   8  -1 386.922 19.4429   5
   9   8  -1 409.172 19.3114   2
   9   8  -1 393.416 19.0049  13
  -9  -8   1 424.054 19.5086   2
  -9  -8   1 374.979 19.6514   6
  -9  -8   1 408.824 19.3296  12
  -9  -8   1 422.826 20.1140   9
  -9  -8   1 403.287 19.1269   4
  -9  -8   1 410.784 19.3016  13
  -9  -8   1 398.335 19.3564   2
  -9  -8   1 416.870 19.5392   5
  -9  -8   1 355.693 19.1987  13
  -9  -8   1 390.605 19.2541   8
  -9  -8   1 418.084 19.4733  12
   8   8  -1 66.4070 4.39973   6
   8   8  -1 61.2173 3.83037  12
   8   8  -1 63.6101 4.04871   5
   8   8  -1 66.6940 4.20609   3
   8   8  -1 65.2823 3.60236  13
   8   8  -1 61.3801 3.76937  12
   8   8  -1 64.2483 3.93397   2
   8   8  -1 64.4122 3.64837  13
   8   8  -1 65.8358 3.99758   2
  -8  -8   1 62.7958 3.82223   8
  -8  -8   1 74.7365 4.86236   9
  -8  -8   1 68.2044 3.58083   4
  -8  -8   1 70.3124 3.99613  12
  -8  -8   1 70.0834 3.96442  13
  -8  -8   1 59.2757 4.20031   6
  -8  -8   1 59.5563 3.76774  13
  -8  -8   1 68.6578 4.25655   5
  -8  -8   1 64.8371 4.23501   2
  -8  -8   1 65.5042 4.15982  12
  -8  -8   1 64.6950 3.97780   2
   7   8  -1 24.2012 2.22551  12
   7   8  -1 28.1853 2.75031   6
   7   8  -1 24.0125 2.00699  13
   7   8  -1 24.6279 2.44249   3
   7   8  -1 26.9271 2.37220   2
   7   8  -1 31.1197 2.50960   2
   7   8  -1 25.5549 2.43614   5
   7   8  -1 27.1570 2.12711  13
   7   8  -1 28.8811 2.31282  12
  -7  -8   1 28.7051 2.68668   2
  -7  -8   1 25.8286 2.20442   8
  -7  -8   1 26.7009 2.16381  13
  -7  -8   1 31.4303 2.67008  12
  -7  -8   1 28.2522 2.33715  13
  -7  -8   1 30.1431 2.74836   5
  -7  -8   1 26.3270 2.31070   2
  -7  -8   1 25.7027 2.37167  12
  -7  -8   1 26.8189 3.11402   9
  -7  -8   1 25.3403 2.61869   6
   6   8  -1 74.0634 4.53113  12
   6   8  -1 82.3826 4.65077   2
   6   8  -1 81.4589 4.62564   2
   6   8  -1 81.6923 4.46074  13
   6   8  -1 84.7137 4.62811   8
   6   8  -1 85.3153 4.56141   3
   6   8  -1 77.8682 4.35987  13
   6   8  -1 82.4357 4.64511   5
   6   8  -1 85.1119 4.85766   6
   6   8  -1 83.4764 4.58609  12
  -6  -8   1 82.1333 4.64873  13
  -6  -8   1 79.7310 4.55462  12
  -6  -8   1 84.2815 4.81996   2
  -6  -8   1 85.8728 5.18750   9
  -6  -8   1 74.2554 4.43481  13
  -6  -8   1 85.2648 4.79196  12
  -6  -8   1 87.8602 4.82557   5
  -6  -8   1 75.5191 4.47509   8
   5   8  -1 2096.15 96.5093  13
   5   8  -1 2058.52 96.3778   3
   5   8  -1 2009.57 96.3728  13
   5   8  -1 2058.89 96.4779  12
   5   8  -1 2063.79 96.6017   6
   5   8  -1 2081.89 96.5366   2
   5   8  -1 2003.60 96.5117  12
   5   8  -1 2096.46 96.5087   8
   5   8  -1 2012.23 96.5231   5
  -5  -8   1 2048.26 96.4868  12
  -5  -8   1 2073.61 96.5677  12
  -5  -8   1 2070.54 96.5971   2
  -5  -8   1 2108.63 96.7973   9
  -5  -8   1 2000.77 96.4556   8
  -5  -8   1 2021.06 96.5141   2
  -5  -8   1 2039.29 96.4307  13
   4   8  -1 107.476 5.62727  13
   4   8  -1 107.950 5.79608  12
   4   8  -1 111.203 5.77597  12
   4   8  -1 112.278 5.81119   8
   4   8  -1 111.872 5.70444  13
   4   8  -1 115.063 5.83095   6
   4   8  -1 108.640 5.48278   3
   4   8  -1 100.486 5.77450   2
   4   8  -1 110.259 5.80717   5
  -4  -8   1 115.712 6.06956   9
  -4  -8   1 108.166 5.70301   8
  -4  -8   1 105.648 5.73508  12
  -4  -8   1 110.154 5.88940   5
  -4  -8   1 107.549 5.65876  13
  -4  -8   1 106.820 5.88183  12
  -4  -8   1 110.654 5.93225   2
  -4  -8   1 105.318 5.89565  13
  -4  -8   1 104.365 5.73897   2
   3   8  -1 1142.76 53.6987  12
   3   8  -1 1121.52 53.7117   2
   3   8  -1 1128.76 53.6335   6
   3   8  -1 1151.31 53.6898   8
   3   8  -1 1160.56 53.5884  13
   3   8  -1 1149.50 53.6573  12
   3   8  -1 1100.51 53.5547  13
   3   8  -1 1144.82 53.3680   3
   3   8  -1 1119.81 53.6853   5
   3   8  -1 1140.89 53.6929   2
   3   8  -1 1122.31 53.7533   9
   3   8  -1 1127.52 53.3793  10
  -3  -8   1 1151.37 53.7457   2
  -3  -8   1 1159.35 53.7383   5
  -3  -8   1 1128.87 53.5778  13
  -3  -8   1 1172.69 53.7299  12
  -3  -8   1 1111.40 53.6469   8
  -3  -8   1 1101.40 53.6549   2
  -3  -8   1 1167.94 53.7992   9
  -3  -8   1 1155.13 53.6075  13
  -3  -8   1 1115.49 53.6284  12
   2   8  -1 74.9111 4.35387  12
   2   8  -1 83.4177 4.25866  13
   2   8  -1 77.0809 4.33193   9
   2   8  -1 78.6797 4.17532  13
   2   8  -1 71.5329 4.33422   2
   2   8  -1 84.0674 4.27841   6
   2   8  -1 82.0495 4.37502   2
   2   8  -1 77.5679 4.32885  12
   2   8  -1 73.7917 4.33521   5
   2   8  -1 80.3464 4.01050  10
   2   8  -1 78.8535 4.38453   8
  -2  -8   1 71.7937 4.23041   8
  -2  -8   1 72.2896 4.38947   5
  -2  -8   1 75.5136 4.23236  13
  -2  -8   1 78.2477 4.41231   9
  -2  -8   1 74.1138 4.14963  13
  -2  -8   1 74.2579 3.95199   4
  -2  -8   1 74.1183 4.39333  12
  -2  -8   1 75.2447 4.41681   2
  -2  -8   1 77.5584 4.04904  10
  -2  -8   1 76.3163 4.27821  12
  -2  -8   1 75.0565 4.26339   2
   1   8  -1 60.3449 3.61727   5
   1   8  -1 61.5633 3.82769   2
   1   8  -1 59.7541 3.43116   9
   1   8  -1 56.2852 3.55445  12
   1   8  -1 56.6090 3.28007  10
   1   8  -1 59.5281 3.52277  12
   1   8  -1 62.1288 3.42671  13
   1   8  -1 56.0890 3.35402  13
   1   8  -1 59.0725 3.64425   8
  -1  -8   1 57.2213 3.22250   4
  -1  -8   1 60.1571 3.49594   9
  -1  -8   1 56.8112 3.41050  12
  -1  -8   1 59.5851 3.33311  13
  -1  -8   1 56.8549 3.50055   8
  -1  -8   1 59.1432 3.33908  10
  -1  -8   1 59.6371 3.65853   2
  -1  -8   1 61.7284 3.42073  13
  -1  -8   1 58.8678 3.57272  12
  -1  -8   1 56.6619 3.42919   2
   0   8  -1 5.91787 1.09518  13
   0   8  -1 6.20741 1.18998  12
   0   8  -1 5.75352 1.39033   2
   0   8  -1 6.71389 1.11708  10
   0   8  -1 6.88473 1.30589   8
   0   8  -1 5.96288 1.17444   5
   0   8  -1 6.67297 1.20651  12
   0   8  -1 6.81014 1.03648  13
   0   8  -1 6.88155 1.15769   2
   0   8  -1 6.76778 1.00326   9
   0  -8   1 5.05110 1.18190   2
   0  -8   1 5.76328 1.03185  13
   0  -8   1 5.17772 1.04195   8
   0  -8   1 5.79455 1.06147   2
   0  -8   1 6.29747 1.07716  12
   0  -8   1 5.18254 1.19710  12
   0  -8   1 3.87955 1.05234   9
   0  -8   1 5.23721 0.98213   4
  -1   8  -1 1158.91 58.2178   5
  -1   8  -1 1244.23 58.0657  13
  -1   8  -1 1227.06 58.1411  10
  -1   8  -1 1260.48 58.1751   2
  -1   8  -1 1239.51 58.2660   8
  -1   8  -1 1227.71 57.9946   9
  -1   8  -1 1213.17 57.7989   3
  -1   8  -1 1277.91 58.1474  12
  -1   8  -1 1233.38 58.1893   2
  -1   8  -1 1236.89 58.0602  13
  -1   8  -1 1239.51 58.1743  12
   1  -8   1 1192.65 58.2232   8
   1  -8   1 1268.02 58.0070  13
   1  -8   1 1236.42 58.1752  10
   1  -8   1 1248.13 58.1276  12
   1  -8   1 1250.72 58.0105   9
   1  -8   1 1257.65 58.1014   4
   1  -8   1 1186.31 58.0989   2
   1  -8   1 1254.20 58.1722   2
   1  -8   1 1224.69 57.9818  13
   1  -8   1 1210.61 58.0600  12
  -2   8  -1 73.6196 4.27850  10
  -2   8  -1 75.3552 3.92665   9
  -2   8  -1 74.3765 4.22367  12
  -2   8  -1 74.1615 4.26762  12
  -2   8  -1 76.9425 4.41773   5
  -2   8  -1 74.0791 4.28063   2
  -2   8  -1 72.2487 4.06807  13
  -2   8  -1 73.2441 3.81631   3
  -2   8  -1 70.9690 4.10330  13
  -2   8  -1 79.8967 4.50217   8
  -2   8  -1 72.2165 4.23475   2
   2  -8   1 77.1741 4.22781   4
   2  -8   1 69.5118 4.21115   2
   2  -8   1 70.5825 4.04048  12
   2  -8   1 72.5187 4.31176   8
   2  -8   1 75.2774 3.91149  13
   2  -8   1 81.9503 4.16209   2
   2  -8   1 74.7249 3.95788  13
  -3   8  -1 606.427 29.1465   9
  -3   8  -1 559.625 29.5009   5
  -3   8  -1 640.579 29.3032  13
  -3   8  -1 620.028 29.4125   2
  -3   8  -1 630.886 29.5898   8
  -3   8  -1 625.747 29.4115  12
  -3   8  -1 592.285 29.2714  13
  -3   8  -1 607.611 29.5133  10
  -3   8  -1 632.945 29.3688  12
  -3   8  -1 617.746 29.2034   3
  -3   8  -1 651.853 29.4179   2
   3  -8   1 623.873 29.5777  10
   3  -8   1 614.919 29.0847  13
   3  -8   1 602.893 29.2372  12
   3  -8   1 617.930 29.2786  12
   3  -8   1 600.741 29.5288   8
   3  -8   1 594.233 29.2807   2
   3  -8   1 627.398 29.4765   4
   3  -8   1 641.513 29.5649   7
   3  -8   1 632.550 29.0971  13
   3  -8   1 619.317 29.3371   2
  -4   8  -1 1.44717 0.97175   3
  -4   8  -1 0.95490 1.16584  12
  -4   8  -1 1.11836 1.19833   2
  -4   8  -1 0.33894 0.99508  13
  -4   8  -1 -0.8035 1.15752   2
  -4   8  -1 -0.2644 1.30753   8
  -4   8  -1 0.49652 1.17878  12
  -4   8  -1 1.00158 1.00138  11
  -4   8  -1 4.23062 0.81502   9
  -4   8  -1 -0.5755 0.92064  13
   4  -8   1 1.68502 1.25109   7
   4  -8   1 0.18968 0.99099   2
   4  -8   1 1.51889 0.99686  12
   4  -8   1 1.88918 0.96646   2
   4  -8   1 -0.8639 1.08953   8
   4  -8   1 2.06738 1.18780   4
   4  -8   1 0.95787 0.88713  12
   4  -8   1 -0.6948 1.44118  10
  -5   8  -1 0.85328 1.13175  12
  -5   8  -1 0.75175 0.94046  13
  -5   8  -1 0.06321 1.14092  12
  -5   8  -1 0.63377 1.42703  10
  -5   8  -1 2.11291 1.11498   6
  -5   8  -1 0.94932 0.99709   3
  -5   8  -1 2.48770 1.12323   2
  -5   8  -1 0.93342 1.06780  11
  -5   8  -1 0.92804 0.79438   9
  -5   8  -1 1.65550 1.18107   2
  -5   8  -1 1.12076 0.99339  13
  -5   8  -1 2.69499 1.45533   8
   5  -8   1 0.92242 0.77074  12
   5  -8   1 2.88863 1.69117  10
   5  -8   1 0.08360 0.55583   2
   5  -8   1 -0.9976 1.23206   4
   5  -8   1 1.48186 1.34191   7
   5  -8   1 2.76507 0.88305   2
   5  -8   1 0.85506 0.85915  12
  -6   8  -1 133.723 6.58835  12
  -6   8  -1 105.737 6.92568  11
  -6   8  -1 124.849 6.40001  13
  -6   8  -1 128.674 6.50350   2
  -6   8  -1 121.705 6.78512   6
  -6   8  -1 119.225 6.23598   9
  -6   8  -1 123.791 6.40559  13
  -6   8  -1 132.493 6.51757  12
  -6   8  -1 130.610 7.04262   8
  -6   8  -1 124.350 6.51153   2
  -6   8  -1 116.972 6.58188   3
   6  -8   1 124.099 7.10274  10
   6  -8   1 120.444 6.16173   2
   6  -8   1 126.965 6.20646   2
   6  -8   1 130.320 7.01774   7
   6  -8   1 124.026 6.97336   4
  -7   8  -1 206.973 10.4185   8
  -7   8  -1 185.289 9.95144   9
  -7   8  -1 203.708 9.84247  12
  -7   8  -1 200.467 9.67765   9
  -7   8  -1 208.898 9.86363   2
  -7   8  -1 189.558 10.0661   3
  -7   8  -1 198.120 9.79991  13
  -7   8  -1 202.952 9.85862   2
  -7   8  -1 175.866 9.98101  11
  -7   8  -1 190.141 9.77718  13
  -7   8  -1 199.194 10.2569   6
  -7   8  -1 200.541 9.90744  12
   7  -8   1 201.106 10.4036   7
   7  -8   1 201.702 10.4229   4
   7  -8   1 211.948 10.6444  10
  -8   8  -1 3.56982 1.66574   8
  -8   8  -1 0.72927 1.01110   2
  -8   8  -1 0.23321 1.04717   2
  -8   8  -1 -0.3851 1.27758   6
  -8   8  -1 0.86282 1.01114  13
  -8   8  -1 0.28980 1.09109  12
  -8   8  -1 -0.0962 1.09681  12
  -8   8  -1 1.33686 0.87139   9
  -8   8  -1 1.43638 0.94104  13
  -8   8  -1 -0.0461 0.89723   9
  -8   8  -1 -0.7064 0.99278  11
   8  -8   1 1.70843 1.76656   4
  -9   8  -1 36.2946 3.39181  11
  -9   8  -1 44.0676 3.84497   8
  -9   8  -1 47.7889 3.00302  12
  -9   8  -1 41.0826 3.81582  13
  -9   8  -1 44.7769 2.75962   2
  -9   8  -1 37.3767 2.99563  13
  -9   8  -1 45.1870 3.09984  12
  -9   8  -1 41.9469 2.71921   2
   9  -8   1 46.1915 3.96463   7
 -10   8  -1 16.0028 1.80966  13
 -10   8  -1 21.6567 2.79502   8
  10  -8   1 19.3426 2.74105   7
 -11   8  -1 35.6963 2.65978  13
 -11   8  -1 40.6174 4.21080   8
  11  -8   1 39.1020 4.06113   7
 -12   8  -1 9.34468 2.22657   8
 -12   8  -1 8.97549 2.15166   5
  12  -8   1 7.17609 2.44627   7
 -17  -7   1 0.35427 1.34916  13
 -17  -7   1 2.92235 1.98941   5
  16   7  -1 31.4615 4.03465   6
 -16  -7   1 51.8295 5.87353   9
 -16  -7   1 38.0617 2.85106  12
 -16  -7   1 34.0143 3.89732   5
 -16  -7   1 39.4025 3.02914  12
 -16  -7   1 35.5297 3.06542  13
 -16  -7   1 34.3673 2.78084   8
  15   7  -1 22.9453 3.42743   6
  15   7  -1 35.5964 4.10692   3
 -15  -7   1 48.6705 5.43528   9
 -15  -7   1 38.7137 3.76970   5
 -15  -7   1 31.2970 3.00221  12
 -15  -7   1 34.5218 2.98789  13
 -15  -7   1 29.7355 2.90555  12
 -15  -7   1 34.6336 2.90229   2
 -15  -7   1 30.5214 2.56155   2
  14   7  -1 8.06822 2.71587   3
  14   7  -1 5.17504 2.49169   6
 -14  -7   1 3.85256 1.48374  12
 -14  -7   1 3.75555 1.29522   8
 -14  -7   1 6.35912 2.62404   9
 -14  -7   1 5.11164 1.57288   2
 -14  -7   1 4.65417 1.95932   5
 -14  -7   1 5.29107 1.49088  13
 -14  -7   1 2.90965 1.56504  12
 -14  -7   1 4.39095 1.28187   2
  13   7  -1 130.211 9.93694   6
 -13  -7   1 127.416 6.46023  12
 -13  -7   1 108.916 6.32545   8
 -13  -7   1 100.245 6.28560  13
 -13  -7   1 112.177 6.55799   4
 -13  -7   1 131.221 6.59537   2
 -13  -7   1 132.952 7.07057   5
 -13  -7   1 117.406 6.41107   2
 -13  -7   1 129.425 6.50459  13
  12   7  -1 15.6422 2.58047   6
  12   7  -1 17.9317 1.93342   2
  12   7  -1 31.0328 3.34195   3
  12   7  -1 17.6439 1.92056   2
  12   7  -1 23.7794 2.43551   5
 -12  -7   1 24.3219 2.13909  12
 -12  -7   1 22.9278 2.47472   4
 -12  -7   1 26.9686 3.44551   9
 -12  -7   1 30.7055 2.45450   8
 -12  -7   1 26.1961 3.12350   5
 -12  -7   1 25.5347 2.34899  12
 -12  -7   1 15.9489 2.13983  13
 -12  -7   1 23.5873 2.29981   2
 -12  -7   1 21.0370 2.06651  13
 -12  -7   1 22.1295 2.39542   2
  11   7  -1 4.66049 1.15645   2
  11   7  -1 2.50502 0.99574   2
  11   7  -1 2.38152 1.77647   6
  11   7  -1 4.44215 1.99073   3
  11   7  -1 5.04890 1.02522  12
 -11  -7   1 3.88345 1.23994   8
 -11  -7   1 4.86975 1.51530  12
 -11  -7   1 8.38101 1.38546   4
 -11  -7   1 2.40661 1.61675   5
 -11  -7   1 5.04650 1.36541  12
 -11  -7   1 3.24885 1.26763  13
 -11  -7   1 4.93169 1.48199   2
 -11  -7   1 5.18364 2.26749   9
 -11  -7   1 5.45554 1.19583  13
 -11  -7   1 4.29970 1.32565   2
  10   7  -1 69.7458 3.84780  12
  10   7  -1 73.9274 4.83096   3
  10   7  -1 66.9179 3.94408   2
  10   7  -1 72.6058 4.41975   5
  10   7  -1 66.4494 3.51164  11
  10   7  -1 70.9098 3.96690   2
  10   7  -1 66.1069 3.48306  11
  10   7  -1 70.7915 3.88559  12
 -10  -7   1 71.9500 4.13013  12
 -10  -7   1 66.9865 3.98642   4
 -10  -7   1 65.5295 4.01645   8
 -10  -7   1 69.8886 5.35889   9
 -10  -7   1 68.9855 4.09961   2
 -10  -7   1 61.5507 3.90916  13
 -10  -7   1 73.5560 4.29741  12
 -10  -7   1 73.7206 4.30167  13
 -10  -7   1 72.3060 4.38701   2
 -10  -7   1 61.2790 4.59257   6
 -10  -7   1 76.9442 4.52824   5
   9   7  -1 248.095 12.3831   3
   9   7  -1 236.930 12.1424   5
   9   7  -1 244.135 11.6218  13
   9   7  -1 235.820 11.9402   2
   9   7  -1 247.845 11.8816  12
   9   7  -1 244.492 11.9547   2
   9   7  -1 235.493 11.6019  13
   9   7  -1 247.743 12.5337   6
  -9  -7   1 260.155 12.8450   9
  -9  -7   1 245.795 12.0302   2
  -9  -7   1 223.770 11.8793  13
  -9  -7   1 249.534 12.1198  12
  -9  -7   1 250.060 12.2140  13
  -9  -7   1 252.594 12.1603   2
  -9  -7   1 247.992 11.9917  12
  -9  -7   1 237.737 11.9420   8
  -9  -7   1 246.866 12.2208   5
  -9  -7   1 237.623 12.5590   6
   8   7  -1 0.39777 1.23099   6
   8   7  -1 2.62911 1.01890  12
   8   7  -1 1.66816 1.33078   3
   8   7  -1 5.00078 1.22915   5
   8   7  -1 1.96793 1.03241   2
   8   7  -1 1.25227 0.80812  13
   8   7  -1 1.67521 1.06730   2
   8   7  -1 1.02727 0.75563  13
  -8  -7   1 2.00906 1.26861   5
  -8  -7   1 1.01359 0.85347   4
  -8  -7   1 -0.1061 1.20160  12
  -8  -7   1 -0.2169 1.10203   6
  -8  -7   1 0.35739 0.89998  13
  -8  -7   1 1.18725 0.94564   8
  -8  -7   1 0.69628 1.23711   2
  -8  -7   1 0.74130 1.55614   9
  -8  -7   1 0.75683 1.03803  13
  -8  -7   1 2.16260 1.03647   2
  -8  -7   1 2.97375 1.13430  12
   7   7  -1 104.688 5.60089   5
   7   7  -1 108.791 5.31696  13
   7   7  -1 99.5170 5.25945  13
   7   7  -1 105.998 5.43143  12
   7   7  -1 101.147 5.46986  12
   7   7  -1 105.119 5.53107   2
   7   7  -1 100.742 5.49953   2
   7   7  -1 103.851 5.68384   3
  -7  -7   1 111.564 6.20310   9
  -7  -7   1 102.601 5.51223   2
  -7  -7   1 104.841 5.24308   4
  -7  -7   1 110.664 5.67481  12
  -7  -7   1 107.043 5.67419   2
  -7  -7   1 106.720 5.43057  13
  -7  -7   1 101.287 5.76379   6
  -7  -7   1 93.2078 5.42677   8
  -7  -7   1 105.432 5.48644  13
  -7  -7   1 106.631 7.04331   5
  -7  -7   1 102.525 5.48889  12
   6   7  -1 50.0933 2.93352  13
   6   7  -1 49.1139 3.37261   6
   6   7  -1 50.2170 3.09947  12
   6   7  -1 48.6263 3.13820   2
   6   7  -1 50.7191 3.06837  12
   6   7  -1 52.1981 3.12327   8
   6   7  -1 51.7465 3.10881   2
   6   7  -1 48.2272 2.88335  13
   6   7  -1 49.8846 3.16141   5
   6   7  -1 50.8824 3.17105   3
  -6  -7   1 48.8004 3.28263   2
  -6  -7   1 45.0893 2.96923  13
  -6  -7   1 49.5770 3.28484   6
  -6  -7   1 48.7993 3.08284   2
  -6  -7   1 50.5807 3.33036   5
  -6  -7   1 49.9753 4.09871   9
  -6  -7   1 49.6595 3.07062  13
  -6  -7   1 51.0332 3.08452  12
   5   7  -1 46.7418 3.04660  12
   5   7  -1 49.9612 3.11115   5
   5   7  -1 50.6049 3.12083   2
   5   7  -1 52.5449 2.94860  13
   5   7  -1 48.8891 3.11555   2
   5   7  -1 48.5153 2.88091  13
   5   7  -1 48.5506 2.97460   3
   5   7  -1 49.1791 3.23202   6
   5   7  -1 48.0418 3.07795   8
   5   7  -1 46.5427 3.04825  12
  -5  -7   1 48.9909 3.07169  12
  -5  -7   1 54.3970 3.60761   9
  -5  -7   1 49.2429 3.26087   8
  -5  -7   1 52.0835 3.28852   2
  -5  -7   1 51.3165 3.05376  13
  -5  -7   1 49.6395 2.93057  13
  -5  -7   1 48.8213 3.05762   2
  -5  -7   1 48.1426 3.20560  12
  -5  -7   1 51.9847 3.27448   5
   4   7  -1 47.3031 3.82614   9
   4   7  -1 53.5562 3.02544  13
   4   7  -1 46.5155 3.08138  12
   4   7  -1 49.9440 3.11513   5
   4   7  -1 48.5578 2.87039   3
   4   7  -1 57.4823 3.52860   2
   4   7  -1 51.1351 3.18270   6
   4   7  -1 51.5627 3.14921   8
  -4  -7   1 47.6214 3.24733  12
  -4  -7   1 50.2334 3.28375   2
  -4  -7   1 50.9296 3.12845   2
  -4  -7   1 44.8360 2.96851  13
  -4  -7   1 53.0535 3.52500   9
  -4  -7   1 49.1906 3.07505  12
  -4  -7   1 51.0902 3.33440   8
  -4  -7   1 48.9528 3.08379  13
  -4  -7   1 54.2443 3.31900   5
   3   7  -1 1857.05 87.1665   9
   3   7  -1 1841.59 87.0743  12
   3   7  -1 1842.33 86.8277   3
   3   7  -1 1858.99 87.0742   5
   3   7  -1 1851.12 87.0369  12
   3   7  -1 1805.11 87.1075   2
   3   7  -1 1812.04 87.0455   8
   3   7  -1 1821.75 86.9794  13
   3   7  -1 1835.85 86.7787  10
   3   7  -1 1868.49 86.9787  13
   3   7  -1 1844.10 87.0486   6
  -3  -7   1 1896.14 87.0042  13
  -3  -7   1 1873.70 86.9872  13
  -3  -7   1 1850.11 87.0268  12
  -3  -7   1 1892.51 87.1264   2
  -3  -7   1 1874.07 87.1061   5
  -3  -7   1 1836.99 86.7815  10
  -3  -7   1 1798.11 87.0681   2
  -3  -7   1 1886.51 87.1004  12
  -3  -7   1 1898.40 87.1919   9
   2   7  -1 4.58065 0.58361   3
   2   7  -1 3.81601 1.07865   8
   2   7  -1 5.35518 1.00473   2
   2   7  -1 4.36886 1.05434   2
   2   7  -1 4.70806 1.08786   6
   2   7  -1 3.41310 0.85527  13
   2   7  -1 2.16672 0.95778   5
   2   7  -1 4.38140 1.07229  12
   2   7  -1 4.82507 0.75365  10
   2   7  -1 3.82468 0.89092  13
   2   7  -1 3.96183 1.01538   9
   2   7  -1 2.35339 1.04811  12
  -2  -7   1 4.75048 1.17440   2
  -2  -7   1 3.39154 0.98715  13
  -2  -7   1 4.70538 0.74950   4
  -2  -7   1 5.68066 2.06406   2
  -2  -7   1 3.88202 1.04000  12
  -2  -7   1 3.64133 0.77659  10
  -2  -7   1 4.06703 1.03333   8
  -2  -7   1 2.84606 1.09137   9
  -2  -7   1 2.13410 1.10486  12
  -2  -7   1 3.94668 1.19216   5
   1   7  -1 1332.04 61.9991  13
   1   7  -1 1313.51 62.1025   2
   1   7  -1 1308.35 61.9851  13
   1   7  -1 1318.83 62.0820   2
   1   7  -1 1318.18 61.9380  10
   1   7  -1 1329.04 62.0499  12
   1   7  -1 1309.87 62.1086   8
   1   7  -1 1315.37 62.0421   9
   1   7  -1 1318.40 62.0922  12
   1   7  -1 1294.83 62.0985   5
  -1  -7   1 1320.58 62.0535   9
  -1  -7   1 1332.12 61.9002   4
  -1  -7   1 1353.91 62.0925  12
  -1  -7   1 1299.15 62.0453  12
  -1  -7   1 1296.57 62.0491   2
  -1  -7   1 1301.83 62.0902   8
  -1  -7   1 1319.05 61.9543  10
  -1  -7   1 1315.49 61.9716  13
  -1  -7   1 1344.51 61.9969  13
   0   7  -1 2.31930 0.90765   2
   0   7  -1 4.06783 1.00424   8
   0   7  -1 2.46066 0.84187  13
   0   7  -1 3.31599 0.83535  10
   0   7  -1 4.15543 1.06244  12
   0   7  -1 3.22487 1.00117  12
   0   7  -1 2.49571 0.94059   2
   0   7  -1 4.11607 0.84011   9
   0   7  -1 4.79318 1.12039   5
   0   7  -1 1.99412 0.83432  13
   0  -7   1 2.33282 0.90837   9
   0  -7   1 2.16037 0.89151   2
   0  -7   1 0.82320 0.86082  12
   0  -7   1 1.97077 0.83411  13
   0  -7   1 3.00212 0.82941   4
   0  -7   1 0.25674 0.92903  12
   0  -7   1 1.31813 0.73750  13
   0  -7   1 0.90458 0.98797   2
   0  -7   1 2.91381 0.92634  10
   0  -7   1 2.71996 0.92203   8
  -1   7  -1 135.880 6.97664  12
  -1   7  -1 135.197 6.97159   2
  -1   7  -1 142.441 7.09787   8
  -1   7  -1 137.041 6.94168  10
  -1   7  -1 131.600 6.93324   2
  -1   7  -1 134.325 6.59055   3
  -1   7  -1 135.729 6.84269  13
  -1   7  -1 138.815 6.79751   9
  -1   7  -1 141.155 6.93937  12
  -1   7  -1 138.737 7.06205   5
   1  -7   1 136.279 6.75956  13
   1  -7   1 131.493 6.99151   8
   1  -7   1 141.064 6.89772   4
   1  -7   1 138.912 6.98373   2
   1  -7   1 139.329 6.98865  10
   1  -7   1 133.795 6.87419   2
   1  -7   1 133.089 6.84031  12
   1  -7   1 140.153 6.82337   9
   1  -7   1 138.005 6.79001  13
   1  -7   1 139.359 6.92660  12
  -2   7  -1 4.09911 1.15982   5
  -2   7  -1 3.77470 1.02465   2
  -2   7  -1 2.52057 1.11704   2
  -2   7  -1 3.81182 0.73636   3
  -2   7  -1 3.00534 1.00514  10
  -2   7  -1 4.34451 0.90070  13
  -2   7  -1 3.94013 1.06393  12
  -2   7  -1 2.91060 1.94601   8
  -2   7  -1 4.19818 0.78696   9
  -2   7  -1 2.86315 1.00004  12
   2  -7   1 2.79732 0.71156  13
   2  -7   1 4.23986 1.09384   4
   2  -7   1 2.53471 1.12550  10
   2  -7   1 2.70565 1.01976   8
   2  -7   1 3.46630 0.88809   2
   2  -7   1 2.37539 0.94303   2
   2  -7   1 3.16109 0.88296  12
   2  -7   1 3.13795 0.78296  13
  -3   7  -1 1150.61 54.2570   2
  -3   7  -1 1148.55 54.3223   4
  -3   7  -1 1056.23 54.1183  13
  -3   7  -1 1152.21 54.1242   3
  -3   7  -1 1154.18 54.3810  10
  -3   7  -1 1166.35 54.2379   2
  -3   7  -1 1138.57 54.0753   9
  -3   7  -1 1183.37 54.2810  12
  -3   7  -1 1184.84 54.2121  12
  -3   7  -1 1170.17 54.4139   8
   3  -7   1 1228.97 54.9043  10
   3  -7   1 1129.98 54.3745   8
   3  -7   1 1140.63 54.1850   2
   3  -7   1 1121.27 54.1074  12
   3  -7   1 1119.30 53.9712  13
   3  -7   1 1140.86 54.1400  12
   3  -7   1 1100.27 54.1433   2
   3  -7   1 1194.14 54.4044   7
   3  -7   1 1157.63 54.3324   4
   3  -7   1 1173.26 53.9843  13
  -4   7  -1 72.7729 3.91997   2
  -4   7  -1 70.3062 3.90335  12
  -4   7  -1 69.9126 3.96710  12
  -4   7  -1 72.9638 3.87412   3
  -4   7  -1 68.7969 4.15206  10
  -4   7  -1 68.2002 3.79546  13
  -4   7  -1 65.2597 4.08845   4
  -4   7  -1 75.6851 4.30280   8
  -4   7  -1 70.7448 3.96016   2
  -4   7  -1 68.5532 3.72938   9
   4  -7   1 70.2913 3.80364   2
   4  -7   1 67.0024 3.73528   2
   4  -7   1 66.8664 3.66941  12
   4  -7   1 72.7265 4.23962   7
   4  -7   1 69.4999 4.14983   4
   4  -7   1 70.0322 4.31310  10
   4  -7   1 69.2946 4.10624   8
   4  -7   1 68.5434 3.73438  12
  -5   7  -1 106.842 6.06876   4
  -5   7  -1 110.917 5.88564   3
  -5   7  -1 99.5710 5.88501  11
  -5   7  -1 118.812 5.83116   2
  -5   7  -1 110.077 5.82184   2
  -5   7  -1 113.761 5.85865  12
  -5   7  -1 116.777 5.73212  13
  -5   7  -1 113.007 5.70109   9
  -5   7  -1 113.768 6.03889   6
  -5   7  -1 119.607 6.26354   8
  -5   7  -1 115.918 5.80168  12
  -5   7  -1 106.836 5.70389  13
   5  -7   1 106.947 5.51620  12
   5  -7   1 114.559 6.29849  10
   5  -7   1 118.216 6.20223   7
   5  -7   1 107.793 5.60363   2
   5  -7   1 109.333 5.54543  12
   5  -7   1 111.319 6.13594   4
  -6   7  -1 118.299 6.00685   2
  -6   7  -1 112.992 5.91362  13
  -6   7  -1 119.524 6.01425  12
  -6   7  -1 103.919 6.10868  11
  -6   7  -1 114.904 6.02215   2
  -6   7  -1 118.516 6.36668   6
  -6   7  -1 117.541 6.06030  12
  -6   7  -1 117.342 6.21654   3
  -6   7  -1 122.701 6.52645   8
  -6   7  -1 114.167 6.41632   4
  -6   7  -1 117.362 5.93164  13
  -6   7  -1 114.581 5.95496   9
  -6   7  -1 117.021 6.50491  10
   6  -7   1 115.866 6.62156  10
   6  -7   1 122.381 6.51600   7
   6  -7   1 110.271 5.69238   2
   6  -7   1 116.596 6.45748   4
  -7   7  -1 1.47655 1.22197   3
  -7   7  -1 2.28768 0.90007  13
  -7   7  -1 0.28440 1.02073   2
  -7   7  -1 0.74895 1.06717  11
  -7   7  -1 0.25130 1.26013   6
  -7   7  -1 0.81283 1.41762   8
  -7   7  -1 1.86414 0.90595  13
  -7   7  -1 1.03804 1.04130   9
  -7   7  -1 1.37003 1.09565  12
  -7   7  -1 0.59089 0.96859  12
   7  -7   1 -1.2829 1.45096   7
   7  -7   1 -0.3309 1.53861  10
   7  -7   1 0.52362 1.56706   4
  -8   7  -1 134.885 7.33077   9
  -8   7  -1 137.111 7.16702  13
  -8   7  -1 132.742 7.77293   6
  -8   7  -1 152.255 7.21184  12
  -8   7  -1 146.046 7.24066  12
  -8   7  -1 131.820 7.65881   3
  -8   7  -1 142.493 7.32127   9
  -8   7  -1 155.403 7.88639   8
  -8   7  -1 145.665 7.17447   2
  -8   7  -1 146.902 7.18168  13
  -8   7  -1 143.131 7.17735   2
  -8   7  -1 136.064 7.43172  11
   8  -7   1 150.198 8.01465   4
   8  -7   1 152.394 7.96347   7
   8  -7   1 141.741 8.16779  10
  -9   7  -1 153.785 7.34756  12
  -9   7  -1 123.417 7.30417  13
  -9   7  -1 144.580 7.36134  13
  -9   7  -1 150.495 7.62898  12
  -9   7  -1 152.122 7.57890   9
  -9   7  -1 140.248 7.57544   9
  -9   7  -1 155.730 8.14214   8
   9  -7   1 163.664 8.32090   7
 -10   7  -1 10.9911 1.55048   9
 -10   7  -1 10.5620 2.00425   8
 -10   7  -1 13.4566 2.29514   9
 -10   7  -1 10.4998 1.38220  11
 -10   7  -1 12.4731 1.35782  13
 -10   7  -1 9.72534 1.20000  13
  10  -7   1 11.4943 2.30946   7
 -11   7  -1 67.9749 4.53920   9
 -11   7  -1 70.7302 4.40647   9
 -11   7  -1 83.4303 5.13881   8
 -11   7  -1 73.4643 4.05471  13
  11  -7   1 81.9420 5.47153   7
 -12   7  -1 7.82363 2.07646   8
 -12   7  -1 7.69156 1.17047  13
 -12   7  -1 9.21791 2.15176   5
 -12   7  -1 4.08193 1.58849   9
  12  -7   1 11.0581 2.52203   7
 -13   7  -1 0.44302 1.77075   5
 -13   7  -1 0.37044 1.72135   8
 -16  -6   1 11.5025 1.70785  13
 -16  -6   1 16.0703 3.44398   9
 -16  -6   1 8.99021 2.15817   5
  15   6  -1 1.88566 2.63517   3
  15   6  -1 -1.6216 2.51418   6
 -15  -6   1 0.88735 1.03187   2
 -15  -6   1 0.49441 1.79503   5
 -15  -6   1 0.47647 2.46867   9
 -15  -6   1 0.48529 1.16367  12
 -15  -6   1 0.65347 1.25678  12
 -15  -6   1 0.22070 1.25644  13
 -15  -6   1 -0.3094 1.03482   2
 -15  -6   1 1.54037 1.23107   8
  14   6  -1 107.506 7.03939   3
  14   6  -1 98.7841 7.13764   6
 -14  -6   1 100.811 5.52363  13
 -14  -6   1 104.224 6.19619   5
 -14  -6   1 113.464 5.59768  12
 -14  -6   1 104.084 5.57437  12
 -14  -6   1 86.7855 5.40676   8
 -14  -6   1 106.342 7.44316   9
 -14  -6   1 97.4290 5.32069   2
 -14  -6   1 81.7335 5.33313  13
 -14  -6   1 108.763 5.47703   2
  13   6  -1 152.391 8.93997   6
 -13  -6   1 144.603 7.26994  13
 -13  -6   1 150.173 7.35956   2
 -13  -6   1 140.414 7.20544   2
 -13  -6   1 129.390 7.54891   4
 -13  -6   1 129.004 7.14474  10
 -13  -6   1 151.023 8.87054   9
 -13  -6   1 149.639 7.39301  12
 -13  -6   1 145.040 7.85103   5
 -13  -6   1 118.758 7.20964   8
 -13  -6   1 144.823 7.26233  12
  12   6  -1 127.886 7.72077   6
  12   6  -1 138.984 7.64363   3
 -12  -6   1 126.669 6.48450  12
 -12  -6   1 118.952 6.44046   2
 -12  -6   1 129.390 6.60558  12
 -12  -6   1 126.512 6.95874   5
 -12  -6   1 121.112 6.63881  10
 -12  -6   1 130.741 6.60928   2
 -12  -6   1 110.102 6.68269   4
 -12  -6   1 121.648 6.49937   8
 -12  -6   1 111.409 6.35908  13
 -12  -6   1 125.557 7.95379   9
  11   6  -1 416.624 19.4691   3
  11   6  -1 388.660 19.5293   6
  11   6  -1 372.978 19.0194   5
  11   6  -1 367.811 18.5174   2
  11   6  -1 375.129 18.5191   2
 -11  -6   1 368.659 18.6746  13
 -11  -6   1 397.423 18.7259  13
 -11  -6   1 403.904 19.0692   5
 -11  -6   1 387.384 18.8693   4
 -11  -6   1 406.293 18.8415   2
 -11  -6   1 388.014 18.7499   2
 -11  -6   1 389.759 18.7508   8
 -11  -6   1 371.728 18.5376  10
 -11  -6   1 394.660 18.8274  12
 -11  -6   1 394.464 18.7383  12
 -11  -6   1 412.382 19.8483   9
  10   6  -1 31.4058 3.47751   3
  10   6  -1 28.8573 3.47642   6
  10   6  -1 34.5997 2.18696  12
  10   6  -1 29.1713 2.28208   2
  10   6  -1 30.8717 2.81368   5
 -10  -6   1 35.7714 2.60091  12
 -10  -6   1 33.3361 2.51537  13
 -10  -6   1 34.7203 3.02852   5
 -10  -6   1 32.8570 2.50826   2
 -10  -6   1 30.3359 2.37300  13
 -10  -6   1 31.1786 3.15855   6
 -10  -6   1 32.4332 2.52417   8
 -10  -6   1 35.5649 2.83344   2
 -10  -6   1 34.6186 2.74868  12
 -10  -6   1 33.8297 3.95410   9
 -10  -6   1 34.5004 2.59232   4
   9   6  -1 37.9150 2.15227  11
   9   6  -1 42.3586 3.40934   3
   9   6  -1 36.3654 2.53977   2
   9   6  -1 38.7330 2.46331  12
   9   6  -1 36.7689 2.54526   2
   9   6  -1 35.9544 2.46124  12
   9   6  -1 35.6194 2.86056   5
   9   6  -1 35.7048 3.40172   6
  -9  -6   1 43.0577 3.14360   5
  -9  -6   1 42.6290 2.66205   4
  -9  -6   1 38.3832 2.91512   2
  -9  -6   1 33.9507 4.37530   6
  -9  -6   1 37.8910 2.64785   8
  -9  -6   1 39.6206 2.63466  13
  -9  -6   1 40.8353 2.69183   2
  -9  -6   1 38.6507 2.68318  12
  -9  -6   1 39.6566 2.86203  12
  -9  -6   1 40.9357 2.54056  13
  -9  -6   1 41.8542 3.86303   9
   8   6  -1 58.3419 3.94848   6
   8   6  -1 51.6859 3.20164  12
   8   6  -1 57.7958 3.83341   3
   8   6  -1 50.8059 3.25815   2
   8   6  -1 56.0681 2.92537  13
   8   6  -1 52.6745 3.22487  12
   8   6  -1 54.5481 2.90337  13
   8   6  -1 54.4010 3.45300   5
   8   6  -1 54.4557 3.33049   2
  -8  -6   1 62.2891 4.05366   5
  -8  -6   1 54.3555 3.50965  12
  -8  -6   1 52.3485 3.22652  13
  -8  -6   1 58.6707 3.38998  12
  -8  -6   1 58.9986 3.31064  13
  -8  -6   1 56.2542 3.75035   6
  -8  -6   1 60.5460 3.35081   8
  -8  -6   1 58.8038 3.56385   2
  -8  -6   1 56.2081 3.21060   4
  -8  -6   1 63.7084 4.31169   9
  -8  -6   1 52.5564 3.32772   2
   7   6  -1 334.701 16.2298  13
   7   6  -1 342.942 16.2466  13
   7   6  -1 342.241 16.5344   5
   7   6  -1 330.781 16.3907  12
   7   6  -1 334.993 16.4166   2
   7   6  -1 343.863 16.7831   6
   7   6  -1 350.290 16.6596   3
   7   6  -1 325.243 16.4160   2
  -7  -6   1 351.981 16.5257  12
  -7  -6   1 329.949 16.3943   8
  -7  -6   1 340.426 16.3778  13
  -7  -6   1 356.132 17.0035   9
  -7  -6   1 336.243 16.4428   2
  -7  -6   1 342.514 16.5522   2
  -7  -6   1 350.853 16.5774   5
  -7  -6   1 347.179 16.4408  12
  -7  -6   1 337.944 16.7170   6
  -7  -6   1 342.566 16.3097   4
  -7  -6   1 354.440 16.4086  13
   6   6  -1 142.705 7.32815   5
   6   6  -1 142.683 7.09003  13
   6   6  -1 140.316 7.23169  12
   6   6  -1 146.680 7.10282  13
   6   6  -1 148.361 7.21179  12
   6   6  -1 144.889 7.55400   6
   6   6  -1 145.664 7.39162   3
   6   6  -1 140.386 7.25942   2
   6   6  -1 146.337 7.26938   2
  -6  -6   1 148.288 7.38281   2
  -6  -6   1 145.941 7.35570  12
  -6  -6   1 148.024 7.26767  12
  -6  -6   1 149.062 7.41177   5
  -6  -6   1 147.156 7.77322   9
  -6  -6   1 144.511 7.22553   8
  -6  -6   1 139.544 7.47010   6
  -6  -6   1 144.025 7.19168  13
  -6  -6   1 138.142 7.25554   2
  -6  -6   1 147.228 7.23140  13
   5   6  -1 1925.25 90.0350  12
   5   6  -1 1963.62 90.0708   8
   5   6  -1 1913.48 89.9510  13
   5   6  -1 1864.73 90.0780   2
   5   6  -1 1918.97 89.9618  13
   5   6  -1 1913.69 90.2150   6
   5   6  -1 1950.24 90.0775   3
   5   6  -1 1890.45 90.0623  12
   5   6  -1 1846.94 90.2694   5
   5   6  -1 1929.91 90.0759   2
  -5  -6   1 1893.09 90.1414  13
  -5  -6   1 1854.16 90.0180   8
  -5  -6   1 1943.43 90.1315   2
  -5  -6   1 1893.58 90.0418  12
  -5  -6   1 1948.18 90.1250   5
  -5  -6   1 1964.38 90.3776   9
  -5  -6   1 1910.08 90.1935   6
  -5  -6   1 1905.56 90.0711   2
  -5  -6   1 1980.83 90.0265  13
  -5  -6   1 1939.92 90.1113  12
   4   6  -1 34.3576 2.25642  13
   4   6  -1 37.2472 2.43318   5
   4   6  -1 34.8364 2.49570   6
   4   6  -1 35.8766 2.25551   3
   4   6  -1 36.8485 2.42847  12
   4   6  -1 33.8566 2.38588  12
   4   6  -1 35.5126 2.44314   2
   4   6  -1 33.0193 2.20662  13
   4   6  -1 37.9050 2.41770   8
   4   6  -1 35.3836 2.69781   9
  -4  -6   1 33.4195 2.28218   8
  -4  -6   1 35.8963 2.59883   5
  -4  -6   1 35.4358 2.36572  13
  -4  -6   1 29.6877 2.54203  12
  -4  -6   1 35.3473 2.84473   9
  -4  -6   1 32.0917 2.33808   2
  -4  -6   1 36.5470 2.56455   2
  -4  -6   1 32.0882 2.34217  12
  -4  -6   1 32.0057 2.29862  13
   3   6  -1 72.8168 3.72427   3
   3   6  -1 72.9569 3.99007   2
   3   6  -1 70.4667 3.98822   5
   3   6  -1 74.8361 3.96879  12
   3   6  -1 71.9862 4.00158  12
   3   6  -1 70.7492 4.00193   6
   3   6  -1 72.9137 4.00010   2
   3   6  -1 73.5095 3.99663   8
   3   6  -1 77.2902 4.16928   9
   3   6  -1 70.6185 3.84140  13
   3   6  -1 73.7610 3.88154  13
  -3  -6   1 66.7367 3.91161   8
  -3  -6   1 72.3379 4.09188   5
  -3  -6   1 74.1435 3.94745  12
  -3  -6   1 71.7763 3.92545  13
  -3  -6   1 77.7331 4.24060   9
  -3  -6   1 71.5565 3.85653  13
  -3  -6   1 72.7303 4.08361   2
  -3  -6   1 68.9985 3.92646   2
   2   6  -1 11.2663 1.15962  13
   2   6  -1 11.5896 0.96930   3
   2   6  -1 10.2361 0.93642  10
   2   6  -1 9.27030 1.21329   2
   2   6  -1 14.8457 1.73123   8
   2   6  -1 11.8099 1.30673   6
   2   6  -1 8.97779 1.07660  13
   2   6  -1 10.1779 1.30085   9
   2   6  -1 13.2127 1.69132   2
   2   6  -1 8.69004 1.15944   5
   2   6  -1 9.63014 1.27508  12
   2   6  -1 12.6143 1.30876  12
  -2  -6   1 9.71508 1.29732  12
  -2  -6   1 8.92647 0.94141  10
  -2  -6   1 8.61936 1.31627   9
  -2  -6   1 10.0390 1.39630   5
  -2  -6   1 14.0311 1.53058   8
  -2  -6   1 9.65876 1.15510  13
  -2  -6   1 13.4377 1.27796  12
  -2  -6   1 9.17614 1.29299   2
  -2  -6   1 9.48023 1.05085  13
  -2  -6   1 13.4836 1.55247   2
   1   6  -1 974.115 45.6468   2
   1   6  -1 958.316 45.5080  10
   1   6  -1 990.635 45.5753  13
   1   6  -1 987.036 45.6719   8
   1   6  -1 960.682 45.6622   2
   1   6  -1 953.584 45.6554   5
   1   6  -1 965.429 45.6086  12
   1   6  -1 969.399 45.6531  12
   1   6  -1 976.441 45.6328   9
   1   6  -1 970.948 45.5642  13
  -1  -6   1 948.336 45.6129   2
  -1  -6   1 979.609 45.5694  13
  -1  -6   1 963.781 45.5941  12
  -1  -6   1 975.483 45.6492  12
  -1  -6   1 953.941 45.4704   4
  -1  -6   1 972.428 45.5245  10
  -1  -6   1 948.127 45.5461  13
  -1  -6   1 971.482 45.6376   9
   0   6  -1 31.0811 2.25559   2
   0   6  -1 29.3593 2.08882  10
   0   6  -1 29.5625 2.09776  13
   0   6  -1 30.1122 2.07162  13
   0   6  -1 33.8789 2.11227   9
   0   6  -1 30.2214 2.25764  12
   0   6  -1 30.8828 2.15961  12
   0   6  -1 30.7966 2.20461   2
   0   6  -1 33.7121 2.38649   5
   0  -6   1 32.7789 2.28911   2
   0  -6   1 31.1058 2.11874   2
   0  -6   1 30.3898 2.27055  12
   0  -6   1 28.5475 2.13985  10
   0  -6   1 28.4101 2.17976   8
   0  -6   1 32.1675 2.18342   9
   0  -6   1 29.8747 2.00227   4
   0  -6   1 30.6588 2.07864  13
   0  -6   1 29.7590 1.98988  13
   0  -6   1 30.6179 2.12212  12
  -1   6  -1 1110.02 51.6509  12
  -1   6  -1 1071.49 51.6821   2
  -1   6  -1 1108.17 51.7580   8
  -1   6  -1 1118.81 51.6055  13
  -1   6  -1 1086.24 51.4449   3
  -1   6  -1 1112.81 51.5846   9
  -1   6  -1 1101.04 51.6738   2
  -1   6  -1 1093.35 51.7157  10
  -1   6  -1 1096.67 51.6821  12
   1  -6   1 1084.59 51.6290  12
   1  -6   1 1115.95 51.5652  13
   1  -6   1 1090.09 51.7045  10
   1  -6   1 1099.38 51.6383   4
   1  -6   1 1090.07 51.6451  12
   1  -6   1 1068.31 51.5445  13
   1  -6   1 1084.03 51.9293   8
   1  -6   1 1112.89 51.5898   9
   1  -6   1 1101.55 51.6821   2
  -2   6  -1 16.2618 1.54286  12
  -2   6  -1 12.4677 1.19522   3
  -2   6  -1 15.1589 1.42572  13
  -2   6  -1 15.6179 1.61490  12
  -2   6  -1 14.3504 1.57196   2
  -2   6  -1 14.0155 1.61193  10
  -2   6  -1 16.7237 1.35733   9
  -2   6  -1 16.2064 1.56417   2
  -2   6  -1 11.6659 1.28259   4
  -2   6  -1 12.0095 1.43404   8
   2  -6   1 12.6062 1.38263   2
   2  -6   1 12.9064 1.50564   2
   2  -6   1 10.1281 1.26455   8
   2  -6   1 11.0616 1.30159  12
   2  -6   1 9.31271 1.20894   4
   2  -6   1 11.2082 1.17446  13
   2  -6   1 11.1610 1.24255  13
  -3   6  -1 96.6329 4.93850   2
  -3   6  -1 94.0561 4.85606   3
  -3   6  -1 98.6349 5.06680   4
  -3   6  -1 95.6860 4.85203  13
  -3   6  -1 96.5904 4.83083   9
  -3   6  -1 96.6717 4.97641  12
  -3   6  -1 96.1315 4.98472   2
  -3   6  -1 100.804 5.21802   8
  -3   6  -1 96.5630 4.86001  13
  -3   6  -1 95.0491 5.11475  10
   3  -6   1 94.0507 4.84579   2
   3  -6   1 90.5185 4.84048  12
   3  -6   1 94.6882 4.80677  12
   3  -6   1 94.2769 5.10896   4
   3  -6   1 90.7820 5.06291   8
   3  -6   1 95.0410 4.63952  13
   3  -6   1 92.2263 4.88802   2
   3  -6   1 95.5395 4.64983  13
   3  -6   1 94.7657 5.13307   7
  -4   6  -1 75.4819 3.96630  13
  -4   6  -1 74.9744 4.08563   3
  -4   6  -1 78.8344 4.10020   2
  -4   6  -1 73.2305 4.26351   4
  -4   6  -1 73.5764 4.31342  10
  -4   6  -1 75.5754 4.12116  12
  -4   6  -1 77.8528 3.99410   9
  -4   6  -1 74.9468 4.02838  12
  -4   6  -1 74.2141 4.03735   2
   4  -6   1 73.1626 4.32620   4
   4  -6   1 71.2515 3.82962  12
   4  -6   1 77.1007 3.94501   2
   4  -6   1 78.8537 4.37453   7
   4  -6   1 71.6530 4.44678  10
   4  -6   1 72.1240 3.87561  12
   4  -6   1 73.0975 4.27692   8
   4  -6   1 72.9186 3.89736   2
  -5   6  -1 90.6885 5.12172  10
  -5   6  -1 95.9835 4.80100   2
  -5   6  -1 85.1552 4.89961   3
  -5   6  -1 93.3902 5.17263   8
  -5   6  -1 90.9256 4.89493  11
  -5   6  -1 90.9837 5.08591   4
  -5   6  -1 91.6738 4.82674  12
  -5   6  -1 93.7277 5.04854   6
  -5   6  -1 93.8860 4.75945  12
  -5   6  -1 93.6235 4.81159   2
  -5   6  -1 88.5353 4.78508   9
   5  -6   1 90.5339 5.14259   7
   5  -6   1 88.8251 4.64248   2
   5  -6   1 93.6094 5.25624  10
   5  -6   1 89.9104 4.49604  12
   5  -6   1 87.7430 4.57661   2
  -6   6  -1 125.122 6.53540   8
  -6   6  -1 110.736 6.50214  10
  -6   6  -1 116.932 6.11479  12
  -6   6  -1 125.106 6.08203   2
  -6   6  -1 120.998 6.01819  13
  -6   6  -1 119.240 5.99480  13
  -6   6  -1 118.106 6.17342   9
  -6   6  -1 117.065 6.45709   6
  -6   6  -1 117.349 6.06811   2
  -6   6  -1 124.391 6.06635  12
  -6   6  -1 117.779 6.35323   3
  -6   6  -1 114.054 6.47499   4
  -6   6  -1 113.388 6.22515  11
   6  -6   1 125.791 6.57242   7
   6  -6   1 123.182 6.66638  10
   6  -6   1 127.159 6.56632   4
  -7   6  -1 244.313 11.6419   2
  -7   6  -1 226.370 12.1343   4
  -7   6  -1 246.524 11.6633   2
  -7   6  -1 250.474 11.6544  12
  -7   6  -1 234.112 11.8159   9
  -7   6  -1 250.554 12.1331   8
  -7   6  -1 249.026 11.7027  12
  -7   6  -1 233.106 12.0347   3
  -7   6  -1 234.093 11.8459  11
  -7   6  -1 242.308 12.1504   6
  -7   6  -1 232.869 11.6116  13
  -7   6  -1 240.571 11.6067  13
   7  -6   1 242.471 12.2031   7
   7  -6   1 239.979 12.3062  10
   7  -6   1 243.450 12.2154   4
  -8   6  -1 7.90742 1.66786   8
  -8   6  -1 5.80395 1.02109  13
  -8   6  -1 4.74009 1.29525   9
  -8   6  -1 6.35123 1.00745  13
  -8   6  -1 6.40873 1.04317   2
  -8   6  -1 7.98249 1.17395  12
  -8   6  -1 5.91199 1.09044  12
  -8   6  -1 5.47248 1.02838   2
  -8   6  -1 7.29681 1.26160  11
   8  -6   1 6.74105 1.83946   7
   8  -6   1 4.29483 1.75340  10
   8  -6   1 5.35719 1.69060   4
  -9   6  -1 14.6944 1.63393  13
  -9   6  -1 16.4033 1.65317  13
  -9   6  -1 18.8360 1.91445  11
  -9   6  -1 17.8664 2.44964   6
  -9   6  -1 17.2890 2.24773   9
  -9   6  -1 18.4225 2.17144   9
  -9   6  -1 17.3685 2.14091   8
   9  -6   1 21.1248 2.78266  10
   9  -6   1 17.9141 2.36840   7
 -10   6  -1 63.9363 4.35295   8
 -10   6  -1 64.0387 4.09704   9
 -10   6  -1 62.0397 3.36643  13
 -10   6  -1 58.9712 3.82530   9
 -10   6  -1 58.0738 3.56436  11
 -10   6  -1 51.3505 3.28959  13
  10  -6   1 67.4298 4.66360   7
 -11   6  -1 82.2721 4.36071  13
 -11   6  -1 93.3642 5.37760   8
 -11   6  -1 73.8106 4.30409  13
 -11   6  -1 86.2086 4.87748   9
 -11   6  -1 71.0385 4.48409  11
 -11   6  -1 90.1318 5.58651   5
 -11   6  -1 84.4693 5.05260   9
  11  -6   1 97.5674 5.83433   7
 -12   6  -1 2.66690 1.69773   8
 -12   6  -1 2.96405 1.56584   9
 -12   6  -1 5.90038 0.94973  13
 -12   6  -1 1.52698 1.73589   5
  12  -6   1 1.30800 2.04668   7
 -13   6  -1 27.8426 3.05348   9
 -13   6  -1 28.9369 3.36745   8
 -13   6  -1 23.1667 2.97139   5
 -16  -5   1 11.4273 1.52678  13
 -16  -5   1 9.63865 1.51066   8
 -16  -5   1 4.23900 2.90862   9
 -16  -5   1 11.8303 2.34726   5
 -15  -5   1 56.1824 4.42461   5
 -15  -5   1 52.5069 4.06548  10
 -15  -5   1 59.3446 5.81857   9
 -15  -5   1 53.0130 3.52347  13
 -15  -5   1 57.0903 3.63325   8
  14   5  -1 -1.3599 2.18893   6
  14   5  -1 2.09371 2.46193   3
 -14  -5   1 -1.0602 1.07559   8
 -14  -5   1 1.30723 1.72622   5
 -14  -5   1 0.50905 1.15006  12
 -14  -5   1 1.36550 2.38891   9
 -14  -5   1 0.21055 1.07757  12
 -14  -5   1 0.59301 1.46753  13
 -14  -5   1 -1.6555 1.18275  10
  13   5  -1 57.9378 5.95647   3
  13   5  -1 51.0937 4.93200   6
 -13  -5   1 48.4401 3.40933  10
 -13  -5   1 56.8754 3.31549   2
 -13  -5   1 58.8361 5.28951   9
 -13  -5   1 53.5077 3.13699   2
 -13  -5   1 48.9736 4.02419   5
 -13  -5   1 45.1022 3.34381   8
 -13  -5   1 58.7935 3.28492  12
 -13  -5   1 47.6468 3.19934  13
 -13  -5   1 54.9338 3.31399  13
 -13  -5   1 57.3067 3.39181  12
  12   5  -1 59.1159 4.92736   3
  12   5  -1 63.0451 4.99512   6
 -12  -5   1 55.5616 3.49462  13
 -12  -5   1 58.9502 3.64008  12
 -12  -5   1 54.6161 3.83086   4
 -12  -5   1 51.2955 3.53899  10
 -12  -5   1 64.9146 3.63107   2
 -12  -5   1 56.9249 3.58469   8
 -12  -5   1 59.9117 5.29018   9
 -12  -5   1 58.1826 3.53458  12
 -12  -5   1 69.7496 4.23984   5
 -12  -5   1 50.9126 3.42654  13
  11   5  -1 228.099 11.8387   3
  11   5  -1 224.736 11.9108   6
 -11  -5   1 223.069 10.9310  13
 -11  -5   1 232.148 10.9669  12
 -11  -5   1 233.819 11.0494  12
 -11  -5   1 236.772 12.1389   9
 -11  -5   1 207.664 11.0072   8
 -11  -5   1 210.631 10.8907  13
 -11  -5   1 221.376 10.9403  10
 -11  -5   1 222.333 11.2214   4
 -11  -5   1 197.574 11.3337   7
 -11  -5   1 225.021 10.9532   2
 -11  -5   1 232.507 11.3736   5
 -11  -5   1 237.376 11.0588   2
  10   5  -1 28.4556 1.93916   2
  10   5  -1 30.8123 3.42035   6
  10   5  -1 26.9124 1.90877   2
  10   5  -1 31.5292 3.38402   3
  10   5  -1 34.6903 2.77526   5
 -10  -5   1 31.1308 2.24836  13
 -10  -5   1 31.9999 2.51253   2
 -10  -5   1 29.0638 3.01042   6
 -10  -5   1 30.9370 3.01210   3
 -10  -5   1 31.6878 3.81709   9
 -10  -5   1 30.9962 2.13233  10
 -10  -5   1 31.5171 2.32880  12
 -10  -5   1 31.0362 2.24561   2
 -10  -5   1 25.2298 2.43559  12
 -10  -5   1 26.8675 2.46087   4
 -10  -5   1 30.6147 2.85466   5
 -10  -5   1 23.5425 2.11525  13
 -10  -5   1 22.5801 2.61614   7
 -10  -5   1 30.1780 2.28154   8
   9   5  -1 198.266 9.77619   5
   9   5  -1 199.580 10.1211   3
   9   5  -1 195.965 10.2131   6
   9   5  -1 182.796 9.42143   2
   9   5  -1 187.834 9.36362  12
   9   5  -1 195.494 9.36585  12
  -9  -5   1 197.152 9.51164  13
  -9  -5   1 203.522 9.86876   5
  -9  -5   1 202.556 9.55583  12
  -9  -5   1 195.139 9.55668   2
  -9  -5   1 183.046 9.76371   8
  -9  -5   1 191.823 9.63286   4
  -9  -5   1 196.425 10.0130   3
  -9  -5   1 191.412 9.40537  10
  -9  -5   1 182.760 9.81326   7
  -9  -5   1 184.307 10.0408   6
  -9  -5   1 205.006 9.66407   2
  -9  -5   1 193.487 9.48056  13
  -9  -5   1 193.402 9.63436  12
  -9  -5   1 203.390 10.4210   9
   8   5  -1 275.217 13.4570   3
   8   5  -1 266.696 13.5318   6
   8   5  -1 270.091 12.9272  12
   8   5  -1 261.389 12.9778   2
   8   5  -1 264.921 13.1897   5
   8   5  -1 264.007 12.9715   2
   8   5  -1 261.815 12.9333  12
   8   5  -1 268.990 12.7862  11
  -8  -5   1 264.873 13.4528   6
  -8  -5   1 265.420 13.0439   8
  -8  -5   1 276.914 13.0003  13
  -8  -5   1 275.267 13.7214   9
  -8  -5   1 273.296 13.2350   5
  -8  -5   1 269.707 13.0500   2
  -8  -5   1 278.029 13.0723   4
  -8  -5   1 265.743 12.8565  10
  -8  -5   1 276.151 13.0463  12
  -8  -5   1 279.929 13.1623   2
  -8  -5   1 270.146 13.3825   3
  -8  -5   1 268.983 13.1101  12
   7   5  -1 178.641 8.72567  12
   7   5  -1 179.060 8.56868  13
   7   5  -1 180.298 8.77996   2
   7   5  -1 177.131 8.91916   5
   7   5  -1 185.138 9.13466   3
   7   5  -1 175.311 8.55346  13
   7   5  -1 179.968 9.23197   6
   7   5  -1 172.319 8.77205   2
   7   5  -1 174.466 8.74970  12
  -7  -5   1 183.152 9.44737   9
  -7  -5   1 181.306 8.90378   2
  -7  -5   1 188.363 8.91287  12
  -7  -5   1 179.067 8.76196  13
  -7  -5   1 180.639 9.06446   3
  -7  -5   1 180.313 8.81374   8
  -7  -5   1 182.685 8.97813   5
  -7  -5   1 174.383 9.13595   6
  -7  -5   1 177.002 8.76270   4
  -7  -5   1 179.186 8.81347   2
   6   5  -1 71.4179 3.68425  13
   6   5  -1 71.5123 4.12736   3
   6   5  -1 75.5745 3.98076   5
   6   5  -1 68.4747 3.88255   2
   6   5  -1 74.3653 4.28969   6
   6   5  -1 69.7851 3.86080  12
   6   5  -1 65.2815 3.87444   2
   6   5  -1 65.2728 3.65737  13
  -6  -5   1 69.3778 3.88343  12
  -6  -5   1 74.4344 3.85423  13
  -6  -5   1 75.3146 4.07108   5
  -6  -5   1 73.6243 4.01595  12
  -6  -5   1 71.8580 4.53493   9
  -6  -5   1 75.7667 3.87003   8
  -6  -5   1 76.9882 3.75380   4
  -6  -5   1 72.1039 4.05814   2
  -6  -5   1 68.3170 3.88993   2
  -6  -5   1 73.4682 4.18230   6
   5   5  -1 300.471 14.4841   5
   5   5  -1 307.208 14.6603   6
   5   5  -1 303.816 14.3300  13
   5   5  -1 294.118 14.4330   2
   5   5  -1 291.896 14.3900  12
   5   5  -1 299.137 14.4742   2
   5   5  -1 296.928 14.3198  13
   5   5  -1 306.320 14.5319   3
  -5  -5   1 309.036 14.5226   2
  -5  -5   1 303.843 14.4987  12
  -5  -5   1 300.169 14.4186   8
  -5  -5   1 306.730 14.4037  13
  -5  -5   1 297.934 14.4973   3
  -5  -5   1 302.751 14.4475   2
  -5  -5   1 296.267 14.6337   6
  -5  -5   1 298.835 14.5165   5
  -5  -5   1 299.546 14.4257  12
   4   5  -1 65.8881 3.55148  13
   4   5  -1 67.5198 3.58233  13
   4   5  -1 69.9388 3.86697   6
   4   5  -1 69.0331 3.71894   2
   4   5  -1 66.9632 3.68645   8
   4   5  -1 68.9546 3.66249  12
   4   5  -1 66.0728 3.72823   5
   4   5  -1 66.6568 3.69203  12
   4   5  -1 68.5526 3.71538   2
   4   5  -1 66.4234 3.68789   3
  -4  -5   1 69.4398 3.79775  12
  -4  -5   1 68.3639 3.65029   8
  -4  -5   1 64.3660 4.06016   9
  -4  -5   1 68.7948 3.64724  13
  -4  -5   1 70.8121 3.67132  12
  -4  -5   1 67.5147 3.84122   6
  -4  -5   1 64.5960 3.66773   2
  -4  -5   1 68.9284 3.82618   2
  -4  -5   1 71.0045 3.81628   5
   3   5  -1 2221.56 103.192  12
   3   5  -1 2170.65 103.214   5
   3   5  -1 2214.27 103.145  13
   3   5  -1 2208.44 103.220  12
   3   5  -1 2221.31 103.216   2
   3   5  -1 2182.18 103.133  13
   3   5  -1 2112.89 103.220   2
   3   5  -1 2222.79 103.119   3
   3   5  -1 2224.60 103.353   9
  -3  -5   1 2222.48 103.163  13
  -3  -5   1 2197.24 103.191   8
  -3  -5   1 2240.82 103.194  12
  -3  -5   1 2163.73 103.205   2
   2   5  -1 218.313 10.7034   2
   2   5  -1 218.837 10.5967  13
   2   5  -1 219.979 10.6861   2
   2   5  -1 226.205 10.4712   3
   2   5  -1 218.625 10.6757   8
   2   5  -1 217.219 10.6860   5
   2   5  -1 219.818 10.6721   6
   2   5  -1 216.313 10.6515  12
   2   5  -1 225.016 10.4666  10
   2   5  -1 223.972 10.7062  12
   2   5  -1 220.842 10.7580   9
   2   5  -1 223.171 10.6062  13
  -2  -5   1 219.646 10.6236  13
  -2  -5   1 221.935 10.6487  12
  -2  -5   1 218.056 10.7040   5
  -2  -5   1 216.244 10.6527   8
  -2  -5   1 219.101 10.6038  13
  -2  -5   1 220.611 10.7254   2
  -2  -5   1 222.246 10.7819   9
  -2  -5   1 218.745 10.7073  12
  -2  -5   1 222.235 10.4713  10
   1   5  -1 123.970 6.28704  13
   1   5  -1 125.654 6.34542  12
   1   5  -1 131.068 6.42077   5
   1   5  -1 127.162 6.37986   9
   1   5  -1 125.629 6.39828  12
   1   5  -1 126.080 6.39611   8
   1   5  -1 125.653 6.21969  10
   1   5  -1 128.303 6.38621   2
  -1  -5   1 127.043 6.36854   8
  -1  -5   1 129.936 6.33665  12
  -1  -5   1 130.876 6.29132  13
  -1  -5   1 131.521 6.41196   9
  -1  -5   1 122.298 6.42416   5
  -1  -5   1 124.139 6.34351   2
  -1  -5   1 127.258 6.18164   4
  -1  -5   1 130.262 6.24099  10
  -1  -5   1 130.825 6.31380  13
   0   5  -1 5.58217 0.99315   2
   0   5  -1 6.30845 1.08244  12
   0   5  -1 6.95479 0.94924  13
   0   5  -1 6.90664 0.91648  10
   0   5  -1 5.43606 0.89369  13
   0   5  -1 5.61757 0.98255  12
   0   5  -1 10.3326 1.31254   9
   0   5  -1 8.09642 1.11235   2
   0   5  -1 6.74165 0.99748   8
   0   5  -1 8.97353 1.11419   5
   0  -5   1 6.72289 0.86521  13
   0  -5   1 9.01203 1.00288   9
   0  -5   1 7.13320 0.89344   4
   0  -5   1 5.71724 1.03730  10
   0  -5   1 6.96031 1.11963   2
   0  -5   1 7.55851 0.98827   8
   0  -5   1 7.01703 0.97043   2
   0  -5   1 4.55905 0.85472  13
   0  -5   1 6.65797 0.97215  12
   0  -5   1 5.76185 1.03262  12
  -1   5  -1 1686.24 78.9828   2
  -1   5  -1 1697.09 78.9428  12
  -1   5  -1 1693.93 78.7958   3
  -1   5  -1 1706.93 78.9037  13
  -1   5  -1 1668.11 78.9591   2
  -1   5  -1 1698.38 78.9020   9
  -1   5  -1 1684.34 78.9747  12
  -1   5  -1 1655.63 79.0262   8
  -1   5  -1 1680.61 78.9860  10
  -1   5  -1 1676.45 78.9425   4
   1  -5   1 1681.28 78.8671  13
   1  -5   1 1645.97 78.9341   2
   1  -5   1 1704.94 79.0064  10
   1  -5   1 1696.55 78.8751  13
   1  -5   1 1698.79 78.9070   9
   1  -5   1 1649.21 79.0132   8
   1  -5   1 1652.80 78.9122  12
   1  -5   1 1707.32 78.9761   2
   1  -5   1 1673.61 78.9426   4
  -2   5  -1 15.9801 1.55811  12
  -2   5  -1 15.0351 1.46714   8
  -2   5  -1 15.9573 1.48125  12
  -2   5  -1 15.8524 1.40235  13
  -2   5  -1 16.9885 1.42328  13
  -2   5  -1 15.3673 1.27004   3
  -2   5  -1 16.6165 1.51724   2
  -2   5  -1 20.7249 1.45617   9
  -2   5  -1 14.8510 1.53537   4
  -2   5  -1 14.5175 1.53038   2
   2  -5   1 15.3944 1.50289  12
   2  -5   1 15.0370 1.57999   4
   2  -5   1 14.2647 1.40121   8
   2  -5   1 13.8090 1.19373  13
   2  -5   1 14.5109 1.37600   2
   2  -5   1 14.2103 1.45760  10
   2  -5   1 14.7180 1.50971   2
   2  -5   1 15.9213 1.25021  13
  -3   5  -1 1505.10 69.3090   2
  -3   5  -1 1463.92 69.2710   9
  -3   5  -1 1478.87 69.6178   4
  -3   5  -1 1482.53 69.2444  13
  -3   5  -1 1524.19 69.2954  12
  -3   5  -1 1478.84 69.4694  10
  -3   5  -1 1474.72 69.3174  12
  -3   5  -1 1463.55 69.3120   3
  -3   5  -1 1457.08 69.3186   2
  -3   5  -1 1500.63 69.2587  13
  -3   5  -1 1496.85 69.4609   8
   3  -5   1 1441.28 69.2193  12
   3  -5   1 1487.26 69.4634   7
   3  -5   1 1463.18 69.4914  10
   3  -5   1 1454.89 69.2400  12
   3  -5   1 1465.98 69.2721   2
   3  -5   1 1451.61 69.2524   2
   3  -5   1 1464.29 69.4301   4
   3  -5   1 1463.55 69.1013  13
   3  -5   1 1494.22 69.1061  13
  -4   5  -1 251.660 12.3661   2
  -4   5  -1 259.075 12.5721   4
  -4   5  -1 260.477 12.5782   8
  -4   5  -1 254.727 12.4642   3
  -4   5  -1 258.038 12.5914   6
  -4   5  -1 261.228 12.3050  13
  -4   5  -1 262.484 12.3841  12
  -4   5  -1 257.452 12.2913  13
  -4   5  -1 260.377 12.3575   2
  -4   5  -1 258.510 12.6133  10
  -4   5  -1 257.781 12.3892   9
  -4   5  -1 261.771 12.3677  12
   4  -5   1 265.286 12.6160   7
   4  -5   1 251.534 12.2399  12
   4  -5   1 250.023 12.2647   2
   4  -5   1 253.093 12.5462   8
   4  -5   1 260.103 12.6420   4
   4  -5   1 249.919 12.2238  12
   4  -5   1 253.227 12.6463  10
  -5   5  -1 207.844 9.79119  12
  -5   5  -1 200.108 10.1012  10
  -5   5  -1 204.204 9.78034   2
  -5   5  -1 194.822 9.84211   9
  -5   5  -1 198.585 10.0546   4
  -5   5  -1 200.920 10.0605   6
  -5   5  -1 196.428 9.68810  13
  -5   5  -1 207.165 9.74676  12
  -5   5  -1 209.896 10.0735   8
  -5   5  -1 205.574 9.69825  13
  -5   5  -1 206.451 9.75420   2
  -5   5  -1 193.114 9.96924   3
  -5   5  -1 180.510 9.83669  11
   5  -5   1 205.415 10.1843  10
   5  -5   1 197.542 9.60742   2
   5  -5   1 209.620 10.1131   4
   5  -5   1 202.777 9.62658   2
   5  -5   1 202.204 10.0958   7
  -6   5  -1 237.958 11.3538  12
  -6   5  -1 235.229 11.3062  12
  -6   5  -1 233.992 11.7292   4
  -6   5  -1 237.069 11.7393   6
  -6   5  -1 225.271 11.7303  10
  -6   5  -1 226.592 11.2615  13
  -6   5  -1 241.715 11.3189   2
  -6   5  -1 251.875 11.7217   8
  -6   5  -1 230.199 11.4957   9
  -6   5  -1 227.314 11.4595  11
  -6   5  -1 233.638 11.6639   3
   6  -5   1 239.791 11.7678   4
   6  -5   1 233.283 11.8302  10
   6  -5   1 236.045 11.7439   7
  -7   5  -1 24.5763 1.90573   2
  -7   5  -1 22.5502 2.25816   9
  -7   5  -1 26.5109 2.12972  11
  -7   5  -1 27.9960 2.54425   6
  -7   5  -1 26.0574 1.80165  13
  -7   5  -1 28.8528 1.90489  12
  -7   5  -1 29.4731 2.86420   4
  -7   5  -1 19.8472 2.50149  10
  -7   5  -1 28.5172 1.98742  12
  -7   5  -1 29.3610 2.56396   3
  -7   5  -1 34.8173 2.68407   8
  -7   5  -1 26.5202 1.79783  13
   7  -5   1 24.7367 2.68789   4
   7  -5   1 26.7939 2.89992  10
   7  -5   1 27.7850 2.67687   7
  -8   5  -1 109.762 6.35537   6
  -8   5  -1 103.828 6.21327   3
  -8   5  -1 108.106 5.84544  11
  -8   5  -1 114.995 5.60832  13
  -8   5  -1 114.031 6.22431   8
  -8   5  -1 117.197 5.62315  12
  -8   5  -1 111.903 5.62009  13
   8  -5   1 119.911 6.45709   7
   8  -5   1 115.159 6.54481  10
  -9   5  -1 292.632 14.0028   8
  -9   5  -1 290.051 13.9479   9
  -9   5  -1 274.849 13.4040  13
  -9   5  -1 273.878 14.1963   6
  -9   5  -1 277.086 13.6327  11
  -9   5  -1 253.082 14.0493   3
   9  -5   1 291.331 14.2048   7
   9  -5   1 294.199 14.3507  10
 -10   5  -1 46.5724 2.63898  13
 -10   5  -1 54.4313 3.62186   8
 -10   5  -1 39.7047 2.78315  11
 -10   5  -1 43.9542 3.56586   9
 -10   5  -1 45.3912 2.60868  13
  10  -5   1 47.6963 3.97098   7
 -11   5  -1 124.254 6.69461   8
 -11   5  -1 125.229 6.51502   9
 -11   5  -1 108.913 5.83368  13
 -11   5  -1 129.281 6.97967   5
 -11   5  -1 102.619 5.96436  11
 -11   5  -1 114.325 5.83510  13
 -11   5  -1 124.791 6.72535   9
  11  -5   1 120.282 7.06337   7
 -12   5  -1 76.8654 4.10827  13
 -12   5  -1 85.6886 5.15505   8
 -12   5  -1 79.0714 5.16546   9
 -12   5  -1 87.7069 5.54055   5
 -12   5  -1 76.8229 4.24445  11
 -13   5  -1 -1.2939 1.56706   9
 -13   5  -1 2.13454 1.70216   5
 -13   5  -1 8.59910 1.84936   8
 -14   5  -1 -0.3410 1.54931   8
 -14   5  -1 0.50878 1.64004   5
 -14   5  -1 -1.3502 1.72145   9
 -16  -4   1 51.5395 3.54569   8
 -16  -4   1 56.4483 4.40750   5
 -16  -4   1 55.4610 5.86177   9
 -16  -4   1 53.7884 3.31887  13
 -15  -4   1 38.7240 5.05332   9
 -15  -4   1 34.7751 3.77386   5
 -15  -4   1 39.1395 2.71945  13
 -15  -4   1 43.2006 3.09280   8
  14   4  -1 78.8709 5.84844   3
 -14  -4   1 58.8441 3.99321   8
 -14  -4   1 72.9117 4.82430   5
 -14  -4   1 63.8646 4.31165  10
 -14  -4   1 75.1271 5.94890   9
 -14  -4   1 69.8055 4.18564   8
 -14  -4   1 75.3382 3.93965  13
 -14  -4   1 65.8466 3.79436  13
  13   4  -1 238.731 12.1933   6
  13   4  -1 230.934 12.1755   3
 -13  -4   1 210.990 11.0357  10
 -13  -4   1 190.515 10.6770  13
 -13  -4   1 247.197 12.3913   9
 -13  -4   1 222.154 10.7468  13
 -13  -4   1 245.055 11.3869   5
 -13  -4   1 191.386 10.8449   8
  12   4  -1 16.9282 2.86697   6
  12   4  -1 14.3577 2.67722   3
 -12  -4   1 15.5292 1.91539   4
 -12  -4   1 14.9550 1.42933  13
 -12  -4   1 17.3156 1.78092  13
 -12  -4   1 15.7323 1.58612   2
 -12  -4   1 14.8111 1.66182   8
 -12  -4   1 15.1274 1.77309   2
 -12  -4   1 18.3282 2.72686   9
 -12  -4   1 18.4598 2.09341   5
 -12  -4   1 16.5227 1.87831  12
 -12  -4   1 16.4642 1.75332  12
 -12  -4   1 14.0755 1.70823  10
  11   4  -1 245.034 12.3660   3
  11   4  -1 246.302 12.4605   6
 -11  -4   1 204.614 11.8648   7
 -11  -4   1 232.460 11.3797   2
 -11  -4   1 247.791 11.8581   5
 -11  -4   1 242.713 11.4086  12
 -11  -4   1 261.266 12.6731   9
 -11  -4   1 225.337 11.3682  13
 -11  -4   1 239.525 11.4381   2
 -11  -4   1 234.159 11.3878  13
 -11  -4   1 231.033 11.5604   8
 -11  -4   1 209.506 11.7113   4
 -11  -4   1 244.959 11.4757  12
 -11  -4   1 231.670 11.5639  10
  10   4  -1 121.157 6.88620   6
  10   4  -1 112.180 6.82641   3
 -10  -4   1 116.492 6.02454   8
 -10  -4   1 114.637 6.22348   4
 -10  -4   1 123.824 6.32246   5
 -10  -4   1 116.699 5.90365  12
 -10  -4   1 104.118 6.26122   7
 -10  -4   1 118.924 6.68594   3
 -10  -4   1 118.605 5.98891  12
 -10  -4   1 116.685 5.99421   2
 -10  -4   1 116.715 5.86068  13
 -10  -4   1 116.501 6.00243  10
 -10  -4   1 112.802 5.86515   2
 -10  -4   1 121.276 7.06237   9
 -10  -4   1 107.996 5.81581  13
   9   4  -1 63.1168 3.36936   2
   9   4  -1 60.3354 3.35187   2
   9   4  -1 70.5718 4.47530   3
   9   4  -1 62.4495 4.48260   6
  -9  -4   1 62.5439 3.80231   4
  -9  -4   1 65.1412 3.92165   7
  -9  -4   1 69.3549 3.72514  12
  -9  -4   1 64.8840 3.61620  10
  -9  -4   1 70.3259 4.01716   5
  -9  -4   1 65.7092 3.59046   2
  -9  -4   1 68.0885 3.54936  13
  -9  -4   1 64.1035 3.67672   8
  -9  -4   1 65.6981 3.60990  12
  -9  -4   1 70.3967 4.76047   9
  -9  -4   1 68.9679 4.28714   3
  -9  -4   1 68.5134 3.74110   2
  -9  -4   1 56.9311 4.21920   6
   8   4  -1 164.617 7.84710  12
   8   4  -1 161.097 7.84990  12
   8   4  -1 167.244 8.53410   3
   8   4  -1 156.462 7.90003   2
   8   4  -1 163.278 8.60943   6
   8   4  -1 162.130 8.23037   5
  -8  -4   1 160.602 8.43687   3
  -8  -4   1 165.938 8.08584   2
  -8  -4   1 164.688 8.08037  12
  -8  -4   1 160.000 8.06475   8
  -8  -4   1 163.838 7.92655  13
  -8  -4   1 141.701 8.44662   6
  -8  -4   1 169.391 7.97770  10
  -8  -4   1 169.221 7.96293  13
  -8  -4   1 165.604 8.78434   9
  -8  -4   1 170.758 8.27484   5
  -8  -4   1 162.645 8.00591   2
  -8  -4   1 160.497 8.28965   7
  -8  -4   1 156.872 8.44271   4
  -8  -4   1 170.298 8.01034  12
   7   4  -1 867.599 40.9641  11
   7   4  -1 864.353 41.0918   2
   7   4  -1 867.331 41.0569  12
   7   4  -1 864.636 41.0691  12
   7   4  -1 879.753 41.4686   3
   7   4  -1 860.226 41.3015   5
   7   4  -1 861.595 41.5411   6
  -7  -4   1 875.824 41.4392   3
  -7  -4   1 872.727 41.1330  12
  -7  -4   1 876.367 41.1962   4
  -7  -4   1 860.377 41.1454   2
  -7  -4   1 883.362 41.1903   2
  -7  -4   1 889.517 41.2964   5
  -7  -4   1 865.542 41.0829  13
  -7  -4   1 901.396 41.7384   9
  -7  -4   1 888.754 41.5223   6
  -7  -4   1 868.959 41.0595  10
  -7  -4   1 874.660 41.0932  13
  -7  -4   1 873.298 41.3288  12
  -7  -4   1 870.071 41.1811   8
   6   4  -1 57.3926 3.02321  13
   6   4  -1 62.3486 3.26825   2
   6   4  -1 60.3015 3.03474  13
   6   4  -1 62.2145 3.42963   5
   6   4  -1 58.4153 3.74347   6
   6   4  -1 59.9957 3.24760  12
   6   4  -1 62.2902 3.28298   2
   6   4  -1 62.6089 3.67991   3
   6   4  -1 62.8494 3.21883  12
  -6  -4   1 60.6543 3.09591  10
  -6  -4   1 61.0798 3.29248  12
  -6  -4   1 58.7310 3.29077   2
  -6  -4   1 61.9763 3.50021   5
  -6  -4   1 61.5792 3.24874  13
  -6  -4   1 61.3879 3.19560  13
  -6  -4   1 59.8061 3.64718   6
  -6  -4   1 61.4489 3.26662   4
  -6  -4   1 57.1988 3.93997   9
  -6  -4   1 63.1084 3.86058   3
  -6  -4   1 60.6088 3.29355   8
  -6  -4   1 62.5532 3.42902   2
  -6  -4   1 57.8761 3.38532  12
   5   4  -1 1725.56 82.1894  12
   5   4  -1 1745.25 82.1991   2
   5   4  -1 1776.70 82.3535   3
   5   4  -1 1772.96 82.1034  13
   5   4  -1 1767.19 82.2685   5
   5   4  -1 1725.61 82.2065   2
   5   4  -1 1718.65 82.0915  13
   5   4  -1 1738.54 82.4291   6
  -5  -4   1 1757.04 82.2370  12
  -5  -4   1 1717.00 82.6107   6
  -5  -4   1 1758.29 82.3384   3
  -5  -4   1 1798.90 82.2878   5
  -5  -4   1 1736.87 82.1502  13
  -5  -4   1 1780.94 82.2540   2
  -5  -4   1 1786.37 82.2027  12
  -5  -4   1 1765.73 82.1645  13
  -5  -4   1 1737.18 82.2121   2
  -5  -4   1 1732.46 82.2105   8
  -5  -4   1 1767.78 82.5418   9
  -5  -4   1 1731.28 82.1425   4
   4   4  -1 7.60157 0.96573   5
   4   4  -1 7.15082 0.82712  13
   4   4  -1 6.42351 0.91843   2
   4   4  -1 8.88276 1.13788   3
   4   4  -1 6.58837 1.06238   6
   4   4  -1 7.09051 0.95240   8
   4   4  -1 7.45359 0.98345  12
   4   4  -1 7.03633 0.79891  13
   4   4  -1 4.86831 0.89685   2
  -4  -4   1 10.7914 1.00924  12
  -4  -4   1 6.39526 0.98717   5
  -4  -4   1 7.40108 0.92305  13
  -4  -4   1 6.52656 0.92801   2
  -4  -4   1 6.45222 1.02356   2
  -4  -4   1 7.45326 0.83926  13
  -4  -4   1 8.12312 1.15666   6
  -4  -4   1 7.65195 1.34367   9
  -4  -4   1 7.45820 1.00039   3
  -4  -4   1 7.78441 0.91461   8
  -4  -4   1 6.57099 1.06232  12
   3   4  -1 60.5591 3.27768   5
   3   4  -1 62.7031 3.23506   3
   3   4  -1 59.0001 3.29843  12
   3   4  -1 63.7585 3.40353   6
   3   4  -1 60.1791 3.15263  13
   3   4  -1 62.4983 3.26059   8
   3   4  -1 60.5041 3.50735   9
   3   4  -1 58.6406 3.23559  12
   3   4  -1 60.8336 3.28742   2
   3   4  -1 59.7544 3.26139   2
   3   4  -1 61.9950 3.17225  13
  -3  -4   1 62.4494 3.35483   5
  -3  -4   1 57.6296 3.25397   2
  -3  -4   1 58.5207 3.57162   9
  -3  -4   1 59.6079 3.36763   6
  -3  -4   1 58.7846 3.21324   8
  -3  -4   1 60.1822 3.24014  12
  -3  -4   1 61.3232 3.36691   2
  -3  -4   1 62.0117 3.19301   3
  -3  -4   1 58.9835 3.16430  13
  -3  -4   1 57.3880 3.33903  12
  -3  -4   1 58.5266 3.20755  13
   2   4  -1 64.7682 3.53248   5
   2   4  -1 67.1937 3.33782   3
   2   4  -1 64.8147 3.54545   6
   2   4  -1 65.4822 3.52171   2
   2   4  -1 66.3259 3.52520   8
   2   4  -1 68.3272 3.66312   9
   2   4  -1 66.8814 3.50785  12
   2   4  -1 64.5860 3.56307   2
   2   4  -1 67.4522 3.24034  10
   2   4  -1 65.1412 3.44555  13
  -2  -4   1 62.4155 3.46965  13
  -2  -4   1 70.1306 3.62049   2
  -2  -4   1 65.2571 3.24359  10
  -2  -4   1 67.7255 3.50623  12
  -2  -4   1 64.0453 3.43254  13
  -2  -4   1 64.8820 3.59400  12
  -2  -4   1 69.7335 3.70898   9
  -2  -4   1 66.3520 3.47925   8
   1   4  -1 2036.38 97.7469   1
   0   4  -1 11.2427 1.07274  12
   0   4  -1 13.2496 1.23506  10
   0   4  -1 10.0598 0.97667  13
   0   4  -1 11.3915 1.23674  13
   0   4  -1 11.6253 1.14625   5
   0   4  -1 11.6711 1.32097   9
   0   4  -1 13.2350 1.21997   2
   0   4  -1 10.0684 1.06314   2
   0   4  -1 13.3916 1.42859   8
   0   4  -1 12.0607 1.16533  12
   0  -4   1 10.0141 1.12900   2
   0  -4   1 11.3278 1.32620   9
   0  -4   1 9.74401 0.98882  13
   0  -4   1 12.0584 0.97582  13
   0  -4   1 15.7060 1.41596   8
   0  -4   1 9.65094 1.06118  12
   0  -4   1 10.1882 1.00357  12
   0  -4   1 11.2334 1.11376   4
   0  -4   1 9.03436 0.95941  10
   0  -4   1 12.0718 1.10194   2
  -1   4  -1 1507.82 70.3722   2
  -1   4  -1 1495.28 70.4034  10
  -1   4  -1 1486.24 70.3852   2
  -1   4  -1 1516.75 70.3814  12
  -1   4  -1 1473.51 70.3628   4
  -1   4  -1 1530.64 70.3292  13
  -1   4  -1 1498.26 70.3278  13
  -1   4  -1 1512.14 70.3368   9
  -1   4  -1 1516.93 70.3558  12
  -1   4  -1 1521.85 70.2552   3
   1  -4   1 1481.51 70.3543   2
   1  -4   1 1475.69 70.4210   8
   1  -4   1 1511.24 70.3808   2
   1  -4   1 1466.82 70.2910  13
   1  -4   1 1492.81 70.3364   9
   1  -4   1 1510.15 70.3047  13
   1  -4   1 1461.50 70.3303  12
   1  -4   1 1534.39 70.4214  10
  -2   4  -1 100.901 4.86176  13
  -2   4  -1 97.2567 4.90382  12
  -2   4  -1 95.7105 4.98358   4
  -2   4  -1 102.944 4.91529   9
[truncated: 6,708,912 more chars]
