# Supplementary material for: Bis­(3-methyl-1-propyl-1,3-di­hydro-1H-imidazol-2-yl­idene)silver(I) chlor­ido(5,10,15,20-tetra­phenyl­porphin­ato)cadmate(II)
Source: IUCrdata. 2022 May 17;7(Pt 5):x220489. doi: 10.1107/S2414314622004898 (PMC9462031; doi:10.1107/S2414314622004898)
Supplement: Supplementary file 2 [file x-07-x220489-Isup2.hkl]

data_I                                                                          
_shelx_title ' p2169a_a.res in P-1'                                             
_shelx_refln_list_code          4                                               
_shelx_F_calc_maximum      281.75                                               
_exptl_crystal_F_000      1136.00                                               
_reflns_d_resolution_high  0.6482                                               
                                                                                
loop_                                                                           
 _space_group_symop_operation_xyz                                               
 'x, y, z'                                                                      
 '-x, -y, -z'                                                                   
                                                                                
_cell_length_a    11.1004                                                       
_cell_length_b    13.1655                                                       
_cell_length_c    18.3723                                                       
_cell_angle_alpha  84.019                                                       
_cell_angle_beta   86.671                                                       
_cell_angle_gamma  70.076                                                       
                                                                                
_shelx_F_squared_multiplier     1.000                                           
                                                                                
loop_                                                                           
 _refln_index_h                                                                 
 _refln_index_k                                                                 
 _refln_index_l                                                                 
 _refln_F_squared_calc                                                          
 _refln_F_squared_meas                                                          
 _refln_F_squared_sigma                                                         
 _refln_observed_status                                                         
   2   0   0       3300.00       3546.20        59.06 o                         
   3   0   0       2442.89       2519.83        39.93 o                         
   4   0   0        905.18        964.26        14.51 o                         
   5   0   0       1783.91       1730.32        24.35 o                         
   6   0   0      12822.39      12168.70       190.93 o                         
   7   0   0       2683.55       2876.73        41.91 o                         
   8   0   0        492.51        491.01         9.24 o                         
   9   0   0       2705.60       2681.54        41.81 o                         
  10   0   0        117.07        117.34         5.18 o                         
  11   0   0         43.72         40.03         6.84 o                         
  12   0   0       1034.09        987.46        28.60 o                         
  13   0   0        181.26        192.50        13.17 o                         
  14   0   0         83.40         73.23         8.94 o                         
  15   0   0        373.90        394.55        29.85 o                         
  16   0   0          3.49         -8.10        16.26 o                         
 -15   1   0          1.97         -7.14         7.14 o                         
 -14   1   0        209.72        259.53        25.92 o                         
 -13   1   0        142.62        139.32        10.68 o                         
 -12   1   0         22.64         17.34         6.95 o                         
 -11   1   0        434.82        467.70        16.95 o                         
 -10   1   0       5765.98       5414.87       147.59 o                         
  -9   1   0        325.37        233.48         6.33 o                         
  -8   1   0       3044.98       3000.01        43.85 o                         
  -7   1   0        195.21        165.54         4.90 o                         
  -6   1   0        500.89        603.61        11.07 o                         
  -5   1   0       1928.45       2460.95        35.73 o                         
  -4   1   0      15566.29      14958.51       222.02 o                         
  -3   1   0      10614.63      11132.28       174.20 o                         
  -2   1   0        603.67       1262.96        18.30 o                         
  -1   1   0        188.76        208.57         3.04 o                         
   1   1   0       2885.98       1742.74       121.49 o                         
   3   1   0         66.85         27.69         1.01 o                         
   4   1   0       1185.46       1225.53        17.21 o                         
   5   1   0        386.03        471.64         7.14 o                         
   6   1   0        663.37        647.05        11.05 o                         
   7   1   0       1300.37       1268.79        21.65 o                         
   8   1   0       4799.46       4574.49        69.40 o                         
   9   1   0        785.24        750.79        14.41 o                         
  10   1   0         82.34         94.11         5.86 o                         
  11   1   0       1005.04       1016.06        26.96 o                         
  12   1   0        380.29        343.88        13.48 o                         
  13   1   0          4.70          5.32         6.59 o                         
  14   1   0       1280.02       1317.04        41.86 o                         
  15   1   0        200.98        165.26        12.10 o                         
  16   1   0        180.93        184.50        24.42 o                         
 -15   2   0        278.41        230.47        24.78 o                         
 -14   2   0        222.49        198.80        15.67 o                         
 -13   2   0         17.78         28.83         7.80 o                         
 -12   2   0        712.46        737.72        26.05 o                         
 -11   2   0       1199.33       1203.44        37.56 o                         
 -10   2   0        436.04        392.07        11.14 o                         
  -9   2   0       1369.83       1464.90        34.13 o                         
  -8   2   0       4307.51       4063.60        62.90 o                         
  -7   2   0         37.58         70.65         3.42 o                         
  -6   2   0       2623.81       2645.59        38.62 o                         
  -5   2   0       1149.29       1031.91        18.56 o                         
  -4   2   0         25.83         42.81         1.88 o                         
  -3   2   0       2877.14       3660.64        44.72 o                         
  -2   2   0      65320.61      69744.70      2312.50 o                         
  -1   2   0      14733.14      17024.29      1487.24 o                         
   0   2   0        688.17        606.25         7.01 o                         
   1   2   0       1012.47       1117.85        13.85 o                         
   2   2   0       6249.36       6317.06        68.04 o                         
   3   2   0       4563.01       5412.43        54.24 o                         
   4   2   0      30692.82      31297.21      1044.44 o                         
   5   2   0       2188.48       2990.33        31.79 o                         
   6   2   0       7489.92       7291.35        88.73 o                         
   7   2   0       5969.50       6830.92        80.76 o                         
   8   2   0         33.09         38.13         2.67 o                         
   9   2   0       1237.57       1127.08        16.89 o                         
  10   2   0        927.24        849.13        14.35 o                         
  11   2   0        234.20        198.75         5.96 o                         
  12   2   0        130.07        113.19         6.35 o                         
  13   2   0        143.44        154.45         7.00 o                         
  14   2   0         11.86         22.66         3.57 o                         
  15   2   0        123.15        127.27        10.38 o                         
  16   2   0        152.78        149.90        16.28 o                         
 -15   3   0          6.76         -8.53         8.53 o                         
 -14   3   0         11.35         -1.12         8.39 o                         
 -13   3   0        227.85        198.68        13.71 o                         
 -12   3   0        964.50        962.64        31.92 o                         
 -11   3   0        193.01        190.62         9.29 o                         
 -10   3   0       2237.55       2306.00        51.19 o                         
  -9   3   0         37.23         44.90         3.65 o                         
  -8   3   0       1439.91       1396.93        22.94 o                         
  -7   3   0       1562.44       1768.25        26.69 o                         
  -6   3   0       4419.19       4347.39        57.50 o                         
  -5   3   0         41.72         18.65         1.43 o                         
  -4   3   0       7670.05       7476.44        88.01 o                         
  -3   3   0       1281.07       1670.67        18.45 o                         
  -2   3   0          3.51         12.93         1.47 o                         
  -1   3   0        179.62        270.38         3.54 o                         
   0   3   0      20457.54      22057.87       740.63 o                         
   1   3   0         47.90        201.45         3.13 o                         
   2   3   0       5923.51       6267.46        67.60 o                         
   3   3   0        585.72        506.67         6.15 o                         
   4   3   0       1203.29       1021.60        11.58 o                         
   5   3   0        124.99        107.07         2.73 o                         
   6   3   0       8979.47       8687.70        91.43 o                         
   7   3   0       1109.56       1234.21        13.74 o                         
   8   3   0       6307.28       6256.01        79.32 o                         
   9   3   0        496.97        525.10         8.31 o                         
  10   3   0        202.90        200.23         6.24 o                         
  11   3   0        321.50        290.35         6.16 o                         
  12   3   0        210.88        208.56        11.65 o                         
  13   3   0        200.31        171.77         8.37 o                         
  14   3   0        624.49        592.85        18.26 o                         
  15   3   0        676.86        672.51        21.10 o                         
  16   3   0         49.49         25.37        12.48 o                         
 -14   4   0        452.16        423.63        19.67 o                         
 -13   4   0        154.54        161.09        17.03 o                         
 -12   4   0         22.22         25.26         4.63 o                         
 -11   4   0       1142.98       1151.62        35.97 o                         
 -10   4   0       1216.84       1150.54        22.59 o                         
  -9   4   0        208.70        225.30         6.58 o                         
  -8   4   0       7280.36       6807.75        93.33 o                         
  -7   4   0       2201.51       2161.95        32.19 o                         
  -6   4   0          0.99         15.07         1.86 o                         
  -5   4   0        835.90       1014.47        13.30 o                         
  -4   4   0      14344.95      15295.20       174.10 o                         
  -3   4   0       5355.79       6534.56        70.66 o                         
  -2   4   0      27501.88      28454.04       954.78 o                         
  -1   4   0        838.43       1185.70        13.25 o                         
   0   4   0       1563.26       1466.17        15.84 o                         
   1   4   0        255.75        293.14         4.47 o                         
   2   4   0        978.61        555.69         7.13 o                         
   3   4   0        585.89        990.41        11.58 o                         
   4   4   0      16955.75      18150.42       256.52 o                         
   5   4   0       1700.42       2211.87        24.42 o                         
   6   4   0       4138.07       4306.89        44.61 o                         
   7   4   0       1354.17       1338.42        15.30 o                         
   8   4   0       2318.53       2268.81        25.28 o                         
   9   4   0          0.12         11.93         1.84 o                         
  10   4   0       2025.70       1946.77        24.96 o                         
  11   4   0         78.26        104.41         5.21 o                         
  12   4   0          3.07         -2.47         2.47 o                         
  13   4   0        991.73       1026.70        21.68 o                         
  14   4   0        592.57        598.72        24.72 o                         
  15   4   0         42.22         32.37         6.95 o                         
  16   4   0        158.77        125.63        11.96 o                         
 -14   5   0        341.48        303.86        17.29 o                         
 -13   5   0        334.36        358.06        17.90 o                         
 -12   5   0        795.50        850.32        26.54 o                         
 -11   5   0         44.95         43.70         4.39 o                         
 -10   5   0        275.25        281.95        13.08 o                         
  -9   5   0        115.97        116.93         4.97 o                         
  -8   5   0        159.12        179.15         7.61 o                         
  -7   5   0        568.13        575.98         8.56 o                         
  -6   5   0        943.56        829.47        11.70 o                         
  -5   5   0       1217.67       1106.48        13.13 o                         
  -4   5   0       1677.42       1754.24        19.16 o                         
  -3   5   0         61.50        101.00         4.35 o                         
  -2   5   0       9813.54      10417.58       112.26 o                         
  -1   5   0        108.86         22.69         1.60 o                         
   0   5   0      28492.86      29355.35       989.46 o                         
   1   5   0        553.10        391.46         5.67 o                         
   2   5   0        198.64        382.66         5.60 o                         
   3   5   0        990.20        842.41         9.65 o                         
   4   5   0      13772.90      13241.98       139.05 o                         
   5   5   0        586.96        695.10         8.73 o                         
   6   5   0       6043.83       5562.31        62.10 o                         
   7   5   0        449.24        575.29         7.64 o                         
   8   5   0       1336.40       1368.94        17.09 o                         
   9   5   0        618.81        600.51         7.86 o                         
  10   5   0       2427.85       2376.58        28.21 o                         
  11   5   0         12.69          2.48         2.64 o                         
  12   5   0       2374.15       2342.10        33.52 o                         
  13   5   0        276.69        282.62        10.73 o                         
  14   5   0        233.75        230.57         7.82 o                         
  15   5   0        195.83        199.47         8.69 o                         
  16   5   0         34.50         45.25        15.08 o                         
 -13   6   0        871.55        895.45        45.85 o                         
 -12   6   0        157.61        142.78         8.39 o                         
 -11   6   0        355.23        347.94        14.95 o                         
 -10   6   0       1905.70       1828.24        56.49 o                         
  -9   6   0         36.83         47.76         3.66 o                         
  -8   6   0       1320.15       1354.34        18.40 o                         
  -7   6   0        110.58        129.44         3.77 o                         
  -6   6   0       1243.00       1264.00        16.67 o                         
  -5   6   0         92.65        174.31         3.70 o                         
  -4   6   0      15044.83      14839.83       155.91 o                         
  -3   6   0        963.68       1038.29        11.45 o                         
  -2   6   0       6393.12       6494.66        70.34 o                         
  -1   6   0        538.28        639.45         7.62 o                         
   0   6   0       5779.95       5665.75        59.88 o                         
   1   6   0        991.17        751.60         8.78 o                         
   2   6   0      26843.74      32070.02      4718.66 o                         
   3   6   0       1797.96       2535.28        28.73 o                         
   4   6   0       4805.67       4751.70        50.44 o                         
   5   6   0       1987.45       1860.52        21.44 o                         
   6   6   0       1464.14       1450.25        16.55 o                         
   7   6   0       2089.10       1940.93        22.46 o                         
   8   6   0       2398.30       2218.18        23.59 o                         
   9   6   0         29.87         47.15         2.41 o                         
  10   6   0        429.71        428.58         7.20 o                         
  11   6   0       1686.49       1632.08        20.78 o                         
  12   6   0        439.14        419.25         9.40 o                         
  13   6   0         26.75         13.03         3.80 o                         
  14   6   0        573.78        563.18        11.27 o                         
  15   6   0         24.67          8.43         3.46 o                         
  16   6   0         60.94         59.76         9.07 o                         
  17   6   0        284.18        272.35        28.08 o                         
 -13   7   0          0.10         10.92        10.43 o                         
 -12   7   0        371.00        436.86        16.40 o                         
 -11   7   0         22.38          2.10         4.45 o                         
 -10   7   0         18.05          7.77         3.30 o                         
  -9   7   0        113.76        128.20         5.21 o                         
  -8   7   0       2431.50       2381.58        32.28 o                         
  -7   7   0         83.18         67.50         3.33 o                         
  -6   7   0        952.93       1062.37        13.94 o                         
  -5   7   0        682.73        674.77         8.77 o                         
  -4   7   0        206.17        223.08         4.09 o                         
  -3   7   0       1160.40       1507.63        17.10 o                         
  -2   7   0       9622.05       9517.70       102.95 o                         
  -1   7   0        301.13        225.74         3.64 o                         
   0   7   0       2226.25       1968.05        21.95 o                         
   1   7   0       4578.77       5038.02        57.95 o                         
   2   7   0       2373.78       2226.85        27.09 o                         
   3   7   0          4.75          2.99         1.72 o                         
   4   7   0      13427.35      12821.77       150.78 o                         
   5   7   0        838.82       1199.68        13.61 o                         
   6   7   0       4595.85       4684.96        51.22 o                         
   7   7   0        826.98        829.44        10.25 o                         
   8   7   0       2749.23       2616.94        29.20 o                         
   9   7   0        563.54        465.39         6.58 o                         
  10   7   0       1835.88       1653.58        19.75 o                         
  11   7   0        813.00        844.97        11.84 o                         
  12   7   0        580.72        551.14        10.34 o                         
  13   7   0        993.00        975.14        23.36 o                         
  14   7   0         36.83         26.27         4.12 o                         
  15   7   0        214.65        194.20         9.13 o                         
  16   7   0         76.16         88.62         6.10 o                         
  17   7   0        144.77        101.02        15.84 o                         
 -12   8   0       1027.44       1065.98        37.73 o                         
 -11   8   0         16.62         27.68        12.20 o                         
 -10   8   0       1655.40       1624.72       103.81 o                         
  -9   8   0        458.65        486.48        20.72 o                         
  -8   8   0         24.75         22.36         2.92 o                         
  -7   8   0        379.67        388.34         9.70 o                         
  -6   8   0       4853.07       4817.49        63.80 o                         
  -5   8   0         43.27         69.89         3.26 o                         
  -4   8   0       3672.16       3732.29        41.06 o                         
  -3   8   0         39.48         47.62         2.06 o                         
  -2   8   0        142.14        148.77         3.32 o                         
  -1   8   0        423.80        479.29         6.16 o                         
   0   8   0       5784.18       5788.23        62.93 o                         
   1   8   0       1547.93       1911.98        21.48 o                         
   2   8   0       2453.19       2031.95        22.25 o                         
   3   8   0        299.43        291.24         4.73 o                         
   4   8   0          6.71          9.89         1.91 o                         
   5   8   0       2891.80       2746.14        31.41 o                         
   6   8   0       5299.08       4679.90        51.29 o                         
   7   8   0         63.46        116.84         3.03 o                         
   8   8   0       1259.49       1239.41        14.74 o                         
   9   8   0        109.74        123.86         3.25 o                         
  10   8   0         69.24         64.92         2.49 o                         
  11   8   0         12.50          3.58         2.91 o                         
  12   8   0        915.31        866.98        15.20 o                         
  13   8   0         58.07         56.77         3.71 o                         
  14   8   0        307.89        296.84         9.09 o                         
  15   8   0        615.27        662.74        14.95 o                         
  16   8   0         22.24         17.67         5.32 o                         
  17   8   0         63.42         63.76        12.30 o                         
 -11   9   0        144.92        138.31        11.26 o                         
 -10   9   0        898.70        918.20        31.15 o                         
  -9   9   0         31.23         43.69         3.90 o                         
  -8   9   0        983.30       1034.05        20.96 o                         
  -7   9   0        296.73        302.13         7.91 o                         
  -6   9   0          0.47         -1.99         2.30 o                         
  -5   9   0         38.00         50.81         2.80 o                         
  -4   9   0       3341.48       3284.42        38.61 o                         
  -3   9   0        424.34        422.12         6.17 o                         
  -2   9   0       2502.05       2454.13        28.12 o                         
  -1   9   0        487.67        471.29         6.44 o                         
   0   9   0         13.47         24.58         1.95 o                         
   1   9   0        125.03        208.08         6.36 o                         
   2   9   0       6746.33       6824.21        72.28 o                         
   3   9   0        227.45        320.91         5.35 o                         
   4   9   0      10536.12      10758.83       119.61 o                         
   5   9   0        293.38        373.92         6.11 o                         
   6   9   0        225.17        202.79         5.84 o                         
   7   9   0        656.13        565.56         7.79 o                         
   8   9   0       1103.39       1084.72        13.42 o                         
   9   9   0         31.63         37.05         2.74 o                         
  10   9   0       2747.67       2698.32        30.39 o                         
  11   9   0        298.30        306.47         6.34 o                         
  12   9   0        336.95        298.44         7.87 o                         
  13   9   0        475.08        437.88         9.92 o                         
  14   9   0        148.47        133.19         6.46 o                         
  15   9   0         48.76         34.56         5.34 o                         
  16   9   0        307.13        279.38        12.76 o                         
 -11  10   0          1.32         -5.19         9.08 o                         
 -10  10   0          4.34         -9.33         9.33 o                         
  -9  10   0        330.25        333.05        11.74 o                         
  -8  10   0       1069.68       1030.59        18.97 o                         
  -7  10   0        372.63        375.58         9.08 o                         
  -6  10   0       2023.43       2015.59        29.99 o                         
  -5  10   0         24.99         27.48         2.76 o                         
  -4  10   0        139.77        168.09         4.82 o                         
  -3  10   0        185.21        161.40         3.70 o                         
  -2  10   0       2704.60       2739.61        39.84 o                         
  -1  10   0        127.22        160.86         3.75 o                         
   0  10   0       4688.19       4486.13        50.51 o                         
   1  10   0        152.99        170.09         4.25 o                         
   2  10   0        563.96        492.40         7.09 o                         
   3  10   0       1148.90       1273.13        14.64 o                         
   4  10   0       1640.47       1617.13        18.68 o                         
   5  10   0        618.10        665.11         8.94 o                         
   6  10   0       4800.15       4615.68        56.87 o                         
   7  10   0        172.03        242.09         5.63 o                         
   8  10   0         31.83         28.32         2.63 o                         
   9  10   0        770.49        764.12        10.73 o                         
  10  10   0       1822.87       1750.75        22.41 o                         
  11  10   0          1.29         -1.19         2.78 o                         
  12  10   0        754.64        786.48        13.23 o                         
  13  10   0        767.83        779.59        19.15 o                         
  14  10   0          9.01         12.04         3.87 o                         
  15  10   0         78.41         75.96         6.73 o                         
  16  10   0        238.26        260.63        18.17 o                         
 -10  11   0        235.62        255.49        15.02 o                         
  -9  11   0        300.76        331.34        11.36 o                         
  -8  11   0         49.30         43.72         4.87 o                         
  -7  11   0         15.76         13.08         4.26 o                         
  -6  11   0        361.63        348.20         8.69 o                         
  -5  11   0        160.21        166.38         6.45 o                         
  -4  11   0       3213.79       3165.58        44.62 o                         
  -3  11   0        464.47        415.49         7.58 o                         
  -2  11   0        163.81        174.48         4.63 o                         
  -1  11   0        501.24        448.67         8.69 o                         
   0  11   0       2768.23       2767.27        34.50 o                         
   1  11   0        403.34        419.51         9.91 o                         
   2  11   0       3826.96       3778.44        51.20 o                         
   3  11   0        346.62        397.59         6.15 o                         
   4  11   0        292.90        251.85         5.63 o                         
   5  11   0        947.22        926.70        15.29 o                         
   6  11   0       1187.58       1177.97        17.35 o                         
   7  11   0        170.16        195.24         4.70 o                         
   8  11   0       4280.28       4234.30        49.61 o                         
   9  11   0        546.97        592.64        10.28 o                         
  10  11   0        312.18        340.39         7.03 o                         
  11  11   0        748.00        729.29        11.52 o                         
  12  11   0        129.34        111.69         4.08 o                         
  13  11   0        139.36        135.03         6.92 o                         
  14  11   0        832.61        839.84        19.61 o                         
  15  11   0         24.31         26.15         6.28 o                         
  16  11   0        148.41        104.24        15.07 o                         
  -9  12   0        121.57        114.25         8.41 o                         
  -8  12   0        583.35        584.72        16.12 o                         
  -7  12   0          2.36         -3.92         3.92 o                         
  -6  12   0        692.15        710.20        13.71 o                         
  -5  12   0          7.16         -3.41         3.41 o                         
  -4  12   0         64.81         57.69         4.21 o                         
  -3  12   0         69.28         66.70         3.72 o                         
  -2  12   0       3614.55       3566.50        54.78 o                         
  -1  12   0        416.84        385.23         8.37 o                         
   0  12   0       1370.60       1306.74        18.45 o                         
   1  12   0        556.12        538.27        11.07 o                         
   2  12   0          4.76          2.83         2.40 o                         
   3  12   0         48.85         39.61         2.77 o                         
   4  12   0       3448.12       3412.21        42.34 o                         
   5  12   0        271.23        195.91         5.52 o                         
   6  12   0        220.42        218.72         5.41 o                         
   7  12   0       1646.21       1674.32        23.15 o                         
   8  12   0        632.64        635.57        10.74 o                         
   9  12   0        170.55        154.19         4.86 o                         
  10  12   0       1294.50       1284.73        18.23 o                         
  11  12   0        452.75        421.60         8.34 o                         
  12  12   0        107.08         95.40         4.18 o                         
  13  12   0        434.01        413.47         8.36 o                         
  14  12   0         69.38         64.48         6.32 o                         
  15  12   0         24.87         -2.02         7.04 o                         
  16  12   0          4.72          4.00         7.10 o                         
  -8  13   0         34.83         39.60        11.30 o                         
  -7  13   0        526.12        520.19        15.62 o                         
  -6  13   0       1436.16       1502.35        31.34 o                         
  -5  13   0         21.82         26.35         3.91 o                         
  -4  13   0       1054.66       1106.05        18.47 o                         
  -3  13   0         80.50         76.83         3.85 o                         
  -2  13   0        964.46       1022.36        17.95 o                         
  -1  13   0        164.98        198.49         6.70 o                         
   0  13   0       4257.08       4232.71        54.65 o                         
   1  13   0         98.77        118.35         4.60 o                         
   2  13   0       5360.35       5066.40        64.99 o                         
   3  13   0       1300.51       1263.28        17.53 o                         
   4  13   0        230.30        260.26         6.75 o                         
   5  13   0         28.75         23.93         3.21 o                         
   6  13   0       3731.56       3691.92        50.03 o                         
   7  13   0        180.74        183.16         6.71 o                         
   8  13   0        702.46        702.68        12.25 o                         
   9  13   0        809.76        840.31        14.86 o                         
  10  13   0          3.33         -3.12         3.12 o                         
  11  13   0        268.54        262.96         6.78 o                         
  12  13   0        542.08        521.22        10.70 o                         
  13  13   0        296.96        270.27         7.65 o                         
  14  13   0        348.40        341.87        12.90 o                         
  15  13   0        549.49        630.80        19.28 o                         
  16  13   0          1.40         -8.61        10.64 o                         
  -7  14   0         21.88         37.63        11.81 o                         
  -6  14   0        193.22        192.66         9.49 o                         
  -5  14   0         80.41         75.56         6.04 o                         
  -4  14   0       1211.91       1190.97        20.94 o                         
  -3  14   0         26.04         22.40         3.29 o                         
  -2  14   0        733.67        683.57        13.46 o                         
  -1  14   0          4.59         11.85         4.13 o                         
   0  14   0         11.77         16.67         3.56 o                         
   1  14   0         61.60         53.65         3.73 o                         
   2  14   0       3409.86       3295.82        43.33 o                         
   3  14   0          0.08          7.68         3.76 o                         
   4  14   0       1334.39       1350.41        21.07 o                         
   5  14   0        402.26        423.04        10.31 o                         
   6  14   0         41.08         38.15         3.84 o                         
   7  14   0         15.18         30.69         4.32 o                         
   8  14   0        521.15        562.60        11.75 o                         
   9  14   0         19.13         10.98         4.46 o                         
  10  14   0        347.32        337.19         8.96 o                         
  11  14   0        241.38        275.48        10.80 o                         
  12  14   0         25.87         31.14         4.67 o                         
  13  14   0         10.94         23.36         5.50 o                         
  14  14   0        498.51        578.41        14.82 o                         
  15  14   0        203.69        172.81        12.61 o                         
  -6  15   0        331.84        355.62        14.26 o                         
  -5  15   0        176.39        182.15        10.27 o                         
  -4  15   0         98.36         95.08         6.96 o                         
  -3  15   0        145.71        174.51         6.87 o                         
  -2  15   0        950.05        918.54        16.99 o                         
  -1  15   0         12.07         10.76         3.95 o                         
   0  15   0       1975.65       1994.56        40.44 o                         
   1  15   0        153.39        144.13         5.84 o                         
   2  15   0         90.61         80.81         5.08 o                         
   3  15   0          3.99          9.02         4.09 o                         
   4  15   0       1929.92       1926.46        30.45 o                         
   5  15   0         47.97         69.04         5.68 o                         
   6  15   0       1730.56       1780.89        28.19 o                         
   7  15   0        236.82        266.38         7.61 o                         
   8  15   0        141.98        117.35         5.31 o                         
   9  15   0        814.55        828.03        16.50 o                         
  10  15   0        141.18        147.52         6.37 o                         
  11  15   0          0.12         -4.82         4.82 o                         
  12  15   0         94.77         98.02         6.97 o                         
  13  15   0         94.81         85.63         6.17 o                         
  14  15   0          0.71          5.38         4.99 o                         
  15  15   0         95.32        101.74         9.54 o                         
  -5  16   0         73.47         62.08        11.28 o                         
  -4  16   0        575.86        589.80        17.92 o                         
  -3  16   0         42.89         37.00         6.75 o                         
  -2  16   0        135.76        147.37         6.70 o                         
  -1  16   0          0.13         -1.23         5.02 o                         
   0  16   0        505.61        507.52        12.86 o                         
   1  16   0         12.12         11.02         4.30 o                         
   2  16   0        685.28        725.49        15.48 o                         
   3  16   0         86.47         75.10         4.87 o                         
   4  16   0        139.00        114.40         5.46 o                         
   5  16   0        184.92        187.56         7.30 o                         
   6  16   0        226.66        234.56        13.47 o                         
   7  16   0         13.16         -1.36         4.62 o                         
   8  16   0        494.95        541.81        13.38 o                         
   9  16   0        347.73        348.99        10.91 o                         
  10  16   0        259.86        223.86         8.06 o                         
  11  16   0        128.57        133.97         7.15 o                         
  12  16   0        184.93        179.57         8.44 o                         
  13  16   0          1.63         -6.71         6.71 o                         
  14  16   0        139.14        117.68         7.33 o                         
  -3  17   0         12.97         -7.80         7.80 o                         
  -2  17   0        840.29        866.24        19.02 o                         
  -1  17   0         29.81         16.72         5.11 o                         
   0  17   0        389.60        383.60        13.88 o                         
   1  17   0          1.61          0.85         5.31 o                         
   2  17   0        369.54        360.56        11.22 o                         
   3  17   0         65.97         44.20         4.77 o                         
   4  17   0       1317.46       1331.91        22.47 o                         
   5  17   0        231.88        235.46         8.19 o                         
   6  17   0       1255.16       1266.31        22.87 o                         
   7  17   0        708.27        765.97        16.23 o                         
   8  17   0        144.36        135.90         8.16 o                         
   9  17   0         72.38         82.16         7.05 o                         
  10  17   0        862.57        937.39        19.47 o                         
  11  17   0        483.46        509.45        14.10 o                         
  12  17   0         98.47         97.28         9.07 o                         
  13  17   0         46.40         59.66         9.24 o                         
  -2  18   0         84.59         85.78         7.69 o                         
  -1  18   0         75.76         92.83         7.51 o                         
   0  18   0        631.22        656.21        17.64 o                         
   1  18   0         23.54         -5.09         6.46 o                         
   2  18   0        161.28        147.92         7.99 o                         
   3  18   0         26.87         33.16         7.80 o                         
   4  18   0        391.69        396.65        11.42 o                         
   5  18   0          0.57         -4.74         4.74 o                         
   6  18   0        785.92        830.10        20.30 o                         
   7  18   0        167.78        151.01         8.59 o                         
   8  18   0         42.05         34.80         6.47 o                         
   9  18   0         25.37         24.52         6.59 o                         
  10  18   0         56.69         52.17         7.02 o                         
  11  18   0         14.70         -2.05         6.64 o                         
  12  18   0        209.20        211.28        14.55 o                         
   1  19   0         20.00         20.11         9.41 o                         
   2  19   0       1222.90       1288.82        35.40 o                         
   3  19   0         98.54         75.86         6.26 o                         
   4  19   0        656.67        673.40        16.15 o                         
   5  19   0        215.16        217.78         8.67 o                         
   6  19   0          0.47         -3.63         5.84 o                         
   7  19   0         78.72         87.14         7.35 o                         
   8  19   0        328.86        348.49        20.87 o                         
   9  19   0         87.03         84.45         7.68 o                         
  10  19   0        197.22        174.65         9.01 o                         
   4  20   0        774.67        812.30        18.38 o                         
   5  20   0         68.63         43.51         7.90 o                         
   6  20   0         90.85         81.29         7.75 o                         
   7  20   0         35.37         37.55         7.93 o                         
  -7 -20   1        176.75        180.20        12.34 o                         
  -6 -20   1         41.59         47.87         7.05 o                         
  -5 -20   1         23.69         19.30         7.47 o                         
 -10 -19   1         51.92         43.71         7.45 o                         
  -9 -19   1          4.86          2.57         6.46 o                         
  -8 -19   1        240.88        232.04        10.85 o                         
  -7 -19   1        339.76        350.69        13.92 o                         
  -6 -19   1         39.91         32.81         6.72 o                         
  -5 -19   1        687.10        717.45        15.81 o                         
  -4 -19   1          0.07          0.25         4.98 o                         
  -3 -19   1          0.22         13.09         5.77 o                         
  -2 -19   1         18.49         39.68         6.76 o                         
  -1 -19   1        320.61        295.48        17.80 o                         
 -12 -18   1         71.52         71.41         8.27 o                         
 -11 -18   1         93.60         81.34         8.91 o                         
 -10 -18   1         17.47         11.71         6.55 o                         
  -9 -18   1        342.40        353.99        12.81 o                         
  -8 -18   1         10.32         12.59         6.17 o                         
  -7 -18   1          7.06          9.46         8.46 o                         
  -6 -18   1        111.21        103.88         7.32 o                         
  -5 -18   1        646.58        643.04        15.26 o                         
  -4 -18   1        103.63         95.99         6.93 o                         
  -3 -18   1        808.98        831.03        16.84 o                         
  -2 -18   1         20.73         27.60         5.73 o                         
  -1 -18   1         13.41         10.65         5.79 o                         
   0 -18   1          0.89         -5.85         5.85 o                         
   1 -18   1        394.71        407.73        13.49 o                         
 -13 -17   1        310.73        315.16        17.05 o                         
 -12 -17   1         24.20         24.09         6.51 o                         
 -11 -17   1         84.03         97.67         7.54 o                         
 -10 -17   1        195.84        184.71         8.22 o                         
  -9 -17   1        269.02        271.72        10.23 o                         
  -8 -17   1          1.51         -6.06         6.06 o                         
  -7 -17   1       1347.60       1438.19        27.23 o                         
  -6 -17   1         27.51         35.17         9.20 o                         
  -5 -17   1          4.65          3.38         4.64 o                         
  -4 -17   1          2.71         -0.94         4.92 o                         
  -3 -17   1        124.45        116.14         5.75 o                         
  -2 -17   1        131.35        138.59         6.52 o                         
  -1 -17   1       1432.64       1432.31        26.28 o                         
   0 -17   1         16.24         10.35         6.13 o                         
   1 -17   1         57.44         51.17         5.56 o                         
   2 -17   1         17.50         10.04         5.24 o                         
   3 -17   1         72.39         50.25         9.46 o                         
 -14 -16   1        141.17        146.68        10.33 o                         
 -13 -16   1         91.91         87.48         9.13 o                         
 -12 -16   1        335.45        367.14        13.16 o                         
 -11 -16   1        291.55        281.92        10.51 o                         
 -10 -16   1          7.34          5.81         5.60 o                         
  -9 -16   1         87.23         95.17         6.65 o                         
  -8 -16   1        386.83        425.34        12.63 o                         
  -7 -16   1        287.61        281.60        10.53 o                         
  -6 -16   1        516.18        545.32        13.71 o                         
  -5 -16   1        713.89        709.69        15.11 o                         
  -4 -16   1        100.72         91.12         5.66 o                         
  -3 -16   1        462.00        451.31        10.42 o                         
  -2 -16   1          1.55          2.20         4.53 o                         
  -1 -16   1        517.25        518.41        11.45 o                         
   0 -16   1        347.85        376.79        10.49 o                         
   1 -16   1       1951.30       2007.64        32.98 o                         
   2 -16   1        497.47        524.69        13.80 o                         
   3 -16   1        382.79        353.66        12.91 o                         
   4 -16   1        157.99        125.91         9.15 o                         
   5 -16   1        203.72        240.62        17.88 o                         
 -14 -15   1         33.36         33.96         5.04 o                         
 -13 -15   1         99.58        106.73         7.14 o                         
 -12 -15   1         43.46         34.85         5.69 o                         
 -11 -15   1          9.96          0.79         4.96 o                         
 -10 -15   1         39.75         41.91         5.44 o                         
  -9 -15   1        793.72        846.65        17.66 o                         
  -8 -15   1         16.22         10.72         4.60 o                         
  -7 -15   1       1606.26       1644.93        27.24 o                         
  -6 -15   1         75.08         80.34         5.59 o                         
  -5 -15   1         51.68         44.06         4.79 o                         
  -4 -15   1          8.61          9.89         4.93 o                         
  -3 -15   1       1535.94       1485.99        24.02 o                         
  -2 -15   1          3.59         -3.95         3.95 o                         
  -1 -15   1        528.27        526.38        12.61 o                         
   0 -15   1         20.31         31.55         5.91 o                         
   1 -15   1        237.51        213.65         6.93 o                         
   2 -15   1          0.12          2.45         3.72 o                         
   3 -15   1       1633.64       1662.46        27.95 o                         
   4 -15   1         33.65         10.88         5.52 o                         
   5 -15   1        320.60        303.71        14.13 o                         
   6 -15   1         30.14         29.83         7.60 o                         
 -15 -14   1         17.86         -2.32         8.72 o                         
 -14 -14   1         25.73         43.48         6.34 o                         
 -13 -14   1        310.64        343.89        13.66 o                         
 -12 -14   1          6.40          2.98         4.00 o                         
 -11 -14   1        727.48        759.23        18.79 o                         
 -10 -14   1        138.19        134.42         6.27 o                         
  -9 -14   1        659.99        639.69        12.95 o                         
  -8 -14   1       1104.97       1154.40        20.07 o                         
  -7 -14   1       2570.85       2619.53        38.18 o                         
  -6 -14   1        111.83        114.52         5.28 o                         
  -5 -14   1       2288.61       2337.06        35.59 o                         
  -4 -14   1        170.40        164.04         6.05 o                         
  -3 -14   1         53.78         49.08         4.23 o                         
  -2 -14   1        303.77        338.47        11.52 o                         
  -1 -14   1       2275.06       2322.23        31.13 o                         
   0 -14   1        152.10        140.37         5.13 o                         
   1 -14   1       1805.24       1819.15        30.48 o                         
   2 -14   1         55.07         50.15         4.61 o                         
   3 -14   1          0.06          4.17         3.19 o                         
   4 -14   1          5.46         11.04         3.88 o                         
   5 -14   1        864.66        886.44        18.99 o                         
   6 -14   1         98.24        107.85         8.11 o                         
   7 -14   1        551.77        581.87        19.44 o                         
 -15 -13   1        477.96        586.32        18.96 o                         
 -14 -13   1        249.57        299.41        11.91 o                         
 -13 -13   1          2.85          4.04         3.99 o                         
 -12 -13   1        263.54        272.79        10.14 o                         
 -11 -13   1        465.01        463.07         9.41 o                         
 -10 -13   1         17.50         10.87         4.19 o                         
  -9 -13   1       1315.74       1356.74        19.78 o                         
  -8 -13   1        379.96        404.97         8.57 o                         
  -7 -13   1        302.24        254.74         7.02 o                         
  -6 -13   1         20.04         28.13         3.30 o                         
  -5 -13   1       2247.92       2212.30        32.05 o                         
  -4 -13   1        223.96        220.32         7.40 o                         
  -3 -13   1       4021.84       3980.04        55.15 o                         
  -2 -13   1         42.96         62.40         4.52 o                         
  -1 -13   1         54.15         37.61         3.62 o                         
   0 -13   1        193.72        203.25         6.24 o                         
   1 -13   1       1255.50       1316.10        21.16 o                         
   2 -13   1         86.67         82.68         5.40 o                         
   3 -13   1       1691.63       1740.32        27.07 o                         
   4 -13   1         12.11         10.12         3.74 o                         
   5 -13   1         99.38        109.90         5.00 o                         
   6 -13   1         14.14         25.59         4.99 o                         
   7 -13   1       1276.31       1362.96        30.85 o                         
   8 -13   1         52.38         44.38         7.91 o                         
 -16 -12   1        137.80        124.43         9.77 o                         
 -15 -12   1         42.81         36.78         7.63 o                         
 -14 -12   1        199.93        154.82         7.68 o                         
 -13 -12   1        378.43        396.48         8.44 o                         
 -12 -12   1        279.02        278.45         7.40 o                         
 -11 -12   1         74.97         67.05         3.87 o                         
 -10 -12   1        547.93        534.20         9.21 o                         
  -9 -12   1       1604.29       1536.24        20.81 o                         
  -8 -12   1        288.75        323.37         7.84 o                         
  -7 -12   1       1257.91       1202.89        20.20 o                         
  -6 -12   1         23.26         24.96         2.92 o                         
  -5 -12   1         17.77         14.70         2.58 o                         
  -4 -12   1        325.99        357.87         7.57 o                         
  -3 -12   1       6330.59       6173.64        78.99 o                         
  -2 -12   1       2252.36       2228.38        35.72 o                         
  -1 -12   1       8803.28       8396.66       114.08 o                         
   0 -12   1          4.75          9.36         3.15 o                         
   1 -12   1        918.25        844.25        13.98 o                         
   2 -12   1        237.65        244.47         7.32 o                         
   3 -12   1        904.78        860.13        14.04 o                         
   4 -12   1         30.76         30.33         4.09 o                         
   5 -12   1        893.63        924.96        17.21 o                         
   6 -12   1        187.04        184.09         6.92 o                         
   7 -12   1        195.47        183.29         7.02 o                         
   8 -12   1        109.05        113.44         7.33 o                         
   9 -12   1        209.66        199.98         9.24 o                         
 -16 -11   1          2.56          6.38         8.10 o                         
 -15 -11   1         91.89         74.60         7.46 o                         
 -14 -11   1        164.32        151.97         6.02 o                         
 -13 -11   1        315.34        315.26         8.73 o                         
 -12 -11   1         92.21        101.36         3.86 o                         
 -11 -11   1       1285.64       1325.47        18.97 o                         
 -10 -11   1         93.98         90.20         3.87 o                         
  -9 -11   1         36.40         42.26         3.32 o                         
  -8 -11   1        813.70        780.10        11.41 o                         
  -7 -11   1        677.46        631.48        12.48 o                         
  -6 -11   1        130.10        103.94         3.44 o                         
  -5 -11   1       2574.40       2453.84        34.85 o                         
  -4 -11   1        329.27        304.42         6.88 o                         
  -3 -11   1         85.34         84.07         3.02 o                         
  -2 -11   1        339.96        311.94         6.32 o                         
  -1 -11   1       1173.32       1170.45        15.37 o                         
   0 -11   1        420.94        410.74         6.38 o                         
   1 -11   1       5311.81       5201.76        61.71 o                         
   2 -11   1        466.99        427.45         7.37 o                         
   3 -11   1        244.45        230.88         5.83 o                         
   4 -11   1         86.13         88.10         4.38 o                         
   5 -11   1        833.14        805.02        14.02 o                         
   6 -11   1          0.40         -3.20         3.37 o                         
   7 -11   1        974.18       1027.53        19.62 o                         
   8 -11   1        225.99        235.39         8.97 o                         
   9 -11   1         97.69         87.44         6.36 o                         
  10 -11   1        284.64        318.18        12.27 o                         
 -16 -10   1        314.90        306.62        19.32 o                         
 -15 -10   1        202.15        203.91         9.21 o                         
 -14 -10   1          2.69         -1.88         4.55 o                         
 -13 -10   1         10.82         11.40         3.93 o                         
 -12 -10   1        764.97        747.42        12.06 o                         
 -11 -10   1         76.06         77.34         3.35 o                         
 -10 -10   1       1062.84       1122.06        15.29 o                         
  -9 -10   1       3520.95       3421.28        38.21 o                         
  -8 -10   1          3.42          0.51         2.55 o                         
  -7 -10   1       2642.32       2549.89        29.63 o                         
  -6 -10   1        907.15        867.34        11.49 o                         
  -5 -10   1        149.04        164.55         5.44 o                         
  -4 -10   1       2382.92       2639.09        29.57 o                         
  -3 -10   1      12039.18      11661.10       125.94 o                         
  -2 -10   1        270.56        331.02         6.36 o                         
  -1 -10   1       4270.45       4168.75        44.65 o                         
   0 -10   1        403.97        471.56         6.79 o                         
   1 -10   1         48.16         46.37         2.44 o                         
   2 -10   1         71.36         80.00         2.96 o                         
   3 -10   1       5752.89       5637.53        57.23 o                         
   4 -10   1       1191.40       1121.69        14.54 o                         
   5 -10   1        571.95        508.22         8.69 o                         
   6 -10   1        256.04        258.05         6.44 o                         
   7 -10   1        170.02        175.28         6.43 o                         
   8 -10   1        727.51        803.62        17.61 o                         
   9 -10   1        165.02        138.75         6.24 o                         
  10 -10   1          4.08          6.25         5.09 o                         
  11 -10   1        170.42        157.16        12.94 o                         
 -16  -9   1        275.51        311.39        17.11 o                         
 -15  -9   1         66.06         53.38         5.80 o                         
 -14  -9   1         25.60         17.52         3.69 o                         
 -13  -9   1        620.52        619.09        15.89 o                         
 -12  -9   1          9.59          8.03         3.56 o                         
 -11  -9   1        536.83        523.57         8.55 o                         
 -10  -9   1        187.99        168.51         4.58 o                         
  -9  -9   1        112.65        109.81         3.71 o                         
  -8  -9   1        547.91        553.84         7.90 o                         
  -7  -9   1       3063.48       2830.15        31.66 o                         
  -6  -9   1          1.44         10.81         2.37 o                         
  -5  -9   1       1916.05       1979.32        22.58 o                         
  -4  -9   1       1951.36       1938.12        22.66 o                         
  -3  -9   1        978.09        950.12        11.26 o                         
  -2  -9   1        225.34        328.56         5.16 o                         
  -1  -9   1      12704.65      12651.06       136.62 o                         
   0  -9   1        188.71        158.46         3.78 o                         
   1  -9   1       3441.21       3536.92        39.01 o                         
   2  -9   1         59.91         57.75         2.31 o                         
   3  -9   1        644.48        631.13         7.98 o                         
   4  -9   1        183.25        172.26         4.19 o                         
   5  -9   1       8450.19       8141.49        88.40 o                         
   6  -9   1        192.47        198.60         4.94 o                         
   7  -9   1       1097.58       1101.84        19.75 o                         
   8  -9   1        541.61        576.13        12.36 o                         
   9  -9   1        107.99        117.00         5.53 o                         
  10  -9   1         92.65        118.03         7.79 o                         
  11  -9   1        438.09        468.34        36.95 o                         
 -16  -8   1          9.57          8.76         5.92 o                         
 -15  -8   1        180.63        183.39         9.32 o                         
 -14  -8   1        291.57        279.87         8.76 o                         
 -13  -8   1          5.48         -3.28         3.28 o                         
 -12  -8   1       1182.43       1186.15        17.91 o                         
 -11  -8   1       2803.26       2773.50        34.08 o                         
 -10  -8   1        990.52       1019.72        12.11 o                         
  -9  -8   1       3184.83       3332.09        36.05 o                         
  -8  -8   1        573.73        543.57         7.41 o                         
  -7  -8   1        224.77        225.44         4.58 o                         
  -6  -8   1        601.29        680.57         9.09 o                         
  -5  -8   1      17527.39      17075.72       200.67 o                         
  -4  -8   1        721.52        905.96        11.33 o                         
  -3  -8   1       9285.56       9457.61        97.35 o                         
  -2  -8   1        558.85        639.04         7.56 o                         
  -1  -8   1        377.49        489.38         6.61 o                         
   0  -8   1         85.23         50.13         2.18 o                         
   1  -8   1       9936.46      10257.56       105.45 o                         
   2  -8   1        534.27        619.07         8.14 o                         
   3  -8   1       5096.02       5138.16        53.28 o                         
   4  -8   1          2.52          8.87         2.06 o                         
   5  -8   1          7.20          9.44         1.88 o                         
   6  -8   1       1070.07       1036.10        13.73 o                         
   7  -8   1       1696.73       1652.40        21.57 o                         
   8  -8   1          8.27          5.33         2.56 o                         
   9  -8   1        363.54        358.21         9.23 o                         
  10  -8   1        152.68        152.81        12.98 o                         
  11  -8   1        267.11        313.44        16.36 o                         
  12  -8   1         57.34         72.16        10.88 o                         
 -17  -7   1          0.03         11.58        10.68 o                         
 -16  -7   1        329.22        308.77        15.06 o                         
 -15  -7   1        276.54        277.67        14.46 o                         
 -14  -7   1         49.17         39.19         4.37 o                         
 -13  -7   1       1021.09       1006.75        29.87 o                         
 -12  -7   1        216.84        191.09         8.28 o                         
 -11  -7   1         37.27         39.36         2.88 o                         
 -10  -7   1        509.22        577.04         7.86 o                         
  -9  -7   1       2056.81       2030.02        23.72 o                         
  -8  -7   1          1.51         12.16         1.99 o                         
  -7  -7   1        990.96        867.69        10.65 o                         
  -6  -7   1        507.45        413.73         6.19 o                         
  -5  -7   1        346.13        413.11         5.93 o                         
  -4  -7   1        302.72        419.10         6.45 o                         
  -3  -7   1      16061.67      15407.80       161.83 o                         
  -2  -7   1         68.81         34.18         1.68 o                         
  -1  -7   1      10562.55      10962.50       118.36 o                         
   0  -7   1         17.19         22.16         1.77 o                         
   1  -7   1       1074.25       1140.72        12.83 o                         
   2  -7   1         14.81         28.61         1.85 o                         
   3  -7   1       9627.92       9576.60       100.88 o                         
   4  -7   1        473.95        580.78         7.75 o                         
   5  -7   1        868.87        931.13        11.51 o                         
   6  -7   1        916.42        965.67        12.46 o                         
   7  -7   1          1.91          7.08         2.60 o                         
   8  -7   1       1180.05       1193.64        16.08 o                         
   9  -7   1       1238.17       1232.53        27.95 o                         
  10  -7   1        100.30         92.76         4.97 o                         
  11  -7   1        634.99        623.76        23.46 o                         
  12  -7   1         74.42         65.44         7.11 o                         
  13  -7   1          4.49          3.38        10.26 o                         
 -16  -6   1        113.65         97.20        14.24 o                         
 -15  -6   1          7.63          4.15         3.61 o                         
 -14  -6   1        874.83        840.48        18.60 o                         
 -13  -6   1       1232.38       1175.97        22.93 o                         
 -12  -6   1       1074.51       1031.17        16.39 o                         
 -11  -6   1       3343.59       3242.86        39.31 o                         
 -10  -6   1        335.48        273.90         5.64 o                         
  -9  -6   1        328.98        323.34         5.29 o                         
  -8  -6   1        489.86        466.26         6.33 o                         
  -7  -6   1       3002.79       2844.02        31.47 o                         
  -6  -6   1        904.19       1204.10        13.95 o                         
  -5  -6   1      16034.31      15952.65       167.56 o                         
  -4  -6   1        113.62        288.19         4.61 o                         
  -3  -6   1        595.12        603.22         7.58 o                         
  -2  -6   1        162.78         89.72         3.04 o                         
  -1  -6   1       8220.23       8049.59        89.38 o                         
   0  -6   1         72.95        255.66         4.11 o                         
   1  -6   1       9612.99       9124.57       101.25 o                         
   2  -6   1        102.09        109.35         4.07 o                         
   3  -6   1        774.17        791.86         9.39 o                         
   4  -6   1        626.73        621.25         8.27 o                         
   5  -6   1        744.06        758.50        10.15 o                         
   6  -6   1       1036.76        997.35        13.08 o                         
   7  -6   1       1962.67       2003.68        25.57 o                         
   8  -6   1         26.63         52.75         2.95 o                         
   9  -6   1        146.36        145.43         5.72 o                         
  10  -6   1        506.22        501.53        13.94 o                         
  11  -6   1        700.43        699.34        22.18 o                         
  12  -6   1         44.38         33.19         7.82 o                         
  13  -6   1        280.99        221.90        14.97 o                         
 -16  -5   1        104.62         85.50        11.26 o                         
 -15  -5   1        429.03        459.26        15.25 o                         
 -14  -5   1          0.16          0.29         3.90 o                         
 -13  -5   1        457.79        443.19        10.52 o                         
 -12  -5   1        476.77        485.53        10.07 o                         
 -11  -5   1       1873.90       1864.29        24.98 o                         
 -10  -5   1        203.19        244.59         4.89 o                         
  -9  -5   1       1838.28       1615.95        18.07 o                         
  -8  -5   1       2331.24       2244.98        24.43 o                         
  -7  -5   1       1543.06       1491.94        16.96 o                         
  -6  -5   1        608.41        597.93         7.75 o                         
  -5  -5   1       2701.77       2502.77        29.18 o                         
  -4  -5   1        406.75        564.96         7.11 o                         
  -3  -5   1      18816.17      18302.46       238.03 o                         
  -2  -5   1       1945.61       1832.90        19.32 o                         
  -1  -5   1       1037.26       1060.96        12.78 o                         
   0  -5   1         24.78         58.09         1.92 o                         
   1  -5   1      14322.01      13990.38       150.61 o                         
   2  -5   1         53.97        130.14         2.80 o                         
   3  -5   1      12240.73      12274.31       128.91 o                         
   4  -5   1       1928.01       2139.30        23.74 o                         
   5  -5   1       1733.70       1675.76        19.38 o                         
   6  -5   1       1995.75       1955.60        25.73 o                         
   7  -5   1        203.57        225.46         5.38 o                         
   8  -5   1        963.08        939.39        16.69 o                         
   9  -5   1       2479.03       2339.76        41.06 o                         
  10  -5   1        360.37        382.71        12.18 o                         
  11  -5   1       1015.49        983.90        24.11 o                         
  12  -5   1        668.09        669.88        17.63 o                         
  13  -5   1         20.23         30.77        22.46 o                         
  14  -5   1          0.11         -3.14         7.84 o                         
 -16  -4   1        461.18        448.08        16.60 o                         
 -15  -4   1        346.63        329.77        14.07 o                         
 -14  -4   1        651.20        577.53        17.53 o                         
 -13  -4   1       1970.72       1848.53        57.71 o                         
 -12  -4   1        122.54        132.45         4.31 o                         
 -11  -4   1       2074.76       1961.96        26.17 o                         
 -10  -4   1       1017.92        963.98        13.34 o                         
  -9  -4   1        537.89        546.42         7.74 o                         
  -8  -4   1       1191.32       1356.91        15.20 o                         
  -7  -4   1       7487.65       7263.51        76.70 o                         
  -6  -4   1        306.38        505.61         5.95 o                         
  -5  -4   1      13181.31      14573.29       152.97 o                         
  -4  -4   1         69.80         61.42         1.80 o                         
  -3  -4   1        308.94        501.59         5.82 o                         
  -2  -4   1        564.92        550.66         6.84 o                         
  -1  -4   1      17821.69      16935.58       812.91 o                         
   0  -4   1        127.15         94.64         2.28 o                         
   1  -4   1      12076.55      12474.27       137.91 o                         
   2  -4   1        756.81        815.61         9.39 o                         
   3  -4   1       3915.29       3963.99        44.27 o                         
   4  -4   1       2902.42       3122.99        35.10 o                         
   5  -4   1       8114.33       8301.52       101.09 o                         
   6  -4   1         15.97         37.60         2.11 o                         
   7  -4   1       1129.28       1108.79        16.45 o                         
   8  -4   1         15.11         40.31         3.33 o                         
   9  -4   1       1782.58       1716.65        28.81 o                         
  10  -4   1        158.85        141.58         6.71 o                         
  11  -4   1       1092.37       1110.75        31.08 o                         
  12  -4   1         89.75        106.10         7.67 o                         
  13  -4   1        154.83        155.05        11.79 o                         
  14  -4   1        419.61        421.14        20.64 o                         
 -16  -3   1         14.40         -2.47         7.61 o                         
 -15  -3   1         79.52         78.63         6.96 o                         
 -14  -3   1        325.67        301.27        16.52 o                         
 -13  -3   1        287.12        239.34         8.00 o                         
 -12  -3   1       1044.88       1047.50        20.46 o                         
 -11  -3   1        829.15        797.90        13.31 o                         
 -10  -3   1          1.23         -2.39         2.39 o                         
  -9  -3   1       1623.43       1541.72        19.98 o                         
  -8  -3   1       3132.74       3081.05        38.30 o                         
  -7  -3   1       1887.70       2157.67        23.95 o                         
  -6  -3   1       2389.90       2738.52        29.28 o                         
  -5  -3   1      17054.50      16638.27       174.44 o                         
  -4  -3   1        118.80        235.29         3.44 o                         
  -3  -3   1       1273.80       1276.33        14.21 o                         
  -2  -3   1      13680.57      13625.93       285.61 o                         
  -1  -3   1       2604.43       3329.62        40.61 o                         
   0  -3   1       3582.95       4126.58        42.45 o                         
   2  -3   1       1249.33       1799.10        18.34 o                         
   3  -3   1      14513.68      14920.91       174.89 o                         
   4  -3   1       1035.77       1106.38        13.65 o                         
   5  -3   1       1425.73       1442.70        18.32 o                         
   6  -3   1       2431.84       2461.36        29.71 o                         
   7  -3   1       8880.22       8462.48       115.56 o                         
   8  -3   1        114.39        179.67         6.41 o                         
   9  -3   1        871.88        848.93        14.12 o                         
  10  -3   1        741.55        756.91        18.04 o                         
  11  -3   1          8.46         11.47         8.69 o                         
  12  -3   1         55.29         54.99         9.17 o                         
  13  -3   1        164.19        153.97        11.14 o                         
  14  -3   1        118.07         97.93        10.14 o                         
  15  -3   1        202.74        172.87        12.32 o                         
 -16  -2   1        467.29        465.64        20.99 o                         
 -15  -2   1        496.80        553.86        23.24 o                         
 -14  -2   1        188.81        190.07         7.36 o                         
 -13  -2   1       1401.74       1394.03        32.78 o                         
 -12  -2   1        745.73        709.91        16.71 o                         
 -11  -2   1          0.31          1.32         2.81 o                         
 -10  -2   1        292.08        315.21         9.85 o                         
  -9  -2   1       1413.30       1308.72        17.12 o                         
  -8  -2   1        263.31        368.03         5.92 o                         
  -7  -2   1       8878.19       8750.11       106.55 o                         
  -6  -2   1       1149.14       1145.26        15.24 o                         
  -5  -2   1         42.91         57.63         1.60 o                         
  -4  -2   1        846.00        681.53         8.11 o                         
  -3  -2   1      12258.40      11311.67       141.76 o                         
  -2  -2   1       1907.66       2192.76        23.25 o                         
  -1  -2   1      25071.62      26389.59       881.13 o                         
   0  -2   1          1.09         36.35         1.33 o                         
   1  -2   1          9.21         35.54         1.17 o                         
   2  -2   1        511.35        440.69         5.56 o                         
   3  -2   1      11167.17      11188.88       127.31 o                         
   4  -2   1        777.99       1435.24        18.03 o                         
   5  -2   1       2302.34       2086.53        29.16 o                         
   6  -2   1        369.86        406.30         7.65 o                         
   7  -2   1        424.29        414.90         8.76 o                         
   8  -2   1       1451.91       1352.56        20.97 o                         
   9  -2   1       4506.07       4284.40        68.98 o                         
  10  -2   1         17.76         33.15         3.86 o                         
  11  -2   1        614.60        645.29        20.74 o                         
  12  -2   1        852.05        882.12        29.86 o                         
  13  -2   1         77.42         82.49        10.02 o                         
  14  -2   1        207.57        222.71        14.47 o                         
  15  -2   1        453.08        446.87        20.42 o                         
 -16  -1   1        164.64        155.01        11.64 o                         
 -15  -1   1          0.33          4.16         7.55 o                         
 -14  -1   1        471.21        476.84        20.89 o                         
 -13  -1   1        898.33        933.31        31.39 o                         
 -12  -1   1         85.70         91.37         7.78 o                         
 -11  -1   1       1164.38       1110.66        36.00 o                         
 -10  -1   1       1236.01       1099.29        20.48 o                         
  -9  -1   1        277.74        275.15         7.80 o                         
  -8  -1   1         78.16         89.13         5.93 o                         
  -7  -1   1      11097.06      11243.40       176.83 o                         
  -6  -1   1        169.72        332.75         5.91 o                         
  -5  -1   1      15730.53      15955.50       193.25 o                         
  -4  -1   1       4092.62       3924.18        44.98 o                         
  -3  -1   1       6303.21       7307.91        76.69 o                         
  -2  -1   1          2.95        120.92         1.86 o                         
   1  -1   1         84.38        152.77         3.78 o                         
   2  -1   1       5341.58       6201.60        70.57 o                         
   3  -1   1        415.88        467.11         6.57 o                         
   4  -1   1       1078.05       1126.16        17.73 o                         
   5  -1   1       8143.75       7748.38       110.21 o                         
   6  -1   1        324.57        508.50         9.66 o                         
   7  -1   1       3775.87       3599.62        52.13 o                         
   8  -1   1       1196.03       1289.36        20.93 o                         
   9  -1   1        709.29        647.24        18.41 o                         
  10  -1   1       1492.94       1467.29        31.81 o                         
  11  -1   1        760.92        813.18        24.28 o                         
  12  -1   1         19.90         21.12         6.59 o                         
  13  -1   1        278.37        271.65        15.69 o                         
  14  -1   1        265.00        282.48        16.52 o                         
  15  -1   1         57.58         28.16        10.17 o                         
 -16   0   1        125.24         99.27        10.25 o                         
 -15   0   1        827.33        899.89        31.43 o                         
 -14   0   1         37.80         46.24         8.29 o                         
 -13   0   1          0.15         11.64         7.12 o                         
 -12   0   1        765.58        821.78        27.94 o                         
 -11   0   1       2554.91       2592.42        57.75 o                         
 -10   0   1        323.30        353.54         9.58 o                         
  -9   0   1       4142.81       4027.98        73.80 o                         
  -8   0   1         46.91         61.97         3.56 o                         
  -7   0   1       1198.37       1263.68        19.38 o                         
  -6   0   1        150.17        207.56         6.16 o                         
  -5   0   1       4286.53       4220.63        57.89 o                         
  -4   0   1         27.66        114.81         2.99 o                         
  -2   0   1        259.02        117.99         2.34 o                         
   2   0   1       1549.80       1436.54        18.27 o                         
   3   0   1       1839.89       1372.46        19.96 o                         
   4   0   1       1314.16       1634.17        22.79 o                         
   5   0   1       2476.33       2572.50        35.66 o                         
   6   0   1       1589.15       1584.08        26.08 o                         
   7   0   1       6138.64       5735.33        90.96 o                         
   8   0   1          6.48         23.57         3.02 o                         
   9   0   1       7037.62       6606.78       106.75 o                         
  10   0   1        499.68        520.34        10.92 o                         
  11   0   1        528.86        505.72        20.53 o                         
  12   0   1        362.28        345.90        15.82 o                         
  13   0   1        367.69        406.70        16.81 o                         
  14   0   1          0.08        -14.08        16.89 o                         
  15   0   1        305.62        321.52        17.23 o                         
  16   0   1        558.34        504.44        30.02 o                         
 -15   1   1         94.06         50.01        22.29 o                         
 -14   1   1         66.56         63.66        12.08 o                         
 -13   1   1        884.62        895.22        30.26 o                         
 -12   1   1        616.82        665.23        27.82 o                         
 -11   1   1         49.02         45.01         7.23 o                         
 -10   1   1       1644.36       1661.90        44.82 o                         
  -9   1   1       2530.18       2455.96        54.77 o                         
  -8   1   1       2143.91       2420.25        35.72 o                         
  -7   1   1       8723.07       8631.05       109.05 o                         
  -6   1   1         24.26          9.76         1.83 o                         
  -5   1   1        736.88       1295.43        18.62 o                         
  -4   1   1        117.71        189.53         4.36 o                         
  -3   1   1       6208.60       6455.36        96.11 o                         
  -2   1   1        104.74         68.92         1.84 o                         
   2   1   1        347.03        334.87         4.11 o                         
   3   1   1       2540.71       2143.41        23.97 o                         
   4   1   1       2381.54       1939.86        24.81 o                         
   5   1   1       8169.75       7805.65        98.17 o                         
   6   1   1        815.80        997.45        13.95 o                         
   7   1   1       5248.28       5581.89        73.28 o                         
   8   1   1       2141.13       2135.11        30.18 o                         
   9   1   1        100.61         97.99         3.87 o                         
  10   1   1         51.22         40.48         2.84 o                         
  11   1   1       2768.00       2680.51        50.11 o                         
  12   1   1        353.00        391.86        14.72 o                         
  13   1   1        343.85        337.76        17.00 o                         
  14   1   1        739.60        763.28        25.25 o                         
  15   1   1         93.51        116.31        13.63 o                         
  16   1   1         56.23         47.73        13.42 o                         
 -15   2   1         53.45         29.43         8.50 o                         
 -14   2   1        334.86        316.96        17.01 o                         
 -13   2   1          4.16         -5.96         6.78 o                         
 -12   2   1        382.07        385.69        18.49 o                         
 -11   2   1       1319.66       1364.14        35.15 o                         
 -10   2   1        226.08        181.05         7.31 o                         
  -9   2   1        748.52        744.17        17.96 o                         
  -8   2   1        833.79        817.77        14.24 o                         
  -7   2   1       1542.51       1489.13        22.64 o                         
  -6   2   1        259.80        391.03         7.06 o                         
  -5   2   1      11631.42      11456.40       170.56 o                         
  -4   2   1       2511.84       2506.60        36.29 o                         
  -3   2   1       1785.01       1775.40        23.60 o                         
  -2   2   1        290.12        299.48         4.53 o                         
  -1   2   1        796.12       1124.40        13.90 o                         
   0   2   1        289.60        216.31         3.48 o                         
   1   2   1      36682.11      38085.27      1267.39 o                         
   2   2   1       1246.49       1039.12        12.15 o                         
   3   2   1      20931.16      20743.16       695.29 o                         
   4   2   1       7209.87       8049.63        86.74 o                         
   5   2   1       9922.48       9708.95       104.64 o                         
   6   2   1        326.68        253.24         4.24 o                         
   7   2   1      13442.09      12885.24       156.38 o                         
   8   2   1       1404.67       1674.34        21.30 o                         
   9   2   1         26.87         19.24         2.33 o                         
  10   2   1        365.58        348.78         7.00 o                         
  11   2   1        536.06        546.18        11.83 o                         
  12   2   1          8.67         -3.09         3.99 o                         
  13   2   1       1653.18       1608.11        31.15 o                         
  14   2   1        908.46        861.32        27.01 o                         
  15   2   1        406.99        397.73        14.77 o                         
  16   2   1        298.55        273.57        22.40 o                         
 -15   3   1        651.96        623.43        38.56 o                         
 -14   3   1          7.91         -8.83         8.83 o                         
 -13   3   1         79.59         88.25        10.84 o                         
 -12   3   1        361.41        386.21        17.72 o                         
 -11   3   1         40.02         37.79         8.03 o                         
 -10   3   1        878.03        899.35        20.73 o                         
  -9   3   1       2990.73       2980.16        52.74 o                         
  -8   3   1          6.24         13.26         3.26 o                         
  -7   3   1       2463.84       2425.84        37.60 o                         
  -6   3   1       1064.84       1212.71        18.68 o                         
  -5   3   1         67.25         48.62         1.77 o                         
  -4   3   1       1504.69       1863.53        23.18 o                         
  -3   3   1      28295.83      28240.77       943.52 o                         
  -2   3   1        891.31       1214.51        13.46 o                         
  -1   3   1      33379.50      15790.23       753.12 o                         
   0   3   1        194.15        341.64         4.48 o                         
   1   3   1       7364.57       9034.26       141.27 o                         
   2   3   1       5428.46       6711.85        76.47 o                         
   3   3   1      13702.85      14200.65       251.53 o                         
   4   3   1          9.26        128.37         2.38 o                         
   5   3   1       9102.08       8282.74        89.29 o                         
   6   3   1       5724.94       5938.86        62.69 o                         
   7   3   1          9.79         24.37         1.57 o                         
   8   3   1       2225.25       1951.41        23.21 o                         
   9   3   1       3908.47       3643.38        43.71 o                         
  10   3   1        434.59        395.71         6.69 o                         
  11   3   1         37.72         31.00         2.40 o                         
  12   3   1        962.83        912.11        17.79 o                         
  13   3   1          6.49          0.58         4.58 o                         
  14   3   1         55.46         49.03         4.21 o                         
  15   3   1        354.51        343.19        21.07 o                         
  16   3   1        137.95        111.00        15.90 o                         
 -14   4   1        614.06        592.87        25.33 o                         
 -13   4   1        751.24        723.34        26.34 o                         
 -12   4   1          0.90         -3.65         5.22 o                         
 -11   4   1        920.97        924.89        25.66 o                         
 -10   4   1        177.75        191.41         9.06 o                         
  -9   4   1        156.92        155.80         5.76 o                         
  -8   4   1        314.97        387.87        11.64 o                         
  -7   4   1       3788.24       3723.83        56.50 o                         
  -6   4   1        883.57        722.51         9.59 o                         
  -5   4   1       5886.58       5839.79        71.36 o                         
  -4   4   1        511.44        523.11         6.90 o                         
  -3   4   1        327.35        373.88         5.14 o                         
  -2   4   1       4511.89       5627.02        59.29 o                         
  -1   4   1       9319.84       9399.81       107.07 o                         
   0   4   1       2055.62       2057.16        23.18 o                         
   1   4   1      12691.35      12608.00       209.03 o                         
   2   4   1       4816.23       5549.58        61.63 o                         
   3   4   1       1962.53       2751.75        31.78 o                         
   4   4   1        140.92        148.02         3.17 o                         
   5   4   1      14500.61      14569.91       156.85 o                         
   6   4   1        120.92         63.36         1.67 o                         
   7   4   1       6399.59       6291.05        66.52 o                         
   8   4   1       2973.80       3120.86        33.50 o                         
   9   4   1         32.87         37.85         2.13 o                         
  10   4   1        894.37        819.49        11.65 o                         
  11   4   1       2010.71       1880.99        25.17 o                         
  12   4   1         60.56         64.65         3.20 o                         
  13   4   1       1094.66       1000.43        24.45 o                         
  14   4   1       1121.50       1060.15        41.32 o                         
  15   4   1          5.26         -1.16         7.44 o                         
  16   4   1        103.03        103.99         9.85 o                         
 -14   5   1        212.17        220.44        17.52 o                         
 -13   5   1        140.99        107.21        17.49 o                         
 -12   5   1        474.19        458.66        15.76 o                         
 -11   5   1        934.69        880.15        33.77 o                         
 -10   5   1        264.53        263.49         9.08 o                         
  -9   5   1       1852.72       1815.07        32.11 o                         
  -8   5   1        121.71         99.53         4.37 o                         
  -7   5   1         78.86         74.26         3.71 o                         
  -6   5   1        439.27        505.81         7.34 o                         
  -5   5   1       5627.66       5336.82        63.21 o                         
  -4   5   1         63.85         61.03         2.20 o                         
  -3   5   1      23490.57      24425.80       404.70 o                         
  -2   5   1         26.93         85.00         2.93 o                         
  -1   5   1          6.34         24.77         1.45 o                         
   0   5   1        598.21        821.51         9.56 o                         
   1   5   1      11751.46      12313.15       140.21 o                         
   2   5   1        481.49        409.66         6.26 o                         
   3   5   1      23478.51      23091.46       483.91 o                         
   4   5   1      11882.96      12570.59       132.04 o                         
   5   5   1       1891.10       2249.70        24.26 o                         
   6   5   1       1889.16       1974.65        22.02 o                         
   7   5   1       6262.12       6310.20        68.51 o                         
   8   5   1        115.99         67.38         2.44 o                         
   9   5   1       1868.95       1791.97        20.37 o                         
  10   5   1        377.75        396.68         6.47 o                         
  11   5   1         27.97         12.77         2.64 o                         
  12   5   1        489.19        453.97         9.90 o                         
  13   5   1        390.85        371.68         7.59 o                         
  14   5   1         94.32         78.31         4.18 o                         
  15   5   1        164.56        136.71         9.47 o                         
  16   5   1        168.55        147.41        10.60 o                         
  17   5   1         27.04         -6.38        16.09 o                         
 -13   6   1        599.68        632.69        30.52 o                         
 -12   6   1        147.42        143.38        16.96 o                         
 -11   6   1        203.31        199.58         8.39 o                         
 -10   6   1        219.25        217.68        15.88 o                         
  -9   6   1        726.69        675.47        14.05 o                         
  -8   6   1        342.72        339.90         6.13 o                         
  -7   6   1       5075.37       4976.81        61.18 o                         
  -6   6   1         49.85         44.78         2.31 o                         
  -5   6   1          1.21          1.62         1.56 o                         
  -4   6   1         92.30        203.88         6.27 o                         
  -3   6   1       4487.95       4476.41        47.49 o                         
  -2   6   1        684.49        773.11         9.04 o                         
  -1   6   1      15441.50      15651.76       164.29 o                         
   0   6   1        101.59        240.50         4.08 o                         
   1   6   1        201.87        363.39         5.26 o                         
   2   6   1         57.21         64.29         2.55 o                         
   3   6   1      10600.67      10885.50       124.17 o                         
   4   6   1          0.28         31.06         1.83 o                         
   5   6   1       5016.51       4697.61        52.61 o                         
   6   6   1       2351.90       2392.55        25.89 o                         
   7   6   1        256.77        196.80         3.85 o                         
   8   6   1       1164.45       1122.77        12.85 o                         
   9   6   1       1540.46       1479.60        17.61 o                         
  10   6   1         49.17         68.85         3.47 o                         
  11   6   1       2416.73       2366.54        32.91 o                         
  12   6   1       1145.32       1149.12        18.78 o                         
  13   6   1        210.55        201.15         6.86 o                         
  14   6   1        543.62        522.15        11.30 o                         
  15   6   1        522.80        544.19        13.11 o                         
  16   6   1         10.41        -11.63        11.63 o                         
  17   6   1        182.85        116.31        21.95 o                         
 -13   7   1        189.83        167.98        22.59 o                         
 -12   7   1        212.71        201.78        13.06 o                         
 -11   7   1       1065.10       1079.13        25.12 o                         
 -10   7   1          0.83          1.61         3.85 o                         
  -9   7   1        111.80        119.69         6.09 o                         
  -8   7   1        377.88        383.73         7.88 o                         
  -7   7   1       1844.54       1811.64        26.03 o                         
  -6   7   1       1449.31       1482.38        20.75 o                         
  -5   7   1       1742.05       1944.96        23.10 o                         
  -4   7   1        354.48        399.60         5.84 o                         
  -3   7   1        680.21        623.90         7.47 o                         
  -2   7   1        143.00        231.77         4.14 o                         
  -1   7   1        611.46        570.51         7.01 o                         
   0   7   1        585.39        506.40         6.77 o                         
   1   7   1      15027.72      14675.30       158.19 o                         
   2   7   1        353.85        549.06         8.07 o                         
   3   7   1       6919.24       7115.37        84.05 o                         
   4   7   1       2475.46       2782.88        30.80 o                         
   5   7   1       1396.96       1177.97        13.38 o                         
   6   7   1        367.74        262.73         4.49 o                         
   7   7   1       1803.78       1637.05        18.21 o                         
   8   7   1         42.44         62.69         2.41 o                         
   9   7   1        129.17        122.12         3.05 o                         
  10   7   1       1359.76       1386.92        16.91 o                         
  11   7   1        136.05        134.97         3.98 o                         
  12   7   1         45.46         35.72         3.76 o                         
  13   7   1       1042.72       1066.25        29.26 o                         
  14   7   1         27.33         20.94         4.49 o                         
  15   7   1          0.81         -4.85         4.85 o                         
  16   7   1         63.61         64.79         6.85 o                         
  17   7   1        133.09        105.14        16.11 o                         
 -12   8   1        260.48        299.41        30.59 o                         
 -11   8   1          0.94         -0.95         7.92 o                         
 -10   8   1        205.17        212.31        29.16 o                         
  -9   8   1       1115.94       1115.37        21.22 o                         
  -8   8   1         70.80        101.09         3.92 o                         
  -7   8   1        753.03        732.69        13.07 o                         
  -6   8   1        658.67        666.59        10.21 o                         
  -5   8   1        387.34        427.26         6.83 o                         
  -4   8   1       1376.87       1302.15        16.48 o                         
  -3   8   1       5771.26       5900.78        61.04 o                         
  -2   8   1        630.01        474.63         6.65 o                         
  -1   8   1       3089.62       3087.17        33.16 o                         
   0   8   1         39.16         78.66         2.63 o                         
   1   8   1       2432.11       2435.40        27.06 o                         
   2   8   1         28.64         83.02         2.49 o                         
   3   8   1      16857.40      16869.38       186.83 o                         
   4   8   1        453.65        587.80         7.72 o                         
   5   8   1       4696.20       4317.69        46.24 o                         
   6   8   1        935.50        905.00        11.29 o                         
   7   8   1       1562.30       1394.80        15.54 o                         
   8   8   1         63.14         89.82         2.84 o                         
   9   8   1       2537.23       2401.14        25.80 o                         
  10   8   1       1095.04       1069.20        12.40 o                         
  11   8   1       1242.03       1262.06        16.76 o                         
  12   8   1       1848.79       1776.06        24.29 o                         
  13   8   1         31.79         38.45         3.93 o                         
  14   8   1          0.22         -4.26         4.26 o                         
  15   8   1        330.06        338.34        12.56 o                         
  16   8   1        154.25        126.41         7.26 o                         
  17   8   1        274.08        262.88        17.97 o                         
 -11   9   1        587.94        696.93        35.73 o                         
 -10   9   1         45.20         63.63         8.51 o                         
  -9   9   1         26.01         27.11         3.51 o                         
  -8   9   1        183.03        175.46         6.39 o                         
  -7   9   1       1838.38       1810.04        28.95 o                         
  -6   9   1          0.70         -1.98         2.33 o                         
  -5   9   1       5554.88       5428.35        64.60 o                         
  -4   9   1         34.36         43.87         2.62 o                         
  -3   9   1        684.76        626.61         8.22 o                         
  -2   9   1         15.70         13.00         2.04 o                         
  -1   9   1       6761.76       6661.70        70.58 o                         
   0   9   1         89.50        126.20         3.23 o                         
   1   9   1       9328.89       9399.59       104.61 o                         
   2   9   1        249.71        427.64         6.63 o                         
   3   9   1        342.79        343.52         5.70 o                         
   4   9   1        839.82        757.15         9.69 o                         
   5   9   1       5209.87       5137.09        57.76 o                         
   6   9   1         21.17         -1.40         2.03 o                         
   7   9   1       1949.49       1898.00        20.66 o                         
   8   9   1        814.79        825.90        10.70 o                         
   9   9   1          0.30         -2.46         2.46 o                         
  10   9   1        399.03        345.80         7.65 o                         
  11   9   1       1186.05       1160.93        17.38 o                         
  12   9   1        112.72        100.33         4.58 o                         
  13   9   1        252.89        223.69         7.04 o                         
  14   9   1        143.42        132.97         6.13 o                         
  15   9   1        153.26        149.83         6.97 o                         
  16   9   1          9.78          5.40         6.27 o                         
 -11  10   1        455.35        434.93        27.82 o                         
 -10  10   1        152.76        144.52        10.96 o                         
  -9  10   1       1070.62       1176.82        22.39 o                         
  -8  10   1        393.96        430.98        12.16 o                         
  -7  10   1         19.74         18.82         3.37 o                         
  -6  10   1        147.46        163.23         4.75 o                         
  -5  10   1       1635.54       1551.45        21.17 o                         
  -4  10   1         11.69          2.09         2.77 o                         
  -3  10   1       2413.80       2334.62        25.01 o                         
  -2  10   1          8.29          0.14         2.72 o                         
  -1  10   1        688.06        744.32         9.61 o                         
   0  10   1         71.50        115.40         3.07 o                         
   1  10   1       7746.26       7685.51        85.69 o                         
   2  10   1        105.18        140.79         3.59 o                         
   3  10   1       3658.26       3308.83        36.62 o                         
   4  10   1        492.53        541.85         7.38 o                         
   5  10   1        257.26        231.53         4.96 o                         
   6  10   1         97.35         82.50         3.19 o                         
   7  10   1      10299.41      10078.86       109.30 o                         
   8  10   1        245.37        297.02         5.48 o                         
   9  10   1       3343.41       3122.75        35.03 o                         
  10  10   1       1827.89       1875.81        25.52 o                         
  11  10   1         19.85          6.20         2.61 o                         
  12  10   1        193.89        186.74         5.95 o                         
  13  10   1        638.19        625.14        11.89 o                         
  14  10   1        179.41        166.37         6.60 o                         
  15  10   1         74.79         68.85         5.68 o                         
  16  10   1        335.71        341.52        16.93 o                         
 -10  11   1        177.22        176.81        32.25 o                         
  -9  11   1        276.37        254.80        11.06 o                         
  -8  11   1        152.50        144.50         5.99 o                         
  -7  11   1       1632.98       1618.84        27.63 o                         
  -6  11   1         12.92         17.66         3.40 o                         
  -5  11   1        197.46        211.53         6.38 o                         
  -4  11   1          4.46         -2.10         2.79 o                         
  -3  11   1       3007.12       2864.25        36.12 o                         
  -2  11   1         21.09         23.61         2.96 o                         
  -1  11   1       4302.69       4127.91        54.47 o                         
   0  11   1        509.91        546.58         9.39 o                         
   1  11   1         54.28         45.23         2.73 o                         
   2  11   1        594.71        529.67        11.43 o                         
   3  11   1       3196.09       3248.53        38.31 o                         
   4  11   1         73.86         52.54         2.70 o                         
   5  11   1       2674.88       2490.50        33.28 o                         
   6  11   1        731.09        786.19        13.08 o                         
   7  11   1          0.46         -2.39         2.39 o                         
   8  11   1         29.76         23.06         2.82 o                         
   9  11   1       1312.13       1164.52        16.38 o                         
  10  11   1         14.38          8.98         3.08 o                         
  11  11   1        505.18        468.99        12.04 o                         
  12  11   1        139.79        122.98         4.10 o                         
  13  11   1          2.13         -4.07         4.07 o                         
  14  11   1        107.70        123.73         6.28 o                         
  15  11   1        208.39        218.10        11.08 o                         
  16  11   1         11.33          7.53         8.01 o                         
  -9  12   1          8.05          6.92         5.11 o                         
  -8  12   1          0.87         -5.08         5.08 o                         
  -7  12   1        141.79        117.23         5.75 o                         
  -6  12   1         10.68          3.91         3.35 o                         
  -5  12   1       1366.57       1336.91        20.31 o                         
  -4  12   1          9.68          0.88         3.07 o                         
  -3  12   1          6.32         10.44         2.74 o                         
  -2  12   1        683.14        640.99        11.68 o                         
  -1  12   1       2184.68       2213.33        30.53 o                         
   0  12   1        193.07        153.40         4.49 o                         
   1  12   1       3060.98       2814.09        42.56 o                         
   2  12   1         24.46         27.53         2.90 o                         
   3  12   1         62.69         73.48         4.00 o                         
   4  12   1          0.81          7.51         2.34 o                         
   5  12   1       1383.79       1404.68        21.35 o                         
   6  12   1        341.16        390.10         7.00 o                         
   7  12   1       1982.85       1974.10        27.43 o                         
   8  12   1       1108.60       1151.80        17.06 o                         
   9  12   1        359.07        323.48         7.45 o                         
  10  12   1       1192.53       1182.64        16.87 o                         
  11  12   1        590.61        566.30        10.36 o                         
  12  12   1          0.45         -3.11         3.11 o                         
  13  12   1        239.98        243.62         6.60 o                         
  14  12   1        528.60        527.52        13.13 o                         
  15  12   1         95.92         68.65         8.10 o                         
  16  12   1        381.83        414.59        16.15 o                         
  -8  13   1         14.74         14.41         8.84 o                         
  -7  13   1        375.41        367.35        12.28 o                         
  -6  13   1          0.22         -4.03         4.03 o                         
  -5  13   1        140.81        143.02         5.82 o                         
  -4  13   1          0.52         -3.72         3.78 o                         
  -3  13   1       1631.17       1615.16        23.21 o                         
  -2  13   1        140.14        153.82         5.59 o                         
  -1  13   1        542.55        537.20        11.87 o                         
   0  13   1        113.36        116.30         4.33 o                         
   1  13   1        643.87        703.01        11.42 o                         
   2  13   1          9.45          4.89         4.51 o                         
   3  13   1       2125.37       2061.40        27.97 o                         
   4  13   1        470.58        442.43         7.62 o                         
   5  13   1        634.08        597.57        11.10 o                         
   6  13   1         54.44         70.45         3.77 o                         
   7  13   1        476.37        446.85         9.35 o                         
   8  13   1        182.50        176.47         5.08 o                         
   9  13   1        965.21        974.06        15.62 o                         
  10  13   1        312.52        269.61         7.26 o                         
  11  13   1        380.97        343.89         9.34 o                         
  12  13   1         67.42         75.31         3.91 o                         
  13  13   1        320.20        324.64         7.94 o                         
  14  13   1          2.31         -4.48         6.11 o                         
  15  13   1        503.93        566.22        18.42 o                         
  16  13   1         32.68         22.74         8.19 o                         
  -7  14   1        757.44        782.56        25.36 o                         
  -6  14   1          0.01          5.28         6.07 o                         
  -5  14   1        379.85        372.96        12.55 o                         
  -4  14   1         29.36         33.36         4.43 o                         
  -3  14   1        237.32        241.69         6.63 o                         
  -2  14   1         17.13          4.80         3.54 o                         
  -1  14   1       3331.06       3232.87        48.60 o                         
   0  14   1         40.26         37.58         4.87 o                         
   1  14   1        429.55        453.18         8.77 o                         
   2  14   1         87.00        104.53         4.31 o                         
   3  14   1       1633.62       1711.42        25.70 o                         
   4  14   1        305.94        319.99         8.21 o                         
   5  14   1       4993.35       4936.31        62.04 o                         
   6  14   1        464.84        464.19        10.29 o                         
   7  14   1       1348.08       1380.83        21.78 o                         
   8  14   1        714.45        740.85        13.85 o                         
   9  14   1         88.60         84.76         4.98 o                         
  10  14   1        138.31        124.88         5.64 o                         
  11  14   1        577.27        603.41        11.54 o                         
  12  14   1        174.71        152.31         6.38 o                         
  13  14   1        491.09        516.35        12.31 o                         
  14  14   1        536.13        572.50        16.49 o                         
  15  14   1         21.21         18.01         8.23 o                         
  -6  15   1        119.30         97.21        11.15 o                         
  -5  15   1        751.76        785.68        20.80 o                         
  -4  15   1          0.27         -0.65         5.29 o                         
  -3  15   1       1308.76       1284.01        22.57 o                         
  -2  15   1         36.24         43.65         5.52 o                         
  -1  15   1          1.39         15.21         5.02 o                         
   0  15   1          0.95          2.03         4.21 o                         
   1  15   1        574.79        605.17        12.90 o                         
   2  15   1        152.80        122.58         5.58 o                         
   3  15   1       1118.42       1110.77        20.31 o                         
   4  15   1          1.19         15.26         4.76 o                         
   5  15   1        800.68        836.40        16.22 o                         
   6  15   1         82.11         94.48         4.96 o                         
   7  15   1       1621.34       1648.89        26.06 o                         
   8  15   1         22.76          6.28         4.51 o                         
   9  15   1        894.86        893.27        17.91 o                         
  10  15   1        669.03        670.77        13.64 o                         
  11  15   1        157.60        154.85         6.34 o                         
  12  15   1         12.82          4.92         4.99 o                         
  13  15   1        569.68        623.11        16.94 o                         
  14  15   1        183.58        186.01         8.26 o                         
  15  15   1        115.17        101.03         9.65 o                         
  -5  16   1         76.16         59.40         8.60 o                         
  -4  16   1        172.05        168.03         9.66 o                         
  -3  16   1        771.43        786.29        20.98 o                         
  -2  16   1        248.16        213.61         8.01 o                         
  -1  16   1       1172.25       1137.91        20.89 o                         
   0  16   1        152.54        153.52         6.64 o                         
   1  16   1         16.92         25.72         4.43 o                         
   2  16   1         52.04         46.32         4.77 o                         
   3  16   1       1509.99       1533.28        26.09 o                         
   4  16   1        257.53        233.58         8.30 o                         
   5  16   1       1522.58       1536.10        25.23 o                         
   6  16   1        535.34        563.57        14.05 o                         
   7  16   1         93.45         88.15         5.21 o                         
   8  16   1        118.73         96.56         5.70 o                         
   9  16   1        472.61        492.54        12.66 o                         
  10  16   1         95.29         76.28         5.67 o                         
  11  16   1        358.77        374.77        13.18 o                         
  12  16   1        101.39        110.51         6.96 o                         
  13  16   1          4.23         -3.45         6.74 o                         
  14  16   1        180.06        194.36         9.09 o                         
  -3  17   1          8.71          3.72         6.09 o                         
  -2  17   1          6.15         -2.69         4.86 o                         
  -1  17   1        524.44        522.14        13.91 o                         
   0  17   1         12.84          2.20         5.88 o                         
   1  17   1       1083.89       1111.11        23.09 o                         
   2  17   1          1.76         15.41         4.83 o                         
   3  17   1         33.13         33.10         4.88 o                         
   4  17   1         12.19         13.26         4.72 o                         
   5  17   1        224.73        239.96        11.95 o                         
   6  17   1         19.54         19.54         4.92 o                         
   7  17   1        853.53        914.91        18.23 o                         
   8  17   1         85.25         84.56         6.12 o                         
   9  17   1          0.08         -5.20         5.20 o                         
  10  17   1         50.28         59.06         6.03 o                         
  11  17   1        627.67        742.94        18.45 o                         
  12  17   1         14.29         11.30         6.46 o                         
  13  17   1         81.86         78.62         8.02 o                         
  -2  18   1          2.01          5.42         5.99 o                         
  -1  18   1         69.19         67.12         6.63 o                         
   0  18   1         70.39         70.15         6.97 o                         
   1  18   1        428.81        446.04        13.79 o                         
   2  18   1        266.91        270.20        10.19 o                         
   3  18   1       1338.43       1334.88        25.21 o                         
   4  18   1        163.52        170.95         7.45 o                         
   5  18   1         99.30         77.32         6.13 o                         
   6  18   1        401.62        421.98        14.78 o                         
   7  18   1          8.07         17.47         5.15 o                         
   8  18   1          0.07         -5.94         5.94 o                         
   9  18   1        258.28        273.00        12.55 o                         
  10  18   1        197.97        181.34         8.34 o                         
  11  18   1         38.65         39.67         6.26 o                         
  12  18   1        107.42        116.59         8.00 o                         
   0  19   1          3.81         -5.36         5.48 o                         
   1  19   1         30.79         26.84         7.09 o                         
   2  19   1          6.34         11.13         6.38 o                         
   3  19   1        310.69        336.46        11.49 o                         
   4  19   1         64.85         66.30         7.16 o                         
   5  19   1        350.23        373.51        12.13 o                         
   6  19   1         76.29         66.11         5.83 o                         
   7  19   1        309.98        304.75        17.10 o                         
   8  19   1         89.25         82.34         7.75 o                         
   9  19   1        201.65        192.12        10.18 o                         
  10  19   1         39.12         54.12         7.27 o                         
   4  20   1         55.62         70.58         7.01 o                         
   5  20   1         31.87         33.25         7.14 o                         
   6  20   1         62.10         55.52        10.15 o                         
   7  20   1        260.09        265.16        11.24 o                         
   8  20   1        102.93         96.50         8.50 o                         
 -10 -19   2        220.00        222.32        11.09 o                         
  -9 -19   2         32.51         41.60         7.49 o                         
  -8 -19   2         85.30         76.56         8.42 o                         
  -7 -19   2         66.99         62.63         7.37 o                         
  -6 -19   2         41.45         35.78         7.04 o                         
  -5 -19   2        199.29        188.64         8.71 o                         
  -4 -19   2        585.82        616.70        16.06 o                         
  -3 -19   2         25.41         29.66         9.08 o                         
  -2 -19   2        983.12       1083.16        27.48 o                         
  -1 -19   2         33.29         36.23         8.20 o                         
 -12 -18   2        284.80        329.78        21.66 o                         
 -11 -18   2          2.76          5.28         7.10 o                         
 -10 -18   2          0.84         -6.10         6.10 o                         
  -9 -18   2         45.12         42.62         6.80 o                         
  -8 -18   2        556.20        565.34        16.09 o                         
  -7 -18   2         95.65         86.44         8.28 o                         
  -6 -18   2        453.35        449.69        14.91 o                         
  -5 -18   2          0.34          4.13         5.88 o                         
  -4 -18   2         13.41          5.43         4.73 o                         
  -3 -18   2         59.40         69.06         5.56 o                         
  -2 -18   2        860.42        865.77        17.30 o                         
  -1 -18   2         19.15         13.95         5.37 o                         
   0 -18   2        436.56        449.98        14.71 o                         
   1 -18   2          0.14          5.27         7.70 o                         
 -13 -17   2        447.98        448.20        27.87 o                         
 -12 -17   2        265.63        268.79        12.91 o                         
 -11 -17   2         19.96          6.59         6.27 o                         
 -10 -17   2        558.14        632.41        17.37 o                         
  -9 -17   2         34.66         45.09         6.73 o                         
  -8 -17   2          3.84         -5.89         5.89 o                         
  -7 -17   2        259.79        304.59        11.46 o                         
  -6 -17   2        710.62        726.71        17.07 o                         
  -5 -17   2         35.70         26.80         5.87 o                         
  -4 -17   2       1035.32       1097.07        21.56 o                         
  -3 -17   2         21.57         13.75         4.73 o                         
  -2 -17   2         36.87         53.18         6.17 o                         
  -1 -17   2        147.54        136.22         7.39 o                         
   0 -17   2       1135.39       1157.36        22.42 o                         
   1 -17   2          1.45         -4.59         4.59 o                         
   2 -17   2        853.09        925.00        20.55 o                         
   3 -17   2         21.85          8.41         7.47 o                         
 -14 -16   2        596.03        667.71        17.39 o                         
 -13 -16   2         36.02          9.01         7.56 o                         
 -12 -16   2         22.00          8.65         5.85 o                         
 -11 -16   2         73.39         71.44         6.82 o                         
 -10 -16   2        183.87        180.16         8.31 o                         
  -9 -16   2        449.14        470.29        13.24 o                         
  -8 -16   2       1306.75       1429.11        28.58 o                         
  -7 -16   2          1.29         -2.13         5.49 o                         
  -6 -16   2         52.61         59.57         6.56 o                         
  -5 -16   2         26.79         18.18         4.53 o                         
  -4 -16   2        334.20        316.04        11.08 o                         
  -3 -16   2          0.27         -4.31         4.31 o                         
  -2 -16   2       1476.20       1505.60        24.91 o                         
  -1 -16   2         23.15         25.12         4.45 o                         
   0 -16   2         13.29         22.58         5.15 o                         
   1 -16   2         18.24         26.98         4.71 o                         
   2 -16   2        518.17        524.75        14.93 o                         
   3 -16   2         46.16         50.61         6.79 o                         
   4 -16   2        509.59        522.85        22.61 o                         
   5 -16   2         15.15          6.94         7.37 o                         
 -14 -15   2        109.49         98.81        11.46 o                         
 -13 -15   2        199.26        191.66         9.31 o                         
 -12 -15   2        440.92        456.73        13.50 o                         
 -11 -15   2         26.65         29.39         5.62 o                         
 -10 -15   2        102.17         95.88         7.10 o                         
  -9 -15   2       1007.86       1062.92        20.79 o                         
  -8 -15   2       1127.76       1116.42        21.07 o                         
  -7 -15   2        159.62        151.04         7.69 o                         
  -6 -15   2       2668.30       2761.77        53.14 o                         
  -5 -15   2        110.60        125.13         8.46 o                         
  -4 -15   2          1.74         -4.11         4.11 o                         
  -3 -15   2          1.49         -3.28         3.94 o                         
  -2 -15   2        626.13        579.01        12.18 o                         
  -1 -15   2        115.07        107.52         5.60 o                         
   0 -15   2       2187.09       2199.26        33.76 o                         
   1 -15   2        207.68        209.87         8.13 o                         
   2 -15   2        199.80        195.54         6.59 o                         
   3 -15   2        136.22        162.56         7.19 o                         
   4 -15   2         70.70         61.58         6.50 o                         
   5 -15   2          8.82         -5.17         7.00 o                         
   6 -15   2        470.43        463.73        17.63 o                         
 -15 -14   2         14.21          9.08         8.41 o                         
 -14 -14   2        143.91        115.58         7.18 o                         
 -13 -14   2          3.83          3.50         5.38 o                         
 -12 -14   2          7.64         -0.96         4.66 o                         
 -11 -14   2        163.40        141.04         5.74 o                         
 -10 -14   2        791.86        799.43        15.95 o                         
  -9 -14   2          8.01         -4.39         4.39 o                         
  -8 -14   2         45.37         50.66         5.14 o                         
  -7 -14   2        111.52        111.18         6.18 o                         
  -6 -14   2          1.21         -0.81         4.49 o                         
  -5 -14   2        181.43        181.75         8.25 o                         
  -4 -14   2       1199.70       1263.31        22.00 o                         
  -3 -14   2        380.66        348.70         8.70 o                         
  -2 -14   2        736.36        710.07        12.79 o                         
  -1 -14   2        121.83        123.44         4.91 o                         
   0 -14   2        513.91        541.21        10.74 o                         
   1 -14   2          0.29         -2.11         3.79 o                         
   2 -14   2       1358.36       1337.81        22.76 o                         
   3 -14   2          5.09          5.90         3.87 o                         
   4 -14   2        102.51         95.26         5.53 o                         
   5 -14   2        291.81        285.09        11.07 o                         
   6 -14   2        153.12        176.44        10.18 o                         
   7 -14   2         16.10         10.43         7.73 o                         
 -15 -13   2        574.99        657.09        24.34 o                         
 -14 -13   2        362.90        443.60        15.43 o                         
 -13 -13   2         36.55         35.50         3.50 o                         
 -12 -13   2        438.82        452.32        11.55 o                         
 -11 -13   2        107.37        105.21         5.11 o                         
 -10 -13   2        299.53        294.95         8.32 o                         
  -9 -13   2        906.43        928.80        15.74 o                         
  -8 -13   2       1443.87       1438.02        20.90 o                         
  -7 -13   2         55.71         38.24         4.04 o                         
  -6 -13   2       1675.64       1658.68        25.19 o                         
  -5 -13   2          2.33         -3.42         3.42 o                         
  -4 -13   2         69.90         69.93         4.24 o                         
  -3 -13   2         20.53         16.75         3.15 o                         
  -2 -13   2       5265.36       5187.72        71.95 o                         
  -1 -13   2          5.56          5.30         3.25 o                         
   0 -13   2       2150.81       2139.95        29.92 o                         
   1 -13   2        474.24        442.40         9.78 o                         
   2 -13   2         25.66         20.15         3.52 o                         
   3 -13   2         78.41         93.96         5.76 o                         
   4 -13   2       1641.64       1611.23        25.71 o                         
   5 -13   2          2.74         25.85         4.37 o                         
   6 -13   2       1003.58       1049.80        24.78 o                         
   7 -13   2        675.42        732.50        21.52 o                         
   8 -13   2          4.62          8.74         6.78 o                         
 -16 -12   2        140.61        121.96         9.41 o                         
 -15 -12   2        173.28        180.42        10.52 o                         
 -14 -12   2        165.19        138.05         7.65 o                         
 -13 -12   2        197.33        159.81         5.50 o                         
 -12 -12   2        739.07        752.54        14.44 o                         
 -11 -12   2         17.24         -0.43         3.40 o                         
 -10 -12   2       1181.84       1210.68        22.63 o                         
  -9 -12   2          0.50          7.18         3.59 o                         
  -8 -12   2         24.20         14.44         3.46 o                         
  -7 -12   2        127.28        134.87         4.43 o                         
  -6 -12   2        545.99        526.05         8.64 o                         
  -5 -12   2        197.89        201.12         5.01 o                         
  -4 -12   2       3115.50       3009.57        47.10 o                         
  -3 -12   2          2.55          4.50         2.57 o                         
  -2 -12   2        584.10        559.49         8.30 o                         
  -1 -12   2       1036.86       1015.88        13.95 o                         
   0 -12   2       3831.48       3675.38        47.68 o                         
   1 -12   2        199.39        174.05         5.01 o                         
   2 -12   2       1928.43       1851.27        25.98 o                         
   3 -12   2        131.55        154.71         5.04 o                         
   4 -12   2          0.12          1.77         3.62 o                         
   5 -12   2          1.49          2.95         4.56 o                         
   6 -12   2       1842.66       1889.85        35.16 o                         
   7 -12   2        137.15        126.26         7.01 o                         
   8 -12   2       1286.28       1304.68        29.16 o                         
   9 -12   2        171.92        174.03        11.47 o                         
 -16 -11   2        124.73        126.20         9.68 o                         
 -15 -11   2         12.79          8.45         7.24 o                         
 -14 -11   2        514.47        541.17        11.43 o                         
 -13 -11   2        597.69        602.04        14.85 o                         
 -12 -11   2        215.64        189.10         4.96 o                         
 -11 -11   2       2386.47       2376.25        31.87 o                         
 -10 -11   2       1599.19       1569.44        21.22 o                         
  -9 -11   2        508.83        513.10         9.18 o                         
  -8 -11   2       3262.26       3179.25        38.97 o                         
  -7 -11   2        340.90        295.35         5.99 o                         
  -6 -11   2          6.14          5.75         2.56 o                         
  -5 -11   2        117.81        132.04         3.63 o                         
  -4 -11   2       3836.96       3586.45        42.29 o                         
  -3 -11   2        355.90        398.49         7.46 o                         
  -2 -11   2       4015.85       4030.08        60.21 o                         
  -1 -11   2         11.65         14.20         2.38 o                         
   0 -11   2        176.62        154.54         4.06 o                         
   1 -11   2         44.57         32.11         2.49 o                         
   2 -11   2       2589.51       2588.86        32.84 o                         
   3 -11   2        140.95        119.04         3.86 o                         
   4 -11   2       2241.32       2319.73        35.05 o                         
   5 -11   2        274.67        275.90         7.48 o                         
   6 -11   2         87.97         79.19         4.48 o                         
   7 -11   2        302.60        327.13        11.32 o                         
   8 -11   2        695.11        746.97        17.17 o                         
   9 -11   2        112.69         89.66        14.53 o                         
  10 -11   2        296.19        275.48        20.59 o                         
 -16 -10   2          8.86         14.97         7.02 o                         
 -15 -10   2         58.54         45.26         6.74 o                         
 -14 -10   2          3.04         -4.13         4.13 o                         
 -13 -10   2        303.12        315.49        12.22 o                         
 -12 -10   2        472.70        526.71        10.01 o                         
 -11 -10   2        400.18        406.49         7.46 o                         
 -10 -10   2        394.22        409.67         7.91 o                         
  -9 -10   2        843.14        862.60        12.37 o                         
  -8 -10   2       1054.39       1017.82        13.07 o                         
  -7 -10   2        277.86        192.45         4.70 o                         
  -6 -10   2       5208.61       4868.94        59.58 o                         
  -5 -10   2         69.47         51.05         2.68 o                         
  -4 -10   2        461.40        456.38         6.48 o                         
  -3 -10   2          1.73         20.48         2.16 o                         
  -2 -10   2       3175.94       3167.75        34.28 o                         
  -1 -10   2        115.70        115.66         3.09 o                         
   0 -10   2       3174.28       3191.70        34.50 o                         
   1 -10   2        407.90        422.00         6.86 o                         
   2 -10   2        753.92        780.55        10.70 o                         
   3 -10   2         82.26         80.05         3.03 o                         
   4 -10   2       2801.33       2738.91        34.63 o                         
   5 -10   2         65.57         51.96         3.24 o                         
   6 -10   2       1055.49        972.43        16.27 o                         
   7 -10   2         38.25         48.68         4.62 o                         
   8 -10   2        208.88        195.44         7.97 o                         
   9 -10   2        190.44        198.10         9.11 o                         
  10 -10   2         41.17         50.34         5.95 o                         
  11 -10   2         13.45         18.04        11.64 o                         
 -16  -9   2        525.11        537.97        17.12 o                         
 -15  -9   2         48.42         55.41         6.47 o                         
 -14  -9   2         30.82         25.10         4.01 o                         
 -13  -9   2        327.28        321.59         9.98 o                         
 -12  -9   2       1203.87       1176.10        18.63 o                         
 -11  -9   2        138.67        147.59         4.49 o                         
 -10  -9   2       5381.82       5206.92        58.74 o                         
  -9  -9   2          0.32         -2.26         2.26 o                         
  -8  -9   2        637.15        557.56         7.95 o                         
  -7  -9   2        463.27        494.55         7.83 o                         
  -6  -9   2       2992.31       2892.18        32.32 o                         
  -5  -9   2        980.42       1098.49        13.61 o                         
  -4  -9   2      11447.06      11257.45       118.65 o                         
  -3  -9   2         12.76         31.79         2.07 o                         
  -2  -9   2       3481.19       3486.35        38.46 o                         
  -1  -9   2         85.37        111.39         3.66 o                         
   0  -9   2        463.99        487.15         6.69 o                         
   1  -9   2        262.29        252.49         4.69 o                         
   2  -9   2       2559.31       2648.79        30.35 o                         
   3  -9   2       1474.75       1487.13        17.41 o                         
   4  -9   2       1625.04       1540.48        18.41 o                         
   5  -9   2        962.41        963.61        12.84 o                         
   6  -9   2        511.15        495.37         8.46 o                         
   7  -9   2        116.01        122.47         4.75 o                         
   8  -9   2        656.65        645.75        19.41 o                         
   9  -9   2          2.55         13.39         4.27 o                         
  10  -9   2        164.93        158.70         8.22 o                         
  11  -9   2        490.08        502.30        25.96 o                         
 -16  -8   2        128.13        101.09         6.69 o                         
 -15  -8   2        719.56        742.90        16.75 o                         
 -14  -8   2        494.80        495.32        12.37 o                         
 -13  -8   2          5.00         -3.10         3.10 o                         
 -12  -8   2        328.02        318.78         6.69 o                         
 -11  -8   2       1258.97       1210.11        15.06 o                         
 -10  -8   2        330.67        315.06         5.52 o                         
  -9  -8   2        303.24        348.22         5.77 o                         
  -8  -8   2       3448.61       3207.24        34.69 o                         
  -7  -8   2        339.75        308.57         5.28 o                         
  -6  -8   2       2336.33       2320.14        26.78 o                         
  -5  -8   2       2226.84       2253.98        26.84 o                         
  -4  -8   2       4283.72       4694.41        52.86 o                         
  -3  -8   2        578.63        718.47         8.20 o                         
  -2  -8   2       7570.01       7281.06        79.00 o                         
  -1  -8   2        705.45        915.67        11.70 o                         
   0  -8   2       3667.38       3702.75        39.64 o                         
   1  -8   2       1181.95       1294.08        14.64 o                         
   2  -8   2       2215.14       2192.21        25.94 o                         
   3  -8   2          0.06         -1.52         1.76 o                         
   4  -8   2       6703.27       6698.98        77.11 o                         
   5  -8   2        825.31        796.71        10.13 o                         
   6  -8   2       2331.30       2221.93        28.34 o                         
   7  -8   2        913.64        923.50        14.67 o                         
   8  -8   2        384.12        393.36        11.98 o                         
   9  -8   2          7.04          9.60         3.34 o                         
  10  -8   2       1241.54       1150.02        34.35 o                         
  11  -8   2        328.41        304.52        16.18 o                         
  12  -8   2        507.55        459.46        22.62 o                         
 -16  -7   2          1.93          0.77         4.77 o                         
 -15  -7   2        749.99        718.72        15.96 o                         
 -14  -7   2        266.56        226.65         7.95 o                         
 -13  -7   2        582.03        554.38        12.05 o                         
 -12  -7   2       1976.36       1983.79        27.35 o                         
 -11  -7   2        250.61        234.50         6.24 o                         
 -10  -7   2        598.86        592.64         8.21 o                         
  -9  -7   2          4.17          6.01         1.97 o                         
  -8  -7   2        224.20        243.80         4.62 o                         
  -7  -7   2          6.09         16.85         1.87 o                         
  -6  -7   2       3286.55       2996.58        31.55 o                         
  -5  -7   2        471.31        643.17         8.28 o                         
  -4  -7   2       6933.78       6506.73        68.90 o                         
  -3  -7   2        154.02        191.56         4.20 o                         
  -2  -7   2       1388.46       1639.94        18.51 o                         
  -1  -7   2        470.67        393.65         5.57 o                         
   0  -7   2       5759.91       5653.56        59.90 o                         
   1  -7   2        282.24        283.25         4.39 o                         
   2  -7   2       5052.36       5167.69        57.80 o                         
   3  -7   2        468.07        609.18         7.41 o                         
   4  -7   2        227.17        235.75         4.26 o                         
   5  -7   2       1259.40       1192.65        14.03 o                         
   6  -7   2       3548.68       3614.26        41.03 o                         
   7  -7   2         82.39         77.06         3.39 o                         
   8  -7   2        430.11        403.92         8.60 o                         
   9  -7   2        313.69        341.09         7.94 o                         
  10  -7   2         93.49        102.97         5.14 o                         
  11  -7   2         75.24        100.87         7.86 o                         
  12  -7   2        727.58        735.65        20.47 o                         
  13  -7   2        130.45         96.84        17.91 o                         
 -16  -6   2        292.36        303.04        13.33 o                         
 -15  -6   2         50.90         44.92         4.46 o                         
 -14  -6   2        103.17         94.10         4.99 o                         
 -13  -6   2        399.44        380.32         9.06 o                         
 -12  -6   2          2.42         -1.13         2.99 o                         
 -11  -6   2        395.17        386.82         7.08 o                         
 -10  -6   2       1400.49       1351.70        16.42 o                         
  -9  -6   2        381.09        431.05         6.63 o                         
  -8  -6   2       3123.03       3116.75        33.59 o                         
  -7  -6   2        374.79        320.28         4.99 o                         
  -6  -6   2          4.56          0.55         1.54 o                         
  -5  -6   2       1222.79       1480.15        15.69 o                         
  -4  -6   2      10508.52      10185.72       110.07 o                         
  -3  -6   2         29.69          6.99         1.53 o                         
  -2  -6   2       9054.36       9212.37        96.96 o                         
  -1  -6   2         14.29         40.37         1.81 o                         
   0  -6   2       1401.50       1810.71        19.73 o                         
   1  -6   2        443.06        616.65         7.61 o                         
   2  -6   2       5598.66       5327.47        57.85 o                         
   3  -6   2          2.41         13.57         1.53 o                         
   4  -6   2       8607.59       8448.31        94.05 o                         
   5  -6   2       1647.57       1770.50        20.01 o                         
   6  -6   2        271.52        247.71         5.03 o                         
   7  -6   2        393.38        368.11         6.64 o                         
   8  -6   2       2567.31       2584.52        36.37 o                         
   9  -6   2        125.18        144.78         5.71 o                         
  10  -6   2       1235.28       1147.62        27.43 o                         
  11  -6   2        744.97        694.15        22.74 o                         
  12  -6   2        164.90        180.77        11.91 o                         
  13  -6   2        375.43        394.52        20.77 o                         
 -16  -5   2          0.31         -4.39        13.96 o                         
 -15  -5   2        825.68        791.77        25.94 o                         
 -14  -5   2        711.34        709.33        20.46 o                         
 -13  -5   2        273.84        279.47         7.52 o                         
 -12  -5   2       2446.15       2408.98        33.31 o                         
 -11  -5   2        111.58        114.15         4.02 o                         
 -10  -5   2        319.80        278.17         5.24 o                         
  -9  -5   2        785.06        812.67        10.16 o                         
  -8  -5   2       1906.86       1682.24        18.59 o                         
  -7  -5   2        101.33         51.64         1.94 o                         
  -6  -5   2      17351.13      17257.87       185.86 o                         
  -5  -5   2        144.84        199.20         3.44 o                         
  -4  -5   2        176.22        301.32         4.33 o                         
  -3  -5   2        104.58        117.46         2.63 o                         
  -2  -5   2       1685.90       1297.59        14.62 o                         
  -1  -5   2         31.87        129.39         2.81 o                         
   0  -5   2      30971.56      31805.86      1071.77 o                         
   1  -5   2       2600.18       3442.45        36.60 o                         
   2  -5   2        143.73        174.01         3.29 o                         
   3  -5   2       2109.62       2072.98        22.37 o                         
   4  -5   2       6343.10       6300.50        70.14 o                         
   5  -5   2        189.33        290.59         4.54 o                         
   6  -5   2       2207.45       2212.89        26.27 o                         
   7  -5   2        192.09        208.32         4.67 o                         
   8  -5   2        103.05         86.27         3.22 o                         
   9  -5   2        324.37        274.14         7.86 o                         
  10  -5   2       1584.35       1524.18        32.38 o                         
  11  -5   2         13.91         16.83         3.88 o                         
  12  -5   2        360.25        350.90        14.04 o                         
  13  -5   2         89.74         75.88        12.72 o                         
  14  -5   2          2.46         -8.16         8.16 o                         
 -16  -4   2        158.68        141.60         9.61 o                         
 -15  -4   2         99.92        109.61         8.06 o                         
 -14  -4   2         56.66         55.54         4.87 o                         
 -13  -4   2        315.35        323.43        10.81 o                         
 -12  -4   2        888.61        837.07        14.27 o                         
 -11  -4   2        462.13        501.55        10.22 o                         
 -10  -4   2       2990.81       2913.64        36.61 o                         
  -9  -4   2        932.84        788.87        10.11 o                         
  -8  -4   2        212.17        190.25         3.49 o                         
  -7  -4   2        111.70        192.21         3.46 o                         
  -6  -4   2       3073.41       2986.68        30.43 o                         
  -5  -4   2        128.53         88.55         2.55 o                         
  -4  -4   2      17830.87      17928.05       203.92 o                         
  -3  -4   2       1628.06       1329.12        14.53 o                         
  -2  -4   2       8346.53       8284.40        89.35 o                         
  -1  -4   2       1516.25       1756.68        19.40 o                         
   0  -4   2      22886.85      22859.18       772.30 o                         
   1  -4   2        250.77         87.53         2.07 o                         
   2  -4   2      26196.39      26532.98       892.97 o                         
   3  -4   2       1044.76       1346.97        14.33 o                         
   4  -4   2       2309.40       2321.34        26.28 o                         
   5  -4   2        132.79        148.73         3.72 o                         
   6  -4   2       4254.92       4245.29        50.60 o                         
   7  -4   2        448.42        360.50         6.14 o                         
   8  -4   2       3685.12       3588.16        49.82 o                         
   9  -4   2        243.82        259.41         8.36 o                         
  10  -4   2        274.40        256.03         7.42 o                         
  11  -4   2        946.23        979.38        21.84 o                         
  12  -4   2        147.59        164.52         7.28 o                         
  13  -4   2         20.25         12.92         7.88 o                         
  14  -4   2        277.29        245.32        16.88 o                         
 -16  -3   2        419.74        408.12        19.98 o                         
 -15  -3   2        254.69        249.38        11.99 o                         
 -14  -3   2       1014.00        981.45        31.41 o                         
 -13  -3   2        231.63        187.44         7.71 o                         
 -12  -3   2       1204.67       1172.44        26.54 o                         
 -11  -3   2        385.73        378.52         8.52 o                         
 -10  -3   2       2006.07       1939.63        24.91 o                         
  -9  -3   2        130.26         89.77         2.86 o                         
  -8  -3   2      11206.56      10796.53       131.29 o                         
  -7  -3   2        367.16        522.82         6.29 o                         
  -6  -3   2       3516.22       3507.61        39.35 o                         
  -5  -3   2        702.92        785.94         8.34 o                         
  -4  -3   2       1219.13       1002.00        11.07 o                         
  -3  -3   2        221.57        169.32         2.84 o                         
  -2  -3   2      24241.79      24484.59       823.80 o                         
  -1  -3   2        969.88        761.33         9.19 o                         
   0  -3   2        210.01        165.04         2.72 o                         
   1  -3   2        914.10       1076.09        12.04 o                         
   2  -3   2       6798.96       6777.82        67.96 o                         
   3  -3   2          0.57         45.42         1.57 o                         
   4  -3   2      12249.86      12209.26       135.10 o                         
   5  -3   2        215.04        308.45         5.40 o                         
   6  -3   2        393.18        372.74         5.70 o                         
   7  -3   2       2199.82       2194.49        27.59 o                         
   8  -3   2        577.95        551.30         9.94 o                         
   9  -3   2        160.21        153.87         4.67 o                         
  10  -3   2        534.34        522.04        11.32 o                         
  11  -3   2        287.80        292.70         9.20 o                         
  12  -3   2        276.39        253.05        15.24 o                         
  13  -3   2        178.31        175.65        13.16 o                         
  14  -3   2        124.01        122.23        10.78 o                         
  15  -3   2         12.24         44.98        13.04 o                         
 -16  -2   2         88.56        106.63        10.97 o                         
 -15  -2   2        669.47        664.32        25.73 o                         
 -14  -2   2         94.09         84.49         5.22 o                         
 -13  -2   2        769.65        785.53        19.89 o                         
 -12  -2   2       1735.32       1707.47        37.73 o                         
 -11  -2   2         37.83         20.53         3.17 o                         
 -10  -2   2        707.85        686.48        12.94 o                         
  -9  -2   2        938.66        934.57        12.70 o                         
  -8  -2   2        740.33        739.71        10.25 o                         
  -7  -2   2       1621.91       1935.69        24.25 o                         
  -6  -2   2       7884.55       7485.12        80.90 o                         
  -5  -2   2        193.42        122.50         2.42 o                         
  -4  -2   2      11482.37      11676.08       114.22 o                         
  -3  -2   2         98.71         88.38         1.99 o                         
  -2  -2   2       5922.71       5999.66        63.04 o                         
  -1  -2   2       2297.64       2772.42        37.82 o                         
   0  -2   2        529.69        480.34         6.59 o                         
   2  -2   2      14004.14      14232.74       479.70 o                         
   3  -2   2       1282.81       1486.23        16.42 o                         
   4  -2   2       6809.49       7003.79        77.73 o                         
   5  -2   2          1.32         67.00         2.00 o                         
   6  -2   2      15855.90      16226.42       190.42 o                         
   7  -2   2        702.03        852.25        13.75 o                         
   8  -2   2       5047.78       4785.80        65.89 o                         
   9  -2   2       3329.68       3386.39        55.00 o                         
  10  -2   2        537.28        494.36        13.91 o                         
  11  -2   2        380.36        377.42        19.50 o                         
  12  -2   2        572.83        561.48        20.66 o                         
  13  -2   2        286.57        265.39        18.68 o                         
  14  -2   2        246.26        215.02        15.09 o                         
  15  -2   2        328.43        302.62        25.35 o                         
 -16  -1   2        293.21        307.34        21.98 o                         
 -15  -1   2         37.61         34.88         8.78 o                         
 -14  -1   2        400.15        436.59        19.65 o                         
 -13  -1   2        245.91        263.23        15.42 o                         
 -12  -1   2         32.99         31.53         6.32 o                         
 -11  -1   2        126.09        117.30         6.68 o                         
 -10  -1   2         22.69         18.23         4.16 o                         
  -9  -1   2       2094.49       2153.31        44.58 o                         
  -8  -1   2       6224.13       6523.08       103.46 o                         
  -7  -1   2        998.09       1045.82        17.27 o                         
  -6  -1   2        745.51        922.59        12.08 o                         
  -5  -1   2         60.52        146.76         2.66 o                         
  -4  -1   2       7158.35       6907.23        69.22 o                         
  -3  -1   2       5383.59       4640.34        48.85 o                         
  -2  -1   2      11164.27      11781.92       552.54 o                         
  -1  -1   2       1634.39       2030.74        26.62 o                         
   0  -1   2       1751.44       1773.13        23.29 o                         
   1  -1   2         53.52         51.25         1.29 o                         
   3  -1   2       1304.25       1077.71        12.30 o                         
   4  -1   2       4680.32       4546.00        57.36 o                         
   5  -1   2        442.01        531.76         8.72 o                         
   6  -1   2       3436.25       3342.98        46.12 o                         
   7  -1   2        156.55        128.78         4.09 o                         
   8  -1   2       3958.98       3766.54        54.65 o                         
   9  -1   2        729.32        825.58        15.95 o                         
  10  -1   2        388.40        373.30        10.45 o                         
  11  -1   2        570.86        584.88        17.49 o                         
  12  -1   2        302.27        331.30        14.64 o                         
  13  -1   2         74.72         70.56         7.86 o                         
  14  -1   2        503.63        549.94        36.64 o                         
  15  -1   2        447.11        404.54        19.27 o                         
 -15   0   2        174.73        160.44        11.65 o                         
 -14   0   2        747.45        763.64        27.69 o                         
 -13   0   2        253.21        260.57        20.70 o                         
 -12   0   2        758.07        787.16        27.07 o                         
 -11   0   2        684.90        660.97        22.32 o                         
 -10   0   2         16.30          4.13         3.70 o                         
  -9   0   2          2.62         20.67         2.82 o                         
  -8   0   2       2915.83       2668.48        39.26 o                         
  -7   0   2        708.70        867.07        13.89 o                         
  -6   0   2      13743.48      13881.92       196.78 o                         
  -5   0   2       2952.49       3346.62        46.08 o                         
  -4   0   2       2517.19       2580.63        32.87 o                         
  -3   0   2       3569.21       4001.61        47.18 o                         
  -2   0   2       5729.53       4779.48        51.49 o                         
   1   0   2       1570.19       1632.36        22.27 o                         
   2   0   2       5512.29       6782.13        84.98 o                         
   3   0   2        894.30        807.28         9.59 o                         
   4   0   2      17978.96      18691.07       619.94 o                         
   5   0   2       1345.71       1795.54        22.32 o                         
   6   0   2       9386.74       9047.13       118.08 o                         
   7   0   2       4456.97       4621.57        63.56 o                         
   8   0   2        302.25        329.66         8.92 o                         
   9   0   2       1145.67       1076.39        23.90 o                         
  10   0   2       1889.36       1783.46        32.55 o                         
  11   0   2         49.75         62.85         4.37 o                         
  12   0   2        528.53        502.71        14.84 o                         
  13   0   2       1046.14       1104.76        32.29 o                         
  14   0   2         14.68         21.41         9.52 o                         
  15   0   2        565.29        629.30        33.17 o                         
  16   0   2         48.07         28.64        12.42 o                         
 -15   1   2         52.11         20.36         8.24 o                         
 -14   1   2         75.63         84.14         9.38 o                         
 -13   1   2        262.76        262.54        15.40 o                         
 -12   1   2        915.39        921.95        30.57 o                         
 -11   1   2        632.65        648.61        23.97 o                         
 -10   1   2       3485.56       3342.03        71.03 o                         
  -9   1   2         82.20         79.76         4.15 o                         
  -8   1   2        289.79        272.89         6.36 o                         
  -7   1   2        445.76        519.88         9.32 o                         
  -6   1   2        402.72        396.24         7.32 o                         
  -5   1   2       1032.88        857.97        14.01 o                         
  -4   1   2      12811.46      13072.91       185.06 o                         
  -3   1   2       2711.57       3430.71        41.86 o                         
  -2   1   2       1776.91       1717.90        18.23 o                         
  -1   1   2         98.30        208.95         2.66 o                         
   1   1   2       1804.25       3060.92        39.94 o                         
   2   1   2      36458.71      37415.39      1244.21 o                         
   3   1   2       4769.23       5549.40        63.28 o                         
   4   1   2       1348.59       1389.39        16.75 o                         
   5   1   2        210.76        276.11         4.39 o                         
   6   1   2       6246.85       6162.76        72.74 o                         
   7   1   2         55.72        169.20         3.52 o                         
   8   1   2       6319.02       6242.07        78.93 o                         
   9   1   2        227.18        249.15         5.78 o                         
  10   1   2         17.07         17.79         2.59 o                         
  11   1   2        669.96        626.00        13.19 o                         
  12   1   2       2262.92       2226.97        47.60 o                         
  13   1   2        142.36        139.70         6.50 o                         
  14   1   2        739.49        744.15        26.79 o                         
  15   1   2        168.72        150.21        25.62 o                         
  16   1   2        155.88        137.98        18.58 o                         
 -15   2   2        143.62        114.10        19.39 o                         
 -14   2   2        189.23        166.69        11.76 o                         
 -13   2   2        324.79        324.15        16.66 o                         
 -12   2   2        146.43        143.66        10.59 o                         
 -11   2   2        479.89        506.19        15.86 o                         
 -10   2   2       2176.52       1990.70        40.71 o                         
  -9   2   2       1384.52       1390.19        29.26 o                         
  -8   2   2       6389.24       6271.68        94.26 o                         
  -7   2   2         24.79         17.11         2.53 o                         
  -6   2   2        240.79        233.64         5.98 o                         
  -5   2   2       1591.40       1717.13        25.54 o                         
  -4   2   2       2878.07       2451.43        31.33 o                         
  -3   2   2          1.75         47.23         1.44 o                         
  -2   2   2      29580.41      31271.25      1041.05 o                         
  -1   2   2        304.79        149.09         2.53 o                         
   0   2   2        407.23        406.09         5.44 o                         
   1   2   2       4003.56       4773.27        51.46 o                         
   3   2   2       1403.99        882.10        10.14 o                         
   4   2   2      32735.88      32467.51      1084.40 o                         
   5   2   2       2420.31       2700.60        32.13 o                         
   6   2   2       3115.64       3174.78        36.64 o                         
   7   2   2       2943.41       3140.28        41.67 o                         
   8   2   2       1863.50       1747.33        22.15 o                         
   9   2   2        259.64        191.66         4.23 o                         
  10   2   2       1018.58       1001.15        13.73 o                         
  11   2   2       1059.32       1057.11        21.78 o                         
  12   2   2        706.94        674.21        15.01 o                         
  13   2   2        331.13        323.00        10.57 o                         
  14   2   2        210.87        231.26        16.83 o                         
  15   2   2          4.14         -1.81         8.11 o                         
  16   2   2        123.71        156.16        17.64 o                         
 -14   3   2        156.84        156.47        11.57 o                         
 -13   3   2        142.04        122.22        11.01 o                         
 -12   3   2       1151.05       1202.14        37.14 o                         
 -11   3   2         35.52         43.56         5.18 o                         
 -10   3   2       1914.78       1852.10        41.60 o                         
  -9   3   2        453.37        457.70        10.26 o                         
  -8   3   2       1351.40       1223.89        21.43 o                         
  -7   3   2        290.01        241.03         6.62 o                         
  -6   3   2       9262.60       9216.12       137.64 o                         
  -5   3   2         27.74         76.58         2.22 o                         
  -4   3   2       1928.14       1810.20        21.82 o                         
  -3   3   2         46.18         83.70         2.85 o                         
  -2   3   2        744.89        628.22         7.66 o                         
  -1   3   2       7896.04       7999.58        91.09 o                         
   0   3   2       3794.80       2916.75        33.48 o                         
   1   3   2       5377.65       6951.16        79.12 o                         
   2   3   2       1849.81       2433.20        28.02 o                         
   3   3   2      20171.22      23117.54       777.91 o                         
   4   3   2       4167.50       4132.80        44.79 o                         
   5   3   2       2025.33       1471.01        15.95 o                         
   6   3   2      15488.66      15068.42       171.51 o                         
   7   3   2       1503.31       1689.46        18.91 o                         
   8   3   2       1139.63       1132.00        13.84 o                         
   9   3   2        395.18        404.65         6.60 o                         
  10   3   2        867.80        808.20        10.74 o                         
  11   3   2         63.99         63.13         3.47 o                         
  12   3   2        616.17        611.37        12.05 o                         
  13   3   2        691.61        661.84        22.61 o                         
  14   3   2        204.02        205.10         9.34 o                         
  15   3   2        757.71        754.22        24.73 o                         
  16   3   2         91.29         90.56        10.39 o                         
 -14   4   2        159.26        108.92        19.07 o                         
 -13   4   2        536.42        604.32        30.11 o                         
 -12   4   2        108.86         99.99        14.09 o                         
 -11   4   2        743.81        689.64        20.40 o                         
 -10   4   2       2287.23       2332.39        47.86 o                         
  -9   4   2          3.59         16.92         6.29 o                         
  -8   4   2       2705.23       2708.65        43.87 o                         
  -7   4   2       1586.64       1476.29        22.37 o                         
  -6   4   2        645.74        658.24         9.73 o                         
  -5   4   2         74.64        144.37         3.34 o                         
  -4   4   2      22787.28      23544.76       332.65 o                         
  -3   4   2        128.41        214.10         3.65 o                         
  -2   4   2       8451.72       8760.53        94.42 o                         
  -1   4   2       1190.18       1313.26        15.95 o                         
   0   4   2       3066.14       3499.03        38.00 o                         
   1   4   2        383.38        300.69         4.56 o                         
   2   4   2      18029.14      17469.35       579.00 o                         
   3   4   2       2689.76       3252.20        35.40 o                         
   4   4   2       4128.44       3745.37        40.71 o                         
   5   4   2       3146.45       4036.14        45.06 o                         
   6   4   2        256.17        242.90         3.76 o                         
   7   4   2       2432.43       2107.36        23.42 o                         
   8   4   2       2608.26       2484.37        28.26 o                         
   9   4   2       1840.64       2082.84        25.62 o                         
  10   4   2       1138.93       1079.90        14.22 o                         
  11   4   2        969.63        913.87        13.33 o                         
  12   4   2        112.89        101.43         3.90 o                         
  13   4   2        908.06        878.20        22.42 o                         
  14   4   2        163.97        176.95         9.32 o                         
  15   4   2         36.99         36.44        11.31 o                         
  16   4   2         43.95         20.12        11.80 o                         
 -14   5   2        281.06        259.03        19.65 o                         
 -13   5   2        101.68        100.22         9.98 o                         
 -12   5   2        426.32        409.34        22.34 o                         
 -11   5   2          7.82         -2.80         6.88 o                         
 -10   5   2        125.84         95.36         4.35 o                         
  -9   5   2        486.88        476.04        10.60 o                         
  -8   5   2       1730.55       1717.01        28.62 o                         
  -7   5   2         83.98         83.16         2.70 o                         
  -6   5   2       4985.50       4888.11        59.98 o                         
  -5   5   2       1161.31       1201.81        16.09 o                         
  -4   5   2        439.99        408.16         5.85 o                         
  -3   5   2         23.83        143.55         5.57 o                         
  -2   5   2      13631.70      14020.42       150.94 o                         
  -1   5   2        169.79        378.54         5.48 o                         
   0   5   2       7398.83       7446.87        80.43 o                         
   1   5   2       1016.17        923.27        10.65 o                         
   2   5   2        301.93        357.99         4.88 o                         
   3   5   2       1825.94       1653.69        18.93 o                         
   4   5   2      17602.30      16828.88       197.37 o                         
   5   5   2       3232.97       3974.53        43.31 o                         
   6   5   2       6659.91       6383.95        71.07 o                         
   7   5   2         63.99         96.21         2.33 o                         
   8   5   2        353.15        331.80         4.96 o                         
   9   5   2         19.44         13.07         1.82 o                         
  10   5   2       6259.69       6037.81        71.85 o                         
  11   5   2        311.66        321.38         6.88 o                         
  12   5   2       1512.74       1539.81        22.88 o                         
  13   5   2       1553.16       1490.31        25.89 o                         
  14   5   2        205.68        199.32         8.79 o                         
  15   5   2         60.10         71.78         7.05 o                         
  16   5   2        102.94         81.88         9.71 o                         
  17   5   2        141.29        110.39        27.95 o                         
 -13   6   2        502.16        553.91        27.90 o                         
 -12   6   2        694.06        656.63        39.36 o                         
 -11   6   2        219.42        192.28        10.55 o                         
 -10   6   2       1440.00       1363.78        37.03 o                         
  -9   6   2        234.59        227.27         6.62 o                         
  -8   6   2         70.71         62.72         3.16 o                         
  -7   6   2        638.17        648.26         9.67 o                         
  -6   6   2       5678.87       5369.45        70.84 o                         
  -5   6   2          6.84         14.38         1.96 o                         
  -4   6   2       8452.29       8246.18        97.23 o                         
  -3   6   2         24.48         26.91         1.66 o                         
  -2   6   2        294.86        269.86         4.04 o                         
  -1   6   2        991.84       1449.72        17.35 o                         
   0   6   2      20284.91      19950.50       311.78 o                         
   1   6   2        107.12        254.72         4.07 o                         
   2   6   2      11764.43      11068.18       116.35 o                         
   3   6   2       2383.99       2971.20        32.60 o                         
   4   6   2        887.86       1026.88        11.68 o                         
   5   6   2       3287.74       3008.71        31.51 o                         
   6   6   2       3845.00       3998.78        41.60 o                         
   7   6   2          0.12          9.48         1.74 o                         
   8   6   2       3680.79       3527.57        37.80 o                         
   9   6   2        602.22        642.33         8.51 o                         
  10   6   2        158.39        129.87         3.49 o                         
  11   6   2       1314.84       1231.57        19.36 o                         
  12   6   2        838.33        829.61        13.93 o                         
  13   6   2          1.16         -3.82         3.82 o                         
  14   6   2        142.43        134.43         5.59 o                         
  15   6   2        384.83        378.82        10.61 o                         
  16   6   2         14.26          7.78         9.21 o                         
  17   6   2        140.04        129.01        17.16 o                         
 -13   7   2        113.88        116.02        13.31 o                         
 -12   7   2          5.05         18.98         6.72 o                         
 -11   7   2        316.51        325.99        13.56 o                         
 -10   7   2        418.11        376.01        16.72 o                         
  -9   7   2         20.59         20.75         4.19 o                         
  -8   7   2       1829.80       1796.61        25.85 o                         
  -7   7   2          4.97          1.26         2.51 o                         
  -6   7   2         20.65         32.34         2.72 o                         
  -5   7   2        714.63        674.69         9.61 o                         
  -4   7   2         29.33         36.92         1.99 o                         
  -3   7   2          4.80         -0.19         1.70 o                         
  -2   7   2       9079.59       8977.30       102.71 o                         
  -1   7   2         28.03         70.43         2.22 o                         
   0   7   2        622.48        706.00         8.87 o                         
   1   7   2        194.37        174.52         5.09 o                         
   2   7   2      15056.16      14777.72       163.69 o                         
   3   7   2         66.63        102.91         2.85 o                         
   4   7   2       5047.56       4418.51        51.05 o                         
   5   7   2       1269.96       1385.58        15.51 o                         
   6   7   2          2.24         -1.62         1.62 o                         
   7   7   2        902.78        887.72        10.28 o                         
   8   7   2       3072.78       2783.51        30.96 o                         
   9   7   2          3.14          8.76         1.93 o                         
  10   7   2       3103.99       3073.63        35.24 o                         
  11   7   2       1385.19       1386.59        18.00 o                         
  12   7   2        197.78        160.18         5.27 o                         
  13   7   2        575.94        555.77        21.34 o                         
  14   7   2        543.52        560.22        13.08 o                         
  15   7   2          3.50         -5.02         5.02 o                         
  16   7   2        139.89        152.27         8.47 o                         
  17   7   2        122.73        119.06        12.48 o                         
 -12   8   2       1057.28       1151.97        47.10 o                         
 -11   8   2        169.48        214.68        12.46 o                         
 -10   8   2        150.63        173.78        11.88 o                         
  -9   8   2        269.32        283.35        11.43 o                         
  -8   8   2        976.98        927.74        17.35 o                         
  -7   8   2        181.99        169.46         5.14 o                         
  -6   8   2       7786.63       7773.02       106.14 o                         
  -5   8   2        318.46        283.74         5.40 o                         
  -4   8   2        545.64        571.70         7.98 o                         
  -3   8   2        245.17        235.98         4.03 o                         
  -2   8   2       4039.09       3906.23        44.01 o                         
  -1   8   2        440.54        552.95         7.57 o                         
   0   8   2      11425.91      11620.42       132.64 o                         
   1   8   2       1698.94       2088.21        24.00 o                         
   2   8   2        785.48        846.76        10.00 o                         
   3   8   2        350.36        286.18         6.99 o                         
   4   8   2       2497.80       2542.61        29.96 o                         
   5   8   2        543.92        393.05         7.84 o                         
   6   8   2       7817.70       7351.55        77.80 o                         
   7   8   2        324.58        317.62         5.28 o                         
   8   8   2         86.02         89.02         2.79 o                         
   9   8   2       1129.54       1060.50        13.91 o                         
  10   8   2        145.89        148.91         3.56 o                         
  11   8   2         49.65         38.78         3.17 o                         
  12   8   2        649.95        634.05        12.90 o                         
  13   8   2        339.23        332.99        10.14 o                         
  14   8   2          1.33         -4.46         4.46 o                         
  15   8   2        193.28        181.72         7.58 o                         
  16   8   2         78.61         81.40         6.57 o                         
  17   8   2          0.00         -0.54         5.77 o                         
 -11   9   2         21.09         19.93         9.78 o                         
 -10   9   2       1188.95       1265.09        35.22 o                         
  -9   9   2          6.87          1.62         3.09 o                         
  -8   9   2        289.74        291.52         8.15 o                         
  -7   9   2        260.45        243.14         6.91 o                         
  -6   9   2        517.27        503.53         8.24 o                         
  -5   9   2         69.17         39.91         3.69 o                         
  -4   9   2       5384.16       5459.41        63.11 o                         
  -3   9   2          3.03         -1.84         1.84 o                         
  -2   9   2        198.63        196.53         4.36 o                         
  -1   9   2        421.40        474.07         6.72 o                         
   0   9   2       1812.44       1765.44        20.67 o                         
   1   9   2        275.08        380.78         5.68 o                         
   2   9   2       8414.63       8129.54        88.22 o                         
   3   9   2        307.72        283.25         4.95 o                         
   4   9   2       1840.72       1781.03        20.39 o                         
   5   9   2        368.25        403.55         6.12 o                         
   6   9   2        838.68        780.79         9.68 o                         
   7   9   2          0.12         -2.11         2.11 o                         
   8   9   2       3951.83       3761.25        40.61 o                         
   9   9   2        604.39        571.75         8.25 o                         
  10   9   2        822.45        782.43        10.09 o                         
  11   9   2       1495.71       1474.74        21.36 o                         
  12   9   2         15.82          3.71         3.38 o                         
  13   9   2         28.80         19.05         3.86 o                         
  14   9   2        431.26        479.72        11.61 o                         
  15   9   2        135.73        129.87         6.75 o                         
  16   9   2         92.64         66.05         7.60 o                         
 -11  10   2         38.11         46.87        12.61 o                         
 -10  10   2        149.53        150.15        11.30 o                         
  -9  10   2        392.71        398.62        10.29 o                         
  -8  10   2       3537.51       3699.46        63.93 o                         
  -7  10   2          6.92          9.81         3.52 o                         
  -6  10   2       1574.43       1600.48        27.14 o                         
  -5  10   2          2.75         -1.62         2.40 o                         
  -4  10   2        298.10        316.09         8.06 o                         
  -3  10   2        188.65        132.83         3.39 o                         
  -2  10   2       5754.97       5829.01        68.73 o                         
  -1  10   2        152.40        165.63         3.87 o                         
   0  10   2       1835.97       1701.22        18.97 o                         
   1  10   2        283.40        397.11         7.63 o                         
   2  10   2        482.61        521.09         7.31 o                         
   3  10   2        517.00        512.50         8.23 o                         
   4  10   2       1918.70       1773.73        19.35 o                         
   5  10   2        369.25        426.90         6.76 o                         
   6  10   2       1369.77       1345.98        15.71 o                         
   7  10   2        914.34        961.26        12.82 o                         
   8  10   2        407.26        408.09         7.15 o                         
   9  10   2        640.90        551.89        10.40 o                         
  10  10   2       1118.25       1129.48        16.46 o                         
  11  10   2          3.74         -0.28         2.69 o                         
  12  10   2        157.29        174.21         5.72 o                         
  13  10   2        143.27        129.16         5.06 o                         
  14  10   2         73.59         72.60         5.15 o                         
  15  10   2          9.86          6.30         4.70 o                         
  16  10   2        270.30        292.92        16.26 o                         
 -10  11   2        318.90        371.60        23.97 o                         
  -9  11   2        133.21        163.31         7.46 o                         
  -8  11   2        114.65        128.79         6.76 o                         
  -7  11   2        157.31        187.72         6.52 o                         
  -6  11   2       1814.02       1764.33        27.27 o                         
  -5  11   2         18.97          6.96         3.68 o                         
  -4  11   2        971.95       1004.93        15.80 o                         
  -3  11   2        535.98        469.33         8.56 o                         
  -2  11   2          0.85         -2.48         2.48 o                         
  -1  11   2        279.24        239.82         7.19 o                         
   0  11   2       5090.03       5031.30        60.56 o                         
   1  11   2         49.50         52.68         2.74 o                         
   2  11   2       4152.28       4071.33        54.52 o                         
   3  11   2        277.50        325.06         7.50 o                         
   4  11   2        188.36        197.88         4.22 o                         
   5  11   2        302.32        285.23         6.39 o                         
   6  11   2       7261.71       6933.53        81.98 o                         
   7  11   2        791.15        812.14        10.51 o                         
   8  11   2       2907.08       2714.90        31.44 o                         
   9  11   2       2267.48       2255.65        27.57 o                         
  10  11   2        166.39        157.79         4.97 o                         
  11  11   2        767.09        712.84        11.37 o                         
  12  11   2        435.87        415.03         7.75 o                         
  13  11   2         35.30         25.71         3.90 o                         
  14  11   2        333.39        338.22        10.88 o                         
  15  11   2        381.37        396.47        13.66 o                         
  16  11   2        130.78        125.48        10.47 o                         
  -9  12   2         96.08         83.90         5.95 o                         
  -8  12   2        358.58        358.73        11.62 o                         
  -7  12   2          2.54         -4.00         4.00 o                         
  -6  12   2        182.51        176.92         5.79 o                         
  -5  12   2         64.34         71.99         4.29 o                         
  -4  12   2        875.80        866.15        15.88 o                         
  -3  12   2         37.67         31.37         3.23 o                         
  -2  12   2       2216.44       2249.61        35.40 o                         
  -1  12   2        355.76        311.65         7.19 o                         
   0  12   2         60.57         77.86         4.01 o                         
   1  12   2         75.85         62.83         4.45 o                         
   2  12   2       1032.99        945.21        11.95 o                         
   3  12   2         47.08         26.37         2.69 o                         
   4  12   2       1876.07       1780.65        20.81 o                         
   5  12   2        262.26        299.58         6.00 o                         
   6  12   2         70.04         68.11         3.24 o                         
   7  12   2         24.32         32.89         3.24 o                         
   8  12   2       2438.81       2343.60        30.34 o                         
   9  12   2          0.13         -2.93         2.93 o                         
  10  12   2        697.62        708.16        11.52 o                         
  11  12   2        713.97        711.14        11.19 o                         
  12  12   2        108.18         89.77         4.39 o                         
  13  12   2        229.38        223.18         6.75 o                         
  14  12   2        214.09        213.61         8.35 o                         
  15  12   2        255.48        218.84        10.58 o                         
  16  12   2         94.67         95.72         9.00 o                         
  -8  13   2        278.30        302.85        19.91 o                         
  -7  13   2          1.57         -5.93         5.93 o                         
  -6  13   2        591.20        584.00        12.95 o                         
  -5  13   2          0.47         -2.26         3.32 o                         
  -4  13   2        192.27        184.76         6.02 o                         
  -3  13   2         25.83         22.75         3.25 o                         
  -2  13   2       1948.16       1922.07        28.07 o                         
  -1  13   2          6.82          5.09         3.10 o                         
   0  13   2       2661.91       2679.32        38.35 o                         
   1  13   2        168.49        129.46         4.34 o                         
   2  13   2         97.48         68.89         5.54 o                         
   3  13   2        166.69        163.00         4.74 o                         
   4  13   2        707.71        672.32        10.14 o                         
   5  13   2         33.75         32.88         3.09 o                         
   6  13   2       3635.05       3555.85        52.09 o                         
   7  13   2       1373.46       1365.56        20.34 o                         
   8  13   2        321.21        275.24         6.81 o                         
   9  13   2        921.66        958.09        14.14 o                         
  10  13   2        371.41        361.33         8.20 o                         
  11  13   2         53.83         49.47         3.99 o                         
  12  13   2        450.84        470.36         9.97 o                         
  13  13   2        245.02        241.29         9.87 o                         
  14  13   2        150.92        129.57         8.18 o                         
  15  13   2        484.29        553.55        18.16 o                         
  16  13   2         55.88         42.51         8.94 o                         
  -7  14   2          1.36         -3.07         7.98 o                         
  -6  14   2        203.24        178.06         9.13 o                         
  -5  14   2         14.06         -1.56         5.33 o                         
  -4  14   2       1437.66       1452.94        24.40 o                         
  -3  14   2        104.53         94.54         4.64 o                         
  -2  14   2        278.63        263.56         7.93 o                         
  -1  14   2         83.38         88.74         5.10 o                         
   0  14   2        549.68        552.25        11.37 o                         
   1  14   2        177.78        167.49         5.50 o                         
   2  14   2       3070.71       3010.09        41.60 o                         
   3  14   2        133.26        148.04         5.19 o                         
   4  14   2        523.70        499.62         9.58 o                         
   5  14   2         49.96         70.26         4.34 o                         
   6  14   2       1128.13       1147.25        18.58 o                         
   7  14   2         17.24         10.39         4.39 o                         
   8  14   2       1005.31       1031.53        17.52 o                         
   9  14   2        756.14        774.25        14.24 o                         
  10  14   2         90.01         74.40         4.62 o                         
  11  14   2        232.79        243.42         6.99 o                         
  12  14   2        222.85        224.72         8.65 o                         
  13  14   2          0.40          4.84         4.31 o                         
  14  14   2        348.31        404.97        20.68 o                         
  15  14   2        461.65        449.35        27.26 o                         
  -6  15   2        179.98        187.29        10.27 o                         
  -5  15   2        159.20        171.05         9.32 o                         
  -4  15   2        710.38        766.54        17.70 o                         
  -3  15   2         47.77         37.23         5.04 o                         
  -2  15   2       2377.70       2471.84        37.45 o                         
  -1  15   2         33.69         25.56         4.28 o                         
   0  15   2         34.67         32.51         4.59 o                         
   1  15   2         10.20          4.64         4.07 o                         
   2  15   2        237.18        220.82         7.23 o                         
   3  15   2         16.39          8.50         4.04 o                         
   4  15   2       4701.91       4652.50        64.94 o                         
   5  15   2        860.57        899.56        15.81 o                         
   6  15   2        308.37        288.32         8.26 o                         
   7  15   2        442.55        482.09        15.12 o                         
   8  15   2         16.50         10.02         4.45 o                         
   9  15   2        107.87        107.45         6.04 o                         
  10  15   2       1017.26       1149.58        19.47 o                         
  11  15   2        178.93        172.66         7.07 o                         
  12  15   2        347.65        338.57         9.10 o                         
  13  15   2        588.72        668.82        15.42 o                         
  14  15   2          3.67         19.47         5.89 o                         
  15  15   2         30.06         50.69         9.15 o                         
  -5  16   2          3.60         14.24         7.86 o                         
  -4  16   2         58.72         55.29         7.22 o                         
  -3  16   2          7.28         15.86         5.83 o                         
  -2  16   2         36.88         32.83         4.90 o                         
  -1  16   2          3.70         -2.87         4.18 o                         
   0  16   2        918.85        887.12        17.16 o                         
   1  16   2         27.00         27.52         5.12 o                         
   2  16   2        382.92        369.77        10.01 o                         
   3  16   2        253.93        231.87         8.63 o                         
   4  16   2        914.53        932.89        16.27 o                         
   5  16   2         45.05         48.03         5.42 o                         
   6  16   2       1707.35       1790.96        27.27 o                         
   7  16   2        283.90        276.39         8.09 o                         
   8  16   2        113.63        101.19         5.94 o                         
   9  16   2        216.32        229.20         8.44 o                         
  10  16   2          4.74         14.63         6.41 o                         
  11  16   2          4.30         32.15         5.98 o                         
  12  16   2        386.88        464.98        13.16 o                         
  13  16   2        228.40        218.33        10.11 o                         
  14  16   2        155.04        139.99         8.89 o                         
  -3  17   2          0.45         -5.82         5.82 o                         
  -2  17   2        520.05        529.33        13.89 o                         
  -1  17   2          1.69          7.66         4.86 o                         
   0  17   2          0.13         -6.81         6.81 o                         
   1  17   2         75.96         91.36         6.42 o                         
   2  17   2       1060.89       1076.68        20.07 o                         
   3  17   2        199.68        179.62         7.01 o                         
   4  17   2        748.68        778.19        15.97 o                         
   5  17   2        186.26        211.73         7.97 o                         
   6  17   2         49.36         59.24         5.52 o                         
   7  17   2        215.44        220.49         7.29 o                         
   8  17   2        712.26        781.31        14.94 o                         
   9  17   2          0.92          1.16         4.51 o                         
  10  17   2        231.49        218.97         8.21 o                         
  11  17   2        675.20        729.97        19.49 o                         
  12  17   2        198.47        198.76         8.81 o                         
  13  17   2        363.11        412.62        14.51 o                         
  -2  18   2        331.93        370.82        15.75 o                         
  -1  18   2         19.19         14.21         6.08 o                         
   0  18   2        494.96        507.54        15.49 o                         
   1  18   2          4.60          0.07         6.76 o                         
   2  18   2          1.03          0.18         5.81 o                         
   3  18   2          0.06         -3.71         5.10 o                         
   4  18   2        549.36        633.57        20.87 o                         
   5  18   2          1.15         -5.05         5.05 o                         
   6  18   2        832.69        853.41        17.53 o                         
   7  18   2        481.74        500.74        13.19 o                         
   8  18   2         70.63         67.35         5.23 o                         
   9  18   2         41.11         44.03         5.57 o                         
  10  18   2        533.87        617.20        14.71 o                         
  11  18   2        404.58        430.11        12.61 o                         
  12  18   2        464.41        475.93        17.18 o                         
   0  19   2        227.81        248.00        10.43 o                         
   1  19   2         11.98          0.78         7.09 o                         
   2  19   2       1166.47       1203.34        25.89 o                         
   3  19   2         61.47         75.27         7.43 o                         
   4  19   2         97.22        117.84         8.41 o                         
   5  19   2         68.54         61.49         6.35 o                         
   6  19   2        171.49        169.39         8.20 o                         
   7  19   2          6.57          7.77         5.81 o                         
   8  19   2        691.11        713.52        16.96 o                         
   9  19   2        236.25        254.07        12.98 o                         
  10  19   2         64.56         50.08         6.88 o                         
  11  19   2        251.26        266.81        14.87 o                         
   4  20   2        443.78        476.01        15.69 o                         
   5  20   2         77.05         72.12         7.81 o                         
   6  20   2         22.54         19.48        10.77 o                         
   7  20   2         91.43        107.59        11.79 o                         
   8  20   2        149.06        138.59         8.73 o                         
  -9 -19   3         54.48         46.26         7.62 o                         
  -8 -19   3        155.10        125.03         9.48 o                         
  -7 -19   3        336.63        355.99        14.09 o                         
  -6 -19   3         32.12          5.88         6.58 o                         
  -5 -19   3        268.33        280.83        10.79 o                         
  -4 -19   3         23.63         23.70         6.67 o                         
  -3 -19   3        303.74        333.81        23.60 o                         
  -2 -19   3          1.66         14.08         6.59 o                         
  -1 -19   3        753.71        786.61        21.13 o                         
 -11 -18   3        258.63        293.26        11.84 o                         
 -10 -18   3          2.18         -6.64         6.64 o                         
  -9 -18   3        195.69        176.38         8.74 o                         
  -8 -18   3        161.47        165.68         9.61 o                         
  -7 -18   3        280.83        300.85        15.12 o                         
  -6 -18   3         62.03         41.95         6.80 o                         
  -5 -18   3       1129.27       1172.97        23.58 o                         
  -4 -18   3         84.95         53.91         6.43 o                         
  -3 -18   3        598.44        632.56        15.68 o                         
  -2 -18   3          0.02          2.22         5.85 o                         
  -1 -18   3        126.52        132.21         8.17 o                         
   0 -18   3          9.23         10.24         7.82 o                         
   1 -18   3        390.75        366.19        13.11 o                         
 -13 -17   3        110.95        103.84        14.29 o                         
 -12 -17   3        122.99        119.02         9.39 o                         
 -11 -17   3         10.27          8.22         6.87 o                         
 -10 -17   3         10.83         -0.10         6.42 o                         
  -9 -17   3        519.77        561.83        16.44 o                         
  -8 -17   3          3.79         -5.76         5.76 o                         
  -7 -17   3        577.34        633.21        16.16 o                         
  -6 -17   3         92.32        100.31         7.08 o                         
  -5 -17   3         16.19         22.51         5.90 o                         
  -4 -17   3         25.92         34.23         6.33 o                         
  -3 -17   3        881.62        901.44        19.45 o                         
  -2 -17   3         31.80         16.78         4.86 o                         
  -1 -17   3        447.68        493.18        13.13 o                         
   0 -17   3          9.20         -3.50         5.73 o                         
   1 -17   3          5.22          3.65         4.91 o                         
   2 -17   3         65.03         81.87         6.97 o                         
   3 -17   3        787.19        786.76        22.41 o                         
 -13 -16   3        560.14        596.60        17.85 o                         
 -12 -16   3         30.47         40.05         6.22 o                         
 -11 -16   3        135.82        132.38         7.64 o                         
 -10 -16   3          2.45          3.75         6.22 o                         
  -9 -16   3          3.91          4.39         5.79 o                         
  -8 -16   3        153.99        137.92         7.59 o                         
  -7 -16   3        900.59        934.09        20.33 o                         
  -6 -16   3        252.86        227.42         8.96 o                         
  -5 -16   3        998.96       1018.64        20.85 o                         
  -4 -16   3         14.32          7.81         6.25 o                         
  -3 -16   3          0.46         -1.76         4.44 o                         
  -2 -16   3        158.41        156.12         6.55 o                         
  -1 -16   3       1096.02       1099.37        20.20 o                         
   0 -16   3        172.44        157.84         7.09 o                         
   1 -16   3       1247.85       1294.97        21.87 o                         
   2 -16   3        186.19        199.15         9.04 o                         
   3 -16   3         57.37         38.71         7.22 o                         
   4 -16   3        119.47        129.16        12.88 o                         
 -14 -15   3          0.74         -0.01         6.57 o                         
 -13 -15   3         14.69         19.97         6.19 o                         
 -12 -15   3        300.08        310.53        10.79 o                         
 -11 -15   3        375.23        400.90        12.97 o                         
 -10 -15   3         15.00          6.08         5.76 o                         
  -9 -15   3       1378.92       1497.78        28.26 o                         
  -8 -15   3        307.05        345.64        11.27 o                         
  -7 -15   3         58.18         43.79         6.54 o                         
  -6 -15   3          2.03         16.05         5.45 o                         
  -5 -15   3        812.13        791.33        18.45 o                         
  -4 -15   3        134.78        118.37         5.86 o                         
  -3 -15   3        457.22        460.77        12.36 o                         
  -2 -15   3         23.69         17.62         4.07 o                         
  -1 -15   3         33.68         40.67         4.86 o                         
   0 -15   3         79.56         88.42         6.32 o                         
   1 -15   3       1143.11       1102.41        20.78 o                         
   2 -15   3        164.65        151.24         7.93 o                         
   3 -15   3        889.94        885.86        16.59 o                         
   4 -15   3        186.66        169.61         9.12 o                         
   5 -15   3        116.56         96.98         9.83 o                         
   6 -15   3          0.71          3.20         7.66 o                         
 -15 -14   3        281.10        273.68        14.37 o                         
 -14 -14   3          1.71         -5.36         5.36 o                         
 -13 -14   3         96.51         98.72         6.10 o                         
 -12 -14   3         52.22         54.40         5.27 o                         
 -11 -14   3         85.07         81.00         5.50 o                         
 -10 -14   3        196.16        194.19         7.68 o                         
  -9 -14   3        367.79        347.67        10.91 o                         
  -8 -14   3        209.57        200.66         8.79 o                         
  -7 -14   3       1592.06       1659.96        28.45 o                         
  -6 -14   3        112.54        112.54         6.08 o                         
  -5 -14   3        714.45        728.38        14.32 o                         
  -4 -14   3        164.45        182.28         6.33 o                         
  -3 -14   3        301.46        294.16         8.58 o                         
  -2 -14   3          0.47         -3.67         3.67 o                         
  -1 -14   3       2463.62       2445.41        33.08 o                         
   0 -14   3        453.12        414.20         9.61 o                         
   1 -14   3         94.42        103.55         5.18 o                         
   2 -14   3          0.52         -1.26         3.47 o                         
   3 -14   3        594.83        618.43        11.72 o                         
   4 -14   3         80.92         68.98         4.88 o                         
   5 -14   3       1323.06       1325.86        31.33 o                         
   6 -14   3        269.37        252.09        12.47 o                         
   7 -14   3         48.00         44.36         7.44 o                         
 -15 -13   3        190.77        205.77        13.00 o                         
 -14 -13   3         59.62         62.64         5.93 o                         
 -13 -13   3         41.50         39.02         3.59 o                         
 -12 -13   3         28.65         26.68         3.59 o                         
 -11 -13   3        935.47        954.18        18.44 o                         
 -10 -13   3        169.44        155.48         6.29 o                         
  -9 -13   3        692.88        669.67        12.93 o                         
  -8 -13   3         31.65         38.09         5.19 o                         
  -7 -13   3        530.26        499.42        11.45 o                         
  -6 -13   3          7.61          5.97         4.15 o                         
  -5 -13   3       3897.01       3884.07        63.49 o                         
  -4 -13   3        230.06        208.19         6.22 o                         
  -3 -13   3        483.49        489.68         9.16 o                         
  -2 -13   3          3.67          3.48         3.12 o                         
  -1 -13   3       1408.49       1268.19        17.55 o                         
   0 -13   3          1.78          3.84         3.08 o                         
   1 -13   3       2613.92       2593.19        36.91 o                         
   2 -13   3         24.82         22.39         3.33 o                         
   3 -13   3        213.43        226.00         6.13 o                         
   4 -13   3         24.71         27.58         4.42 o                         
   5 -13   3        565.00        585.02        12.42 o                         
   6 -13   3          2.13         -3.35         7.28 o                         
   7 -13   3       1029.43       1077.83        28.16 o                         
   8 -13   3        272.22        271.82        17.37 o                         
 -16 -12   3        501.14        507.05        18.44 o                         
 -15 -12   3        316.14        343.62        14.97 o                         
 -14 -12   3          0.03         -5.61         5.61 o                         
 -13 -12   3        290.90        283.92         8.11 o                         
 -12 -12   3         51.02         56.04         4.48 o                         
 -11 -12   3        240.88        212.36         6.45 o                         
 -10 -12   3        391.31        402.94         9.59 o                         
  -9 -12   3       3224.53       3247.23        44.57 o                         
  -8 -12   3         50.96         56.54         3.83 o                         
  -7 -12   3        857.17        839.28        13.33 o                         
  -6 -12   3          3.85         -2.99         2.99 o                         
  -5 -12   3        932.90        899.61        17.81 o                         
  -4 -12   3        108.73        118.63         3.99 o                         
  -3 -12   3       3703.46       3657.32        38.76 o                         
  -2 -12   3         21.30         27.97         2.95 o                         
  -1 -12   3       2562.69       2550.50        33.72 o                         
   0 -12   3        116.17        130.09         4.34 o                         
   1 -12   3          3.09          7.94         3.08 o                         
   2 -12   3         16.90         11.71         3.05 o                         
   3 -12   3       2636.94       2598.94        34.48 o                         
   4 -12   3        252.27        255.50         7.83 o                         
   5 -12   3        518.28        511.84        10.79 o                         
   6 -12   3        154.27        172.87         9.49 o                         
   7 -12   3        110.96        121.09         8.09 o                         
   8 -12   3         30.16         37.85         6.19 o                         
   9 -12   3        363.49        391.90        20.01 o                         
 -16 -11   3         55.46         55.04         8.12 o                         
 -15 -11   3         85.38         74.25         8.23 o                         
 -14 -11   3        204.21        172.09         7.35 o                         
 -13 -11   3        430.03        459.97         9.69 o                         
 -12 -11   3          1.28          0.15         2.58 o                         
 -11 -11   3       1013.40        996.07        15.93 o                         
 -10 -11   3         85.83         95.19         4.43 o                         
  -9 -11   3         43.84         35.53         3.53 o                         
  -8 -11   3        198.94        199.36         5.58 o                         
  -7 -11   3       1113.69       1071.07        13.93 o                         
  -6 -11   3        178.26        162.11         5.70 o                         
  -5 -11   3       1321.23       1322.55        18.59 o                         
  -4 -11   3        162.25        177.04         7.99 o                         
  -3 -11   3       1671.28       1520.20        17.84 o                         
  -2 -11   3       2263.62       2265.71        28.93 o                         
  -1 -11   3       6739.58       6801.11        76.14 o                         
   0 -11   3         18.54         33.15         2.57 o                         
   1 -11   3       1591.71       1595.24        19.29 o                         
   2 -11   3        373.98        370.15         7.22 o                         
   3 -11   3        329.12        344.40         7.08 o                         
   4 -11   3         56.59         56.40         4.29 o                         
   5 -11   3       2967.15       3017.50        44.73 o                         
   6 -11   3        185.06        160.32         5.86 o                         
   7 -11   3        822.97        836.52        17.74 o                         
   8 -11   3        342.52        373.77        11.45 o                         
   9 -11   3        246.87        285.19        11.54 o                         
  10 -11   3        119.28        130.55         7.67 o                         
 -16 -10   3         56.09         24.73         8.94 o                         
 -15 -10   3        213.67        205.20         9.26 o                         
 -14 -10   3          3.02          5.60         4.66 o                         
 -13 -10   3         13.49         10.55         3.62 o                         
 -12 -10   3       1144.21       1080.28        15.89 o                         
 -11 -10   3       1402.15       1438.51        18.83 o                         
 -10 -10   3        218.09        243.06         6.48 o                         
  -9 -10   3       2490.59       2454.68        29.81 o                         
  -8 -10   3          3.38         -2.62         2.62 o                         
  -7 -10   3          3.33          1.99         2.53 o                         
  -6 -10   3         97.78        109.29         3.74 o                         
  -5 -10   3        144.10         98.57         3.19 o                         
  -4 -10   3         24.58         15.70         2.38 o                         
  -3 -10   3       4874.48       4867.76        50.78 o                         
  -2 -10   3        190.23        173.25         4.15 o                         
  -1 -10   3        126.74        122.87         3.20 o                         
   0 -10   3        464.13        438.05         6.68 o                         
   1 -10   3       4614.44       4527.53        48.50 o                         
   2 -10   3         53.61         54.25         2.81 o                         
   3 -10   3       6479.18       6063.91        68.03 o                         
   4 -10   3        142.90        161.09         4.66 o                         
   5 -10   3         24.72         23.66         2.83 o                         
   6 -10   3        577.21        536.65        12.34 o                         
   7 -10   3        395.75        413.87        11.05 o                         
   8 -10   3          9.11          7.11         4.42 o                         
   9 -10   3        847.43        842.11        18.80 o                         
  10 -10   3        146.24        138.32         8.33 o                         
 -16  -9   3        321.22        316.15        16.29 o                         
 -15  -9   3        246.53        260.17        10.80 o                         
 -14  -9   3          0.77         -1.23         3.61 o                         
 -13  -9   3       1343.70       1310.93        27.23 o                         
 -12  -9   3         50.91         70.28         3.60 o                         
 -11  -9   3          0.61         -2.71         2.83 o                         
 -10  -9   3        122.23        149.50         4.22 o                         
  -9  -9   3        988.99       1009.12        13.37 o                         
  -8  -9   3          0.72          0.82         2.27 o                         
  -7  -9   3       3770.26       3783.25        43.02 o                         
  -6  -9   3        231.99        183.79         4.33 o                         
  -5  -9   3         45.55         44.08         2.41 o                         
  -4  -9   3        203.08        224.07         4.85 o                         
  -3  -9   3       2187.59       2108.87        24.44 o                         
  -2  -9   3         10.41          4.57         1.89 o                         
  -1  -9   3       6962.51       6985.77        74.09 o                         
   0  -9   3         15.46         24.28         2.10 o                         
   1  -9   3         13.62         29.35         2.24 o                         
   2  -9   3        488.78        462.49         6.74 o                         
   3  -9   3       4206.14       4231.50        46.51 o                         
   4  -9   3        567.94        498.48         7.96 o                         
   5  -9   3       5493.80       5322.01        63.54 o                         
   6  -9   3         64.53         80.43         3.59 o                         
   7  -9   3         28.34         19.62         3.49 o                         
   8  -9   3        417.73        411.23        10.01 o                         
   9  -9   3        175.87        201.22         8.98 o                         
  10  -9   3          0.82         -0.93         5.96 o                         
  11  -9   3        512.33        519.00        21.86 o                         
 -16  -8   3         56.23         53.60         6.46 o                         
 -15  -8   3         18.51         11.98         4.88 o                         
 -14  -8   3        877.60        863.43        23.15 o                         
 -13  -8   3        581.36        579.37        11.45 o                         
 -12  -8   3        977.87        963.58        14.80 o                         
 -11  -8   3       1787.08       1719.67        21.95 o                         
 -10  -8   3        186.86        180.27         4.09 o                         
  -9  -8   3       1118.19       1114.12        13.22 o                         
  -8  -8   3        784.37        796.32        10.48 o                         
  -7  -8   3       1386.48       1209.86        14.81 o                         
  -6  -8   3        412.80        479.20         7.59 o                         
  -5  -8   3      15900.41      15887.10       171.44 o                         
  -4  -8   3         27.08          8.94         2.04 o                         
  -3  -8   3       2496.97       2524.27        29.81 o                         
  -2  -8   3        119.94        131.07         4.30 o                         
  -1  -8   3       2156.25       2057.40        23.21 o                         
   0  -8   3        520.57        440.61         6.17 o                         
   1  -8   3      12097.86      12303.97       129.56 o                         
   2  -8   3        611.97        654.51         8.42 o                         
   3  -8   3        566.34        591.31         7.60 o                         
   4  -8   3        849.93        894.45        11.76 o                         
   5  -8   3       1246.29       1220.11        15.41 o                         
   6  -8   3        126.07        105.38         3.41 o                         
   7  -8   3       1826.93       1688.42        24.70 o                         
   8  -8   3        423.21        429.02        10.40 o                         
   9  -8   3         80.60         62.65         3.73 o                         
  10  -8   3        883.23        853.87        21.42 o                         
  11  -8   3         35.54         45.73         6.81 o                         
  12  -8   3         19.94         20.44         9.74 o                         
 -16  -7   3         20.82          8.06         6.02 o                         
 -15  -7   3        149.81        136.32         8.17 o                         
 -14  -7   3         97.26         87.56         5.47 o                         
 -13  -7   3        403.26        415.86        11.45 o                         
 -12  -7   3        214.94        206.96         6.09 o                         
 -11  -7   3        528.93        483.14         8.31 o                         
 -10  -7   3         84.11        117.19         3.21 o                         
  -9  -7   3       2818.71       2815.31        29.87 o                         
  -8  -7   3          0.83         13.74         2.19 o                         
  -7  -7   3        562.15        518.74         6.75 o                         
  -6  -7   3        314.95        312.99         4.83 o                         
  -5  -7   3       3976.86       4395.43        48.15 o                         
  -4  -7   3        390.40        613.73         7.98 o                         
  -3  -7   3      12316.17      12225.20       139.53 o                         
  -2  -7   3          8.07         47.62         1.96 o                         
  -1  -7   3       1215.53       1117.61        12.71 o                         
   0  -7   3         11.15          8.85         1.75 o                         
   1  -7   3       4902.64       4841.34        50.24 o                         
   2  -7   3         48.63         77.46         2.42 o                         
   3  -7   3      14452.52      14892.69       156.51 o                         
   4  -7   3       1158.66       1289.06        15.41 o                         
   5  -7   3        844.29        841.37        10.95 o                         
   6  -7   3        231.95        247.49         5.34 o                         
   7  -7   3       1681.21       1670.12        25.51 o                         
   8  -7   3        185.48        173.92         5.71 o                         
   9  -7   3       1694.85       1634.29        28.76 o                         
  10  -7   3        695.90        700.17        24.88 o                         
  11  -7   3        395.25        423.80        22.59 o                         
  12  -7   3        584.03        624.19        23.76 o                         
 -16  -6   3        396.59        440.82        16.29 o                         
 -15  -6   3        234.99        236.70         7.98 o                         
 -14  -6   3        430.59        442.99        10.54 o                         
 -13  -6   3        990.89        913.08        26.59 o                         
 -12  -6   3        595.45        567.88         9.95 o                         
 -11  -6   3       2801.44       2741.34        33.58 o                         
 -10  -6   3        960.80        930.11        11.92 o                         
  -9  -6   3        606.89        557.37         7.45 o                         
  -8  -6   3       2283.43       2426.08        25.17 o                         
  -7  -6   3       8165.90       8091.68        85.45 o                         
  -6  -6   3         23.81         58.05         2.13 o                         
  -5  -6   3       5945.50       5848.02        61.95 o                         
  -4  -6   3        203.50        188.86         3.66 o                         
  -3  -6   3       1259.50       1333.00        14.88 o                         
  -2  -6   3         93.33         39.89         1.87 o                         
  -1  -6   3      16036.26      16216.34       170.24 o                         
   0  -6   3        485.16        689.81         8.49 o                         
   1  -6   3       1441.28       1378.97        15.66 o                         
   2  -6   3        182.78        237.22         5.36 o                         
   3  -6   3        450.41        459.80         5.98 o                         
   4  -6   3        389.85        292.00         4.87 o                         
   5  -6   3       4555.95       4606.36        53.22 o                         
   6  -6   3        122.15        147.87         3.95 o                         
   7  -6   3        322.62        283.16         6.09 o                         
   8  -6   3        458.47        482.99         8.78 o                         
   9  -6   3        187.30        214.77         6.51 o                         
  10  -6   3        219.34        200.38        11.23 o                         
  11  -6   3        562.08        559.47        15.00 o                         
  12  -6   3         83.80         87.47         6.83 o                         
  13  -6   3         27.08         13.98         8.41 o                         
 -16  -5   3          6.15          5.04         6.15 o                         
 -15  -5   3        168.64        159.69        10.47 o                         
 -14  -5   3        301.81        274.80         9.73 o                         
 -13  -5   3         70.84         72.83         3.96 o                         
 -12  -5   3        480.32        486.35        10.66 o                         
 -11  -5   3       1462.65       1456.11        20.86 o                         
 -10  -5   3          0.85         -1.57         2.03 o                         
  -9  -5   3       2996.67       2911.32        32.27 o                         
  -8  -5   3       1551.12       1582.46        17.15 o                         
  -7  -5   3        526.09        546.86         6.48 o                         
  -6  -5   3       2707.65       3297.69        36.23 o                         
  -5  -5   3       5398.81       4940.91        49.98 o                         
  -4  -5   3         85.82        168.53         3.27 o                         
  -3  -5   3       7115.46       7037.74        72.43 o                         
  -2  -5   3         16.19         30.43         1.65 o                         
  -1  -5   3       4731.21       4979.52        54.04 o                         
   0  -5   3        828.55        764.67         8.85 o                         
   1  -5   3      35856.02      34830.47      1655.55 o                         
   2  -5   3        577.19        860.31        10.07 o                         
   3  -5   3       3975.66       3610.12        38.49 o                         
   4  -5   3        701.39        803.71         9.62 o                         
   5  -5   3        418.71        402.34         5.76 o                         
   6  -5   3        741.82        687.86         9.97 o                         
   7  -5   3        693.07        762.85        11.29 o                         
   8  -5   3       1229.18       1247.15        17.77 o                         
   9  -5   3       1858.38       1761.83        31.20 o                         
  10  -5   3       1410.58       1390.76        40.51 o                         
  11  -5   3          0.28          3.33         3.22 o                         
  12  -5   3        291.36        308.09         9.59 o                         
  13  -5   3         84.79         86.92         8.77 o                         
  14  -5   3          3.04          4.10        12.03 o                         
 -16  -4   3        225.47        183.18        10.77 o                         
 -15  -4   3        583.60        561.22        17.82 o                         
 -14  -4   3        218.04        175.60         7.70 o                         
 -13  -4   3       1764.30       1692.07        46.74 o                         
 -12  -4   3         81.25         77.20         3.68 o                         
 -11  -4   3        223.85        203.55         5.05 o                         
 -10  -4   3       1183.07       1178.58        15.94 o                         
  -9  -4   3       2851.13       2821.05        30.56 o                         
  -8  -4   3         63.27        107.64         2.72 o                         
  -7  -4   3       7940.47       7710.72        81.35 o                         
  -6  -4   3         89.73        144.63         2.81 o                         
  -5  -4   3       1926.88       2030.83        22.53 o                         
  -4  -4   3          1.69         31.44         1.52 o                         
  -3  -4   3       7605.38       7281.10        74.85 o                         
  -2  -4   3        294.97        557.33         7.01 o                         
  -1  -4   3       7765.69       8087.32        85.03 o                         
   0  -4   3        131.00        151.94         2.87 o                         
   1  -4   3        437.02        521.48         6.11 o                         
   2  -4   3       1246.48        981.15        11.24 o                         
   3  -4   3       7870.65       7789.86        82.02 o                         
   4  -4   3       1983.58       1773.78        20.32 o                         
   5  -4   3       6739.03       6866.25        76.40 o                         
   6  -4   3        294.10        257.14         5.23 o                         
   7  -4   3        559.95        526.71         8.48 o                         
   8  -4   3       2314.25       2201.41        29.87 o                         
   9  -4   3       1157.98       1160.21        23.33 o                         
  10  -4   3         41.95         49.66         3.78 o                         
  11  -4   3       1351.74       1355.38        27.07 o                         
  12  -4   3        540.84        493.22        26.77 o                         
  13  -4   3         33.21         49.44         8.77 o                         
  14  -4   3        227.37        222.97        14.31 o                         
 -16  -3   3          8.10         18.82        11.43 o                         
 -15  -3   3          0.88         -7.42         7.42 o                         
 -14  -3   3        290.87        287.82        11.63 o                         
 -13  -3   3        415.91        383.38        21.57 o                         
 -12  -3   3        212.30        219.95         9.48 o                         
 -11  -3   3       2283.23       2187.26        29.90 o                         
 -10  -3   3        219.78        231.22         5.21 o                         
  -9  -3   3        231.78        202.15         4.87 o                         
  -8  -3   3       1848.65       1909.57        22.01 o                         
  -7  -3   3       3454.30       3295.87        38.15 o                         
  -6  -3   3          6.16          5.46         1.30 o                         
  -5  -3   3      21127.44      21002.87       220.15 o                         
  -4  -3   3         16.05          8.46         1.28 o                         
  -3  -3   3        372.88        391.97         5.04 o                         
  -2  -3   3        794.03       1009.21        11.45 o                         
  -1  -3   3      33673.70      35932.01      1202.53 o                         
   0  -3   3        369.63        280.65         4.05 o                         
   1  -3   3      28678.25      26548.14      1259.43 o                         
   2  -3   3       1085.93       1563.98        17.31 o                         
   3  -3   3        589.12        624.55         7.38 o                         
   4  -3   3       2749.80       2754.59        32.85 o                         
   5  -3   3       5858.89       5597.06        66.15 o                         
   6  -3   3         67.77         93.62         2.92 o                         
   7  -3   3       6128.94       5934.00        72.64 o                         
   8  -3   3       3422.64       3568.03        49.50 o                         
   9  -3   3        347.34        322.79         7.64 o                         
  10  -3   3        250.71        241.63         7.04 o                         
  11  -3   3        376.20        374.39        10.24 o                         
  12  -3   3          1.97          8.16         4.47 o                         
  13  -3   3        923.37        952.53        32.51 o                         
  14  -3   3        365.12        372.85        22.98 o                         
 -16  -2   3        507.96        446.88        20.85 o                         
 -15  -2   3        797.36        790.69        28.79 o                         
 -14  -2   3         28.05         27.05         4.16 o                         
 -13  -2   3        172.02        187.46        10.82 o                         
 -12  -2   3       1042.31       1001.78        22.46 o                         
 -11  -2   3       1610.27       1592.29        33.37 o                         
 -10  -2   3        317.09        395.36         7.72 o                         
  -9  -2   3       9959.97       9607.90       117.11 o                         
  -8  -2   3        155.66        121.20         3.08 o                         
  -7  -2   3       2680.13       2538.64        31.61 o                         
  -6  -2   3          3.33          9.85         1.28 o                         
  -5  -2   3       2692.95       2739.40        28.52 o                         
  -4  -2   3         34.88        146.82         2.40 o                         
  -3  -2   3      23837.84      24496.51       821.81 o                         
  -2  -2   3       1715.44       2183.73        23.24 o                         
  -1  -2   3        236.91        481.06         6.57 o                         
   0  -2   3       1669.76       1714.38        21.93 o                         
   1  -2   3        554.51        567.17         7.06 o                         
   2  -2   3        237.35        166.73         2.82 o                         
   4  -2   3        560.80        902.75        11.22 o                         
   5  -2   3         94.66         85.38         2.50 o                         
   6  -2   3       2154.26       2317.50        29.89 o                         
   7  -2   3       1813.30       1827.92        23.07 o                         
   8  -2   3        256.93        199.55         5.20 o                         
   9  -2   3       4077.29       3961.48        58.27 o                         
  10  -2   3         89.04        118.55         7.97 o                         
  11  -2   3        160.77        150.29         7.91 o                         
  12  -2   3        243.46        249.04        17.94 o                         
  13  -2   3        184.82        184.01        12.62 o                         
  14  -2   3          3.96         -2.76        13.80 o                         
  15  -2   3        465.89        487.40        37.87 o                         
 -16  -1   3        148.13        148.40        11.50 o                         
 -15  -1   3         73.31         69.43         9.39 o                         
 -14  -1   3         69.32         77.85        10.89 o                         
 -13  -1   3        709.55        737.25        26.40 o                         
 -12  -1   3         22.40         29.88         5.99 o                         
 -11  -1   3         87.43         83.27         3.94 o                         
 -10  -1   3       1549.14       1450.32        26.52 o                         
  -9  -1   3       1308.38       1337.06        22.85 o                         
  -8  -1   3        214.53        242.82         4.80 o                         
  -7  -1   3       8691.06       8394.10        95.98 o                         
  -6  -1   3       3207.28       2999.41        33.71 o                         
  -5  -1   3       1935.65       1779.42        19.17 o                         
  -4  -1   3        492.79        539.15         6.10 o                         
  -3  -1   3       4658.58       4776.68        47.94 o                         
  -2  -1   3      11991.33      14789.77       498.20 o                         
  -1  -1   3      12545.58      12993.69       438.44 o                         
   0  -1   3       3010.08       3964.21        46.68 o                         
   1  -1   3       1209.84       1359.86        16.82 o                         
   2  -1   3          2.51         24.14         1.24 o                         
   3  -1   3       3962.36       4285.04        47.60 o                         
   4  -1   3        223.66        378.35         5.18 o                         
   5  -1   3      14739.35      14153.78       171.50 o                         
   6  -1   3       1689.10       2014.62        27.05 o                         
   7  -1   3       2332.22       2234.39        28.89 o                         
   8  -1   3       2873.73       2866.46        40.03 o                         
   9  -1   3        141.85        124.68         3.85 o                         
  10  -1   3        842.25        762.78        15.15 o                         
  11  -1   3        399.21        398.29        10.92 o                         
  12  -1   3        206.44        204.68        10.52 o                         
  13  -1   3        138.00        125.26        12.63 o                         
  14  -1   3        237.13        246.31        16.10 o                         
  15  -1   3         24.14         -3.35        13.85 o                         
 -15   0   3        653.07        680.04        25.84 o                         
 -14   0   3        443.16        464.87        20.30 o                         
 -13   0   3         32.73         32.28         7.69 o                         
 -12   0   3        504.80        532.57        20.73 o                         
 -11   0   3       2427.65       2344.56        50.31 o                         
 -10   0   3         29.60         31.60         4.57 o                         
  -9   0   3       7107.83       6661.99       100.11 o                         
  -8   0   3          1.06          4.09         2.45 o                         
  -7   0   3        188.23        249.19         5.54 o                         
  -6   0   3        893.74       1115.47        16.98 o                         
  -5   0   3      10825.91      10212.81       123.95 o                         
  -4   0   3       3398.28       3699.04        41.21 o                         
  -3   0   3       2314.71       2074.27        22.05 o                         
  -2   0   3        999.75       1051.63        11.96 o                         
  -1   0   3       2242.17       2303.31        28.14 o                         
   0   0   3      13240.68      12037.99       572.21 o                         
   1   0   3      33413.72      34364.18      1162.11 o                         
   2   0   3       2975.81       3215.05        36.76 o                         
   3   0   3        963.56        939.20        11.05 o                         
   4   0   3          5.96         31.12         1.57 o                         
   5   0   3        411.19        388.18         5.30 o                         
   6   0   3          3.98          6.04         1.40 o                         
   7   0   3       5049.89       4559.20        54.10 o                         
   8   0   3        974.60       1109.39        14.54 o                         
   9   0   3       1838.58       1782.35        28.22 o                         
  10   0   3        779.59        788.49        16.66 o                         
  11   0   3         83.53         76.74         4.10 o                         
  12   0   3        517.27        506.04        12.52 o                         
  13   0   3       1104.84       1112.72        26.70 o                         
  14   0   3        408.92        361.66        19.45 o                         
  15   0   3        165.40        119.00        15.57 o                         
  16   0   3        486.11        490.71        30.21 o                         
 -15   1   3        281.30        204.20        14.24 o                         
 -14   1   3        112.02         86.67        11.35 o                         
 -13   1   3        359.44        391.20        18.02 o                         
 -12   1   3        854.89        861.82        29.01 o                         
 -11   1   3        941.26        897.97        29.35 o                         
 -10   1   3        780.25        789.07        19.81 o                         
  -9   1   3       2380.39       2345.87        35.04 o                         
  -8   1   3          1.35         10.62         2.60 o                         
  -7   1   3       9690.72       9844.75       146.93 o                         
  -6   1   3        612.91        829.67        13.08 o                         
  -5   1   3        966.12       1141.69        16.38 o                         
  -4   1   3       1291.27       1408.23        18.30 o                         
  -3   1   3      25402.52      26695.64       889.06 o                         
  -2   1   3        246.91        110.82         1.98 o                         
  -1   1   3       8297.84       7838.84       150.07 o                         
   0   1   3        522.31        887.81        11.11 o                         
   1   1   3        927.06        979.36        12.64 o                         
   2   1   3       6293.82       5942.94        69.79 o                         
   3   1   3      19244.82      19278.22       647.21 o                         
   4   1   3       1521.00       1851.22        21.50 o                         
   5   1   3      14488.82      14532.23       170.38 o                         
   6   1   3       2813.28       3213.65        38.25 o                         
   7   1   3        153.96        185.60         3.84 o                         
   8   1   3       2288.77       2109.07        27.37 o                         
   9   1   3       1483.65       1452.96        20.13 o                         
  10   1   3        474.16        492.21         8.61 o                         
  11   1   3        790.07        729.96        18.75 o                         
  12   1   3        665.65        704.96        15.74 o                         
  13   1   3          1.86          2.41         3.97 o                         
  14   1   3        864.82        898.13        43.88 o                         
  15   1   3         48.66         82.67        12.58 o                         
  16   1   3         10.68          4.47        13.95 o                         
 -15   2   3         21.05         13.89        17.56 o                         
 -14   2   3        169.11        150.11        11.32 o                         
 -13   2   3        657.66        649.20        24.24 o                         
 -12   2   3        195.50        171.68        11.10 o                         
 -11   2   3       1439.32       1399.43        36.06 o                         
 -10   2   3         17.15         23.31         3.86 o                         
  -9   2   3        336.09        279.32         7.83 o                         
  -8   2   3         50.61         79.98         4.84 o                         
  -7   2   3       2332.70       2303.46        33.99 o                         
  -6   2   3        257.66        445.67         8.09 o                         
  -5   2   3       7849.12       7805.51       111.08 o                         
  -4   2   3       1434.07       1658.71        19.40 o                         
  -3   2   3          6.11         24.26         1.15 o                         
  -2   2   3       2427.15       2943.85        30.32 o                         
  -1   2   3      34728.89      31247.72      1472.76 o                         
   0   2   3         88.48        315.46         4.51 o                         
   1   2   3      24350.28      21707.35      1028.25 o                         
   2   2   3      16128.30      15534.75       740.57 o                         
   3   2   3      12532.19      13920.93       291.72 o                         
   4   2   3       7515.52       7390.45        77.66 o                         
   5   2   3       9189.68       8810.54       110.74 o                         
   6   2   3        537.39        715.28         9.26 o                         
   7   2   3       8082.27       7845.22        95.40 o                         
   8   2   3       2342.28       2576.81        33.27 o                         
   9   2   3          4.57         14.82         2.04 o                         
  10   2   3       2032.72       1966.30        26.84 o                         
  11   2   3       2498.50       2389.25        39.18 o                         
  12   2   3        527.47        516.06        11.72 o                         
  13   2   3       1544.17       1494.97        51.21 o                         
  14   2   3        655.53        629.74        27.64 o                         
  15   2   3         60.44         53.77        12.16 o                         
  16   2   3        600.87        661.05        32.80 o                         
 -14   3   3        108.13         93.81        10.39 o                         
 -13   3   3          0.05         -6.31         9.07 o                         
 -12   3   3        504.27        498.07        22.09 o                         
 -11   3   3       1196.38       1246.97        38.58 o                         
 -10   3   3         24.20         33.83         4.21 o                         
  -9   3   3       3180.61       3015.25        54.16 o                         
  -8   3   3        363.26        382.71         9.29 o                         
  -7   3   3         72.01         84.38         3.75 o                         
  -6   3   3       1097.50       1239.95        16.56 o                         
  -5   3   3       6814.96       6573.65        77.56 o                         
  -4   3   3       1600.24       1934.79        24.07 o                         
  -3   3   3       1742.01       1227.34        13.71 o                         
  -2   3   3          2.76         23.83         1.14 o                         
  -1   3   3       1209.97       1228.80        15.35 o                         
   0   3   3       7426.50       7913.20        90.13 o                         
   1   3   3       1190.07        939.01        11.53 o                         
   2   3   3       8445.64      10330.41       146.14 o                         
   3   3   3      16229.61      15368.94       254.68 o                         
   4   3   3        360.48        529.03         6.32 o                         
   5   3   3       5878.10       6651.83        73.85 o                         
   6   3   3      11446.95      11101.49       130.45 o                         
   7   3   3       3322.08       3099.99        39.65 o                         
   8   3   3         41.71         72.40         2.50 o                         
   9   3   3       5707.83       5419.60        74.39 o                         
  10   3   3        319.75        359.43         7.11 o                         
  11   3   3        253.13        252.94         5.82 o                         
  12   3   3       1273.61       1276.10        19.94 o                         
  13   3   3        720.13        684.84        33.42 o                         
  14   3   3          5.64         -0.52         7.41 o                         
  15   3   3        321.08        319.75        15.30 o                         
  16   3   3        179.61        155.33        10.63 o                         
 -14   4   3        319.40        257.67        26.42 o                         
 -13   4   3        537.31        530.75        26.84 o                         
 -12   4   3         21.10         15.19         5.08 o                         
 -11   4   3        561.24        582.93        28.52 o                         
 -10   4   3        139.59        146.91        10.35 o                         
  -9   4   3        334.94        321.96         7.70 o                         
  -8   4   3        450.12        357.09         7.38 o                         
  -7   4   3       2770.42       2749.91        40.20 o                         
  -6   4   3       1374.35       1294.28        17.20 o                         
  -5   4   3       1502.38       1554.23        20.33 o                         
  -4   4   3        252.68        301.58         6.51 o                         
  -3   4   3       2320.00       2225.06        26.64 o                         
  -2   4   3         47.44         18.98         1.33 o                         
   0   4   3        397.51        328.19         4.58 o                         
   1   4   3       5774.05       6123.94        72.11 o                         
   2   4   3        985.30       1250.10        15.25 o                         
   3   4   3      19668.55      20563.60       430.92 o                         
   4   4   3          1.24         19.57         1.48 o                         
   5   4   3      34652.38      34354.02      1608.58 o                         
   6   4   3       1055.29       1443.59        15.44 o                         
   7   4   3        428.52        537.28         7.42 o                         
   8   4   3       3768.77       3666.28        41.32 o                         
   9   4   3       2938.51       2864.01        33.51 o                         
  10   4   3          1.38          9.56         2.48 o                         
  11   4   3        729.46        679.73        10.93 o                         
  12   4   3        636.69        635.09        12.58 o                         
  13   4   3        209.49        183.68         6.33 o                         
  14   4   3        914.78        933.31        37.80 o                         
  15   4   3          7.91         -8.89        10.15 o                         
  16   4   3          9.59         -2.45         6.76 o                         
 -14   5   3        576.98        582.81        41.65 o                         
 -13   5   3        768.62        759.76        26.91 o                         
 -12   5   3        192.65        182.26        10.38 o                         
 -11   5   3       1663.68       1566.92        65.20 o                         
 -10   5   3         92.09         85.70         4.31 o                         
  -9   5   3       1416.26       1434.04        27.55 o                         
  -8   5   3        731.68        702.31        13.21 o                         
  -7   5   3       1073.81       1116.12        15.23 o                         
  -6   5   3        105.16        179.58         4.52 o                         
  -5   5   3      13256.70      13172.13       178.70 o                         
  -4   5   3        618.04        620.79         8.25 o                         
  -3   5   3       5898.13       5779.20        66.19 o                         
  -2   5   3        544.02        670.65         8.23 o                         
  -1   5   3       2873.84       2811.30        33.53 o                         
   0   5   3          2.33          7.53         1.42 o                         
   1   5   3      18323.16      18674.55       391.61 o                         
   2   5   3       1117.46       1593.70        18.78 o                         
   3   5   3       4130.66       3925.55        42.73 o                         
   4   5   3       1260.53       1135.16        12.98 o                         
   5   5   3        138.51        226.40         4.00 o                         
   6   5   3          2.61          1.69         1.47 o                         
   7   5   3       6466.69       5827.64        63.22 o                         
   8   5   3        400.95        422.94         6.10 o                         
   9   5   3       2111.08       2177.80        25.07 o                         
  10   5   3       1867.25       1897.26        24.51 o                         
  11   5   3          7.85          3.14         2.91 o                         
  12   5   3        991.30        923.85        16.71 o                         
  13   5   3        107.38        119.68         5.21 o                         
  14   5   3        422.42        422.91        12.68 o                         
  15   5   3        108.43        107.51         9.60 o                         
  16   5   3        142.58        137.54        10.38 o                         
 -13   6   3        336.19        395.43        39.20 o                         
 -12   6   3        753.34        790.60        34.60 o                         
 -11   6   3         58.14         38.98         4.41 o                         
 -10   6   3          2.73          7.43         4.57 o                         
  -9   6   3        824.78        850.06        15.79 o                         
  -8   6   3         29.16         19.02         2.40 o                         
  -7   6   3       2224.78       2190.31        30.90 o                         
  -6   6   3        119.56        160.10         4.71 o                         
  -5   6   3        800.69        821.13        10.81 o                         
  -4   6   3        177.10        170.52         3.82 o                         
  -3   6   3       9912.71       9757.35       105.36 o                         
  -2   6   3        200.29        171.05         3.36 o                         
  -1   6   3       1978.92       1829.08        21.59 o                         
   0   6   3        662.30        686.42         8.58 o                         
   1   6   3       2252.46       2588.45        29.28 o                         
   2   6   3         20.87         27.89         2.04 o                         
   3   6   3      20507.87      20823.06       294.44 o                         
   4   6   3       7062.26       8967.12       102.41 o                         
   5   6   3       9454.44       9861.06       106.53 o                         
   6   6   3       4178.05       4428.53        47.10 o                         
   7   6   3        349.05        367.90         5.61 o                         
   8   6   3         17.78         10.13         1.83 o                         
   9   6   3       6520.94       6320.83        68.88 o                         
  10   6   3       1565.97       1576.05        18.49 o                         
  11   6   3       1388.82       1339.73        22.37 o                         
  12   6   3       1409.26       1412.96        22.50 o                         
  13   6   3        145.78        142.33         5.81 o                         
  14   6   3        923.62        933.16        22.04 o                         
  15   6   3        286.02        316.92        13.59 o                         
  16   6   3        129.50        103.35         7.03 o                         
  17   6   3        221.04        220.32        36.80 o                         
 -12   7   3        133.06        135.38        12.63 o                         
 -11   7   3        130.96        154.93        10.31 o                         
 -10   7   3        137.06        141.25         7.47 o                         
  -9   7   3         39.20         41.46         3.84 o                         
  -8   7   3        350.53        353.90         7.16 o                         
  -7   7   3       2440.36       2387.58        33.68 o                         
  -6   7   3       2711.61       2500.16        32.65 o                         
  -5   7   3       5216.49       5141.29        59.25 o                         
  -4   7   3        149.53        164.91         3.52 o                         
  -3   7   3        675.50        692.25         8.49 o                         
  -2   7   3        558.37        518.89         7.40 o                         
  -1   7   3      15830.20      16393.09       181.43 o                         
   0   7   3        459.21        416.36         6.22 o                         
   1   7   3       5377.11       5057.62        58.24 o                         
   2   7   3        229.40        325.72         5.17 o                         
   3   7   3          2.26         10.15         1.68 o                         
   4   7   3       3781.01       3874.75        43.64 o                         
   5   7   3       8178.46       8113.94        90.36 o                         
   6   7   3       1035.64       1330.72        14.71 o                         
   7   7   3       1108.43       1070.22        12.12 o                         
   8   7   3       1202.72       1285.52        15.10 o                         
   9   7   3          9.16         -1.87         1.87 o                         
  10   7   3       1308.76       1149.74        14.41 o                         
  11   7   3       1132.41       1104.65        15.34 o                         
  12   7   3        125.48        119.25         5.38 o                         
  13   7   3        184.34        184.48         8.74 o                         
  14   7   3        187.53        183.93         7.52 o                         
  15   7   3          0.19         -7.16         7.44 o                         
  16   7   3         51.56         68.77         7.16 o                         
  17   7   3         58.80         66.13         7.98 o                         
 -12   8   3         31.74         45.83        11.34 o                         
 -11   8   3        344.77        354.57        18.88 o                         
 -10   8   3          3.25         -8.07         8.07 o                         
  -9   8   3       1371.38       1319.80        29.80 o                         
  -8   8   3        373.43        392.21         8.14 o                         
  -7   8   3          0.12         -2.56         2.56 o                         
  -6   8   3        929.70        905.11        13.80 o                         
  -5   8   3       5696.59       5538.27        65.92 o                         
  -4   8   3        312.16        248.88         4.65 o                         
  -3   8   3       3071.40       3095.34        33.28 o                         
  -2   8   3        101.48         77.97         2.50 o                         
  -1   8   3         91.71        113.27         2.85 o                         
   0   8   3         83.48        149.77         5.93 o                         
   1   8   3      11750.42      11411.37       123.27 o                         
   2   8   3        247.74        423.42         5.82 o                         
   3   8   3       7425.19       7159.59        79.80 o                         
   4   8   3       1905.14       2096.35        24.18 o                         
   5   8   3        372.29        354.04         6.30 o                         
   6   8   3        724.51        630.97         7.96 o                         
   7   8   3       5387.91       5147.88        53.63 o                         
   8   8   3        683.24        750.29         9.43 o                         
   9   8   3       2405.35       2274.30        25.86 o                         
  10   8   3       2784.14       2756.00        30.14 o                         
  11   8   3        327.94        339.07         7.28 o                         
  12   8   3       1628.06       1550.73        21.34 o                         
  13   8   3        427.56        434.62        10.86 o                         
  14   8   3         95.20         76.68         5.93 o                         
  15   8   3        241.80        220.25         9.09 o                         
  16   8   3        243.54        245.70        10.65 o                         
  17   8   3          6.06         13.97         8.94 o                         
 -11   9   3         59.29         68.60         8.49 o                         
 -10   9   3        176.83        180.80        10.95 o                         
  -9   9   3        807.35        836.09        23.81 o                         
  -8   9   3        265.01        258.06         7.22 o                         
  -7   9   3       2323.88       2237.71        47.73 o                         
  -6   9   3         26.22         26.34         2.83 o                         
  -5   9   3         93.03         96.60         3.88 o                         
  -4   9   3         22.61         32.99         2.46 o                         
  -3   9   3          6.84         20.76         2.13 o                         
  -2   9   3         79.81         82.02         2.70 o                         
  -1   9   3       3280.79       3130.74        35.63 o                         
   0   9   3          9.96         23.53         2.07 o                         
   1   9   3       2846.80       2918.45        34.26 o                         
   2   9   3       1946.75       1920.13        21.22 o                         
   3   9   3       2368.76       2310.51        26.62 o                         
   4   9   3        701.39        581.85         7.81 o                         
   5   9   3       8567.72       8350.39        95.81 o                         
   6   9   3        184.12        207.01         4.34 o                         
   7   9   3         31.63         39.76         2.38 o                         
   8   9   3       1747.87       1682.64        19.65 o                         
   9   9   3        652.42        604.14         8.63 o                         
  10   9   3         51.73         35.85         3.38 o                         
  11   9   3        599.89        569.86         9.06 o                         
  12   9   3        420.20        418.61         8.84 o                         
  13   9   3         87.48         85.61         5.98 o                         
  14   9   3        422.04        441.67        11.14 o                         
  15   9   3        109.88        116.32         6.83 o                         
  16   9   3          2.29         -6.01         6.01 o                         
 -11  10   3        253.10        274.11        24.13 o                         
 -10  10   3        101.46         99.81        12.67 o                         
  -9  10   3        287.82        332.08         9.33 o                         
  -8  10   3        270.77        282.83         9.93 o                         
  -7  10   3        555.97        536.09        10.56 o                         
  -6  10   3         34.94         26.28         3.11 o                         
  -5  10   3       3402.95       3367.15        64.25 o                         
  -4  10   3        239.48        218.24         5.70 o                         
  -3  10   3       1019.99        939.03        11.59 o                         
  -2  10   3       1898.91       1774.08        23.44 o                         
  -1  10   3       4893.93       4847.32        57.89 o                         
   0  10   3          1.42          3.07         1.99 o                         
   1  10   3      10435.79      10301.69       111.42 o                         
   2  10   3       1204.22       1481.30        16.78 o                         
   3  10   3       1234.30       1142.78        13.34 o                         
   4  10   3        881.19        856.77        10.50 o                         
   5  10   3       2835.14       2776.30        31.99 o                         
   6  10   3         15.01         22.66         2.35 o                         
   7  10   3       7079.22       6759.92        77.96 o                         
   8  10   3        640.69        711.30         9.20 o                         
   9  10   3        957.39        967.86        12.40 o                         
  10  10   3       1179.97       1157.34        16.77 o                         
  11  10   3          5.34          3.35         2.61 o                         
  12  10   3          4.66         -3.62         3.62 o                         
  13  10   3        793.89        835.48        15.24 o                         
  14  10   3        633.10        617.13        12.72 o                         
  15  10   3         60.34         53.29         5.68 o                         
  16  10   3        317.51        367.39        15.40 o                         
 -10  11   3        228.12        235.02        12.60 o                         
  -9  11   3       1628.82       1756.26        34.38 o                         
  -8  11   3        133.09        139.82         5.89 o                         
  -7  11   3        928.83       1026.44        20.25 o                         
  -6  11   3          1.38          4.37         3.14 o                         
  -5  11   3        161.16        153.92         6.00 o                         
  -4  11   3         17.21         15.65         3.09 o                         
  -3  11   3       4763.59       4649.79        57.47 o                         
  -2  11   3         42.74         36.31         3.05 o                         
  -1  11   3       3572.22       3410.11        42.87 o                         
   0  11   3        600.81        554.81         8.35 o                         
   1  11   3        166.22        183.74         4.53 o                         
   2  11   3         45.80         54.08         2.76 o                         
   3  11   3       5313.62       5025.32        55.06 o                         
   4  11   3          2.99         25.51         2.43 o                         
   5  11   3        355.33        323.39         6.70 o                         
   6  11   3        667.51        653.63         9.73 o                         
   7  11   3        107.80        130.71         3.69 o                         
   8  11   3         83.77         72.65         3.28 o                         
   9  11   3       1969.82       1934.99        23.91 o                         
  10  11   3        273.98        269.35         6.73 o                         
  11  11   3        222.89        209.23         6.29 o                         
  12  11   3        388.40        366.26         8.50 o                         
  13  11   3        120.53        114.17         4.95 o                         
  14  11   3         18.93          8.90         4.63 o                         
  15  11   3        479.14        514.71        15.36 o                         
  16  11   3         72.68         64.95         9.61 o                         
  -9  12   3        103.08         97.78         6.85 o                         
  -8  12   3        370.50        385.81        12.33 o                         
  -7  12   3       1346.88       1396.47        26.45 o                         
  -6  12   3         48.93         61.39         4.61 o                         
  -5  12   3        785.31        814.10        14.91 o                         
  -4  12   3          4.04          1.26         3.48 o                         
  -3  12   3        376.93        385.49         7.65 o                         
  -2  12   3        101.21        110.84         4.76 o                         
  -1  12   3       4917.98       4885.69        62.60 o                         
   0  12   3        211.62        200.46         6.64 o                         
   1  12   3       1516.25       1387.05        19.44 o                         
   2  12   3       1718.78       1610.19        23.62 o                         
   3  12   3        230.20        206.03         6.46 o                         
   4  12   3          0.15         -2.47         2.47 o                         
   5  12   3       4129.71       3862.24        54.53 o                         
   6  12   3        965.84       1010.68        14.90 o                         
   7  12   3        402.46        407.44         7.69 o                         
   8  12   3       1070.97       1105.94        15.87 o                         
   9  12   3         81.85         64.85         3.72 o                         
  10  12   3        220.55        200.39         5.63 o                         
  11  12   3       1308.07       1302.84        22.55 o                         
  12  12   3        150.16        139.01         4.84 o                         
  13  12   3        189.86        181.33         7.23 o                         
  14  12   3        323.21        323.97        11.08 o                         
  15  12   3          9.71         -1.68         5.34 o                         
  16  12   3         86.38         79.28         8.96 o                         
  -8  13   3          0.04         -0.71         6.64 o                         
  -7  13   3         50.14         35.44         5.99 o                         
  -6  13   3         10.30         -2.68         3.90 o                         
  -5  13   3        734.68        730.85        13.87 o                         
  -4  13   3          3.06         -3.56         3.56 o                         
  -3  13   3       2292.18       2316.41        33.32 o                         
  -2  13   3         36.26         42.33         4.09 o                         
  -1  13   3         97.03         84.15         4.10 o                         
   0  13   3          7.85          8.70         3.17 o                         
   1  13   3       2056.59       2047.22        29.80 o                         
   2  13   3         46.88         16.23         3.75 o                         
   3  13   3        751.55        730.76        11.01 o                         
   4  13   3        495.93        437.93         8.62 o                         
   5  13   3          0.17         -2.69         2.69 o                         
   6  13   3        212.27        210.58         6.36 o                         
   7  13   3       1566.60       1516.39        21.26 o                         
   8  13   3         58.77         69.65         4.08 o                         
   9  13   3        198.85        228.94         6.81 o                         
  10  13   3          2.48         -3.34         3.34 o                         
  11  13   3          1.10         -1.08         3.34 o                         
  12  13   3        108.74         97.45         4.24 o                         
  13  13   3        305.64        314.79        12.45 o                         
  14  13   3         89.60         61.91         7.01 o                         
  15  13   3        212.97        182.30        10.51 o                         
  16  13   3        119.57         93.34        10.47 o                         
  -7  14   3        692.92        744.16        22.06 o                         
  -6  14   3         26.36         14.38         6.21 o                         
  -5  14   3         58.96         50.72         6.30 o                         
  -4  14   3         30.81         28.27         3.86 o                         
  -3  14   3        745.46        753.55        15.69 o                         
  -2  14   3        203.78        209.19         6.05 o                         
  -1  14   3       1994.29       1965.50        30.81 o                         
   0  14   3         13.60         12.93         3.44 o                         
   1  14   3        344.98        341.84         7.41 o                         
   2  14   3         38.75         35.61         3.77 o                         
   3  14   3       2424.19       2383.96        36.14 o                         
   4  14   3         15.32         16.39         3.25 o                         
   5  14   3       2073.51       2096.66        29.65 o                         
   6  14   3        681.11        710.61        12.81 o                         
   7  14   3        736.33        685.68        13.15 o                         
   8  14   3        671.35        681.17        12.81 o                         
   9  14   3        665.80        679.71        12.27 o                         
  10  14   3         27.34         21.68         4.02 o                         
  11  14   3        250.22        234.22         6.94 o                         
  12  14   3        599.97        586.35        17.29 o                         
  13  14   3          6.89         11.81         4.30 o                         
  14  14   3        360.13        394.44        16.80 o                         
  15  14   3         16.54         29.81         9.42 o                         
  -6  15   3          1.59         -0.29         6.43 o                         
  -5  15   3       1116.04       1217.19        28.45 o                         
  -4  15   3         72.49         65.54         6.17 o                         
  -3  15   3        166.45        149.61         5.96 o                         
  -2  15   3         20.59         30.32         4.36 o                         
  -1  15   3        581.81        598.45        13.29 o                         
   0  15   3          5.67         -3.98         3.98 o                         
   1  15   3        885.51        869.28        17.67 o                         
   2  15   3        199.33        190.50         6.64 o                         
   3  15   3         32.86         23.89         3.85 o                         
   4  15   3         27.84         73.32         4.96 o                         
   5  15   3       1648.63       1672.02        23.51 o                         
   6  15   3          5.06          1.67         4.30 o                         
   7  15   3       1135.28       1182.19        19.83 o                         
   8  15   3         44.02         46.19         5.01 o                         
   9  15   3        156.43        148.09         6.51 o                         
  10  15   3        526.59        555.24        12.49 o                         
  11  15   3        178.22        180.30         7.25 o                         
  12  15   3          1.58          6.65         4.28 o                         
  13  15   3        376.17        402.73        12.16 o                         
  14  15   3        135.73        126.41         8.58 o                         
  15  15   3         35.63         31.08         8.68 o                         
  -5  16   3        303.75        320.65        16.79 o                         
  -4  16   3         36.21         17.12         5.68 o                         
  -3  16   3       1341.43       1415.25        29.71 o                         
  -2  16   3        194.55        176.32         6.48 o                         
  -1  16   3        380.06        377.44         9.75 o                         
   0  16   3         64.15         76.95         5.30 o                         
   1  16   3        631.44        645.16        18.37 o                         
   2  16   3          3.24         -4.32         4.32 o                         
   3  16   3       1408.66       1456.10        25.26 o                         
   4  16   3        129.87        155.47         6.49 o                         
   5  16   3        261.85        244.42         9.70 o                         
   6  16   3        216.19        233.49         7.32 o                         
   7  16   3        517.40        547.67        12.62 o                         
   8  16   3         23.39          9.01         4.91 o                         
   9  16   3       1013.24       1095.40        21.73 o                         
  10  16   3        558.01        598.20        13.21 o                         
  11  16   3        581.57        628.25        15.31 o                         
  12  16   3        467.65        534.72        20.64 o                         
  13  16   3         53.26         84.57         7.28 o                         
  14  16   3          1.47         -5.79         6.52 o                         
  -3  17   3         45.99         57.16         8.55 o                         
  -2  17   3         10.49         12.24         5.83 o                         
  -1  17   3        961.90        985.72        19.58 o                         
   0  17   3         58.85         28.96         6.87 o                         
   1  17   3        576.68        528.88        19.12 o                         
   2  17   3         38.07         54.37         5.06 o                         
   3  17   3         37.76         45.33         5.28 o                         
   4  17   3          0.41         -3.54         4.57 o                         
   5  17   3       1085.10       1102.26        19.26 o                         
   6  17   3          9.69          2.75         4.16 o                         
   7  17   3          5.30          6.10         4.35 o                         
   8  17   3        137.84        143.67         6.82 o                         
   9  17   3        158.20        149.67         6.97 o                         
  10  17   3         45.92         57.94         5.98 o                         
  11  17   3        502.36        553.03        15.50 o                         
  12  17   3        254.87        227.79        14.32 o                         
  13  17   3         67.78         72.25         8.11 o                         
  -2  18   3          1.57          0.54         6.21 o                         
  -1  18   3         33.95         26.64         6.04 o                         
   0  18   3         73.65         56.20         7.78 o                         
   1  18   3        797.56        815.78        18.93 o                         
   2  18   3        228.60        232.04        10.94 o                         
   3  18   3        364.45        368.57        12.83 o                         
   4  18   3        562.66        579.18        14.60 o                         
   5  18   3          0.06         -5.25         5.25 o                         
   6  18   3         31.42         32.19         6.00 o                         
   7  18   3        576.02        632.13        14.34 o                         
   8  18   3        131.67        113.78         5.83 o                         
   9  18   3        112.14        108.52         5.96 o                         
  10  18   3        210.33        195.33         8.02 o                         
  11  18   3         22.26         36.16         7.64 o                         
  12  18   3         82.05        110.90         8.58 o                         
   0  19   3          6.05          7.49         5.89 o                         
   1  19   3         18.18         14.41        10.46 o                         
   2  19   3         17.19          7.91         6.37 o                         
   3  19   3        959.69       1043.34        22.80 o                         
   4  19   3          3.54         -3.65         5.34 o                         
   5  19   3        413.33        438.25        13.22 o                         
   6  19   3        158.29        149.65         8.13 o                         
   7  19   3         62.81         67.56         6.38 o                         
   8  19   3         62.35         94.06         8.13 o                         
   9  19   3        569.84        661.34        16.38 o                         
  10  19   3         27.71         11.31         5.96 o                         
  11  19   3        217.82        248.08         9.68 o                         
   4  20   3          0.20         11.78         6.11 o                         
   5  20   3        323.90        294.67        16.32 o                         
   6  20   3          0.88         -5.47         6.07 o                         
   7  20   3        202.87        177.71         9.18 o                         
   8  20   3        320.48        255.90        28.91 o                         
  -9 -19   4          2.84          2.09         6.85 o                         
  -8 -19   4          7.93         -1.86         6.92 o                         
  -7 -19   4        203.38        194.35        10.36 o                         
  -6 -19   4        499.84        520.36        16.80 o                         
  -5 -19   4        112.62         96.41         8.35 o                         
  -4 -19   4        461.69        475.67        14.78 o                         
  -3 -19   4         19.10         22.41         6.49 o                         
  -2 -19   4          7.70         11.01         6.37 o                         
 -11 -18   4         78.80         77.41        11.68 o                         
 -10 -18   4        168.03        153.55         9.78 o                         
  -9 -18   4         98.87         86.60         7.41 o                         
  -8 -18   4        513.79        521.88        15.33 o                         
  -7 -18   4          4.16          5.71         6.09 o                         
  -6 -18   4         98.33         91.17         7.71 o                         
  -5 -18   4          8.39         -1.95         5.99 o                         
  -4 -18   4         78.53         57.48         6.64 o                         
  -3 -18   4          0.87          5.06         5.66 o                         
  -2 -18   4        608.15        651.94        15.93 o                         
  -1 -18   4         22.44         23.40         6.35 o                         
   0 -18   4         56.45         62.95         7.25 o                         
   1 -18   4         36.95         30.95         7.79 o                         
 -12 -17   4        312.59        355.85        17.34 o                         
 -11 -17   4          0.25         -4.47         6.64 o                         
 -10 -17   4        168.71        161.50         8.98 o                         
  -9 -17   4        150.76        159.31         8.22 o                         
  -8 -17   4        453.86        453.38        14.12 o                         
  -7 -17   4        398.59        421.93        13.71 o                         
  -6 -17   4       1003.08       1041.43        21.78 o                         
  -5 -17   4         51.64         43.64         6.25 o                         
  -4 -17   4        542.90        567.72        15.02 o                         
  -3 -17   4          1.74          2.08         5.53 o                         
  -2 -17   4        241.71        229.15         9.01 o                         
  -1 -17   4         58.20         58.58         5.90 o                         
   0 -17   4       2642.54       2778.26        50.06 o                         
   1 -17   4          9.92          7.34         6.65 o                         
   2 -17   4        461.58        451.52        19.19 o                         
   3 -17   4         38.02         28.45         8.06 o                         
 -13 -16   4        143.90        147.22        10.34 o                         
 -12 -16   4        241.48        221.99        17.59 o                         
 -11 -16   4         85.17         83.63         7.33 o                         
 -10 -16   4        496.50        510.11        15.52 o                         
  -9 -16   4         72.58         40.93         6.28 o                         
  -8 -16   4        928.22       1039.45        23.25 o                         
  -7 -16   4         17.90         24.97         6.58 o                         
  -6 -16   4        170.34        164.47         7.87 o                         
  -5 -16   4         25.47         15.52         5.61 o                         
  -4 -16   4       1260.24       1305.04        24.81 o                         
  -3 -16   4          5.39          7.32         5.41 o                         
  -2 -16   4        318.22        316.12        10.14 o                         
  -1 -16   4          0.08         -4.98         4.98 o                         
   0 -16   4        200.71        199.81         8.37 o                         
   1 -16   4          6.91         -2.65         5.18 o                         
   2 -16   4        960.24       1005.49        22.84 o                         
   3 -16   4          8.90         -3.94         6.57 o                         
   4 -16   4        290.10        312.51        16.31 o                         
 -14 -15   4        195.86        198.72        10.34 o                         
 -13 -15   4        122.45        100.20         8.03 o                         
 -12 -15   4        188.71        205.34         8.73 o                         
 -11 -15   4        385.95        414.98        12.72 o                         
 -10 -15   4         98.48        106.46         6.70 o                         
  -9 -15   4        512.22        574.26        14.87 o                         
  -8 -15   4       1491.45       1580.79        28.05 o                         
  -7 -15   4        104.73        108.68         7.21 o                         
  -6 -15   4       1951.90       1957.22        36.55 o                         
  -5 -15   4          0.18         -5.33         5.33 o                         
  -4 -15   4         22.43          7.94         5.49 o                         
  -3 -15   4         58.18         56.12         5.70 o                         
  -2 -15   4       2228.97       2258.16        38.95 o                         
  -1 -15   4        189.37        185.29         7.13 o                         
   0 -15   4       1031.01       1013.18        19.81 o                         
   1 -15   4         48.55         49.70         6.53 o                         
   2 -15   4          4.74          3.70         4.02 o                         
   3 -15   4        291.19        309.27         9.03 o                         
   4 -15   4        675.62        688.43        19.23 o                         
   5 -15   4         29.85         15.29         8.18 o                         
 -15 -14   4         11.44         25.19         8.25 o                         
 -14 -14   4         32.89         20.63         5.78 o                         
 -13 -14   4        125.44        113.35         6.52 o                         
 -12 -14   4        395.73        397.23        12.39 o                         
 -11 -14   4        287.91        236.10         8.59 o                         
 -10 -14   4        735.72        763.36        16.26 o                         
  -9 -14   4          0.07         -2.98         5.08 o                         
  -8 -14   4          0.10         -4.38         5.41 o                         
  -7 -14   4        513.68        539.67        12.97 o                         
  -6 -14   4        962.69        940.30        17.98 o                         
  -5 -14   4         13.17          9.67         5.06 o                         
  -4 -14   4        818.72        882.08        17.02 o                         
  -3 -14   4          8.94          9.15         3.93 o                         
  -2 -14   4        119.04        112.87         5.38 o                         
  -1 -14   4         28.11         23.98         3.73 o                         
   0 -14   4       1782.75       1787.97        31.37 o                         
   1 -14   4         62.93         61.09         4.17 o                         
   2 -14   4        904.67        882.51        14.58 o                         
   3 -14   4          7.50          3.94         3.56 o                         
   4 -14   4          2.05          4.80         4.53 o                         
   5 -14   4        132.32        130.53         8.06 o                         
   6 -14   4        556.90        585.93        19.80 o                         
   7 -14   4         10.48         -1.46         6.50 o                         
 -15 -13   4         27.69         19.05         8.33 o                         
 -14 -13   4        308.07        360.66        14.94 o                         
 -13 -13   4         45.18         47.75         4.43 o                         
 -12 -13   4         33.61         33.59         4.78 o                         
 -11 -13   4        426.04        445.21        12.27 o                         
 -10 -13   4       1144.19       1169.96        21.17 o                         
  -9 -13   4        254.83        278.93         8.82 o                         
  -8 -13   4       2373.40       2510.56        38.46 o                         
  -7 -13   4         43.93         31.68         4.92 o                         
  -6 -13   4         22.75         21.41         4.62 o                         
  -5 -13   4        795.79        818.70        17.88 o                         
  -4 -13   4       2344.40       2316.98        40.67 o                         
  -3 -13   4          4.44          1.86         3.10 o                         
  -2 -13   4       2826.08       2863.79        42.80 o                         
  -1 -13   4        389.79        385.54         7.87 o                         
   0 -13   4        299.66        318.66         7.25 o                         
   1 -13   4         20.47         24.84         3.55 o                         
   2 -13   4        782.91        806.16        13.53 o                         
   3 -13   4          0.33          1.90         3.07 o                         
   4 -13   4        900.51        894.36        16.79 o                         
   5 -13   4        280.30        287.91         9.43 o                         
   6 -13   4        454.43        431.95        14.98 o                         
   7 -13   4        136.42        154.36         9.89 o                         
   8 -13   4         98.72         79.08         9.11 o                         
 -15 -12   4        303.91        333.50        16.02 o                         
 -14 -12   4        210.94        194.10         9.65 o                         
 -13 -12   4        114.54         92.90         4.94 o                         
 -12 -12   4       1640.62       1649.37        25.77 o                         
 -11 -12   4         77.05         77.32         4.88 o                         
 -10 -12   4        364.44        366.21         9.77 o                         
  -9 -12   4        252.01        274.11         8.60 o                         
  -8 -12   4        340.29        327.59         8.61 o                         
  -7 -12   4          8.33         11.52         3.68 o                         
  -6 -12   4         81.60         93.32         4.36 o                         
  -5 -12   4         88.41         76.37         4.06 o                         
  -4 -12   4        270.08        236.51         5.63 o                         
  -3 -12   4         88.84         98.26         3.95 o                         
  -2 -12   4        301.31        308.64         6.75 o                         
  -1 -12   4        443.62        381.04         8.77 o                         
   0 -12   4       5029.02       4743.04        63.36 o                         
   1 -12   4         61.08         75.71         3.69 o                         
   2 -12   4        148.68        123.18         4.45 o                         
   3 -12   4          4.51         -0.33         3.01 o                         
   4 -12   4        629.29        623.69        12.10 o                         
   5 -12   4         46.08         44.71         3.97 o                         
   6 -12   4       1131.65       1183.07        21.83 o                         
   7 -12   4        643.77        632.52        17.36 o                         
   8 -12   4        193.56        173.26         9.26 o                         
   9 -12   4        187.56        191.70        11.26 o                         
 -16 -11   4        120.52        112.49         9.06 o                         
 -15 -11   4          8.35          3.89         6.99 o                         
 -14 -11   4          0.26          8.87        11.23 o                         
 -13 -11   4       1163.81       1221.75        21.75 o                         
 -12 -11   4        378.35        380.91         8.74 o                         
 -11 -11   4        463.48        491.26        12.45 o                         
 -10 -11   4       2360.07       2370.67        33.20 o                         
  -9 -11   4        253.12        223.33         6.18 o                         
  -8 -11   4       1336.87       1361.68        20.20 o                         
  -7 -11   4        129.25        114.88         4.11 o                         
  -6 -11   4        547.92        481.61         9.20 o                         
  -5 -11   4          2.02          7.79         2.66 o                         
  -4 -11   4       9559.57       9230.96       115.90 o                         
  -3 -11   4       1089.33       1147.78        16.76 o                         
  -2 -11   4       1227.90       1205.44        14.25 o                         
  -1 -11   4        342.04        292.25         6.15 o                         
   0 -11   4       1279.75       1153.91        14.51 o                         
   1 -11   4        336.24        293.25         6.33 o                         
   2 -11   4       5696.94       5505.84        70.41 o                         
   3 -11   4        564.45        572.50        10.40 o                         
   4 -11   4       1115.92       1186.64        19.37 o                         
   5 -11   4        350.87        381.37         9.02 o                         
   6 -11   4        231.61        228.43        11.22 o                         
   7 -11   4        268.24        298.34         9.04 o                         
   8 -11   4        828.75        881.10        20.15 o                         
   9 -11   4        325.67        358.31        15.05 o                         
  10 -11   4        110.62         82.61         7.16 o                         
 -16 -10   4          3.03         -3.46         7.91 o                         
 -15 -10   4        172.61        147.01         9.08 o                         
 -14 -10   4        426.50        430.18        14.58 o                         
 -13 -10   4         24.37         15.29         3.70 o                         
 -12 -10   4        326.18        330.72         8.90 o                         
 -11 -10   4        220.92        222.30         5.51 o                         
 -10 -10   4        231.15        212.96         6.15 o                         
  -9 -10   4        166.35        182.79         5.51 o                         
  -8 -10   4       2428.92       2406.35        33.18 o                         
  -7 -10   4        208.07        173.97         4.48 o                         
  -6 -10   4       1834.40       1672.64        26.57 o                         
  -5 -10   4        259.85        252.72         5.55 o                         
  -4 -10   4        340.36        288.95         5.68 o                         
  -3 -10   4        478.71        507.94         8.33 o                         
  -2 -10   4       8551.54       8241.45        87.14 o                         
  -1 -10   4        232.82        247.23         4.93 o                         
   0 -10   4         11.69         25.06         2.38 o                         
   1 -10   4       1237.21       1085.44        12.97 o                         
   2 -10   4        539.35        553.11         8.71 o                         
   3 -10   4        773.06        740.70        10.20 o                         
   4 -10   4       3443.41       3288.89        41.20 o                         
   5 -10   4       1697.85       1858.19        29.72 o                         
   6 -10   4       1185.70       1208.45        20.50 o                         
   7 -10   4        485.91        483.58         9.69 o                         
   8 -10   4         22.66         23.48         4.36 o                         
   9 -10   4          8.64          4.22         4.64 o                         
  10 -10   4        981.88       1032.28        24.03 o                         
 -16  -9   4        173.71        177.08        11.17 o                         
 -15  -9   4        186.58        178.23         8.55 o                         
 -14  -9   4        115.29        102.30         5.18 o                         
 -13  -9   4        342.79        343.11         9.35 o                         
 -12  -9   4       1139.04       1124.50        17.55 o                         
 -11  -9   4          0.64         -2.90         2.90 o                         
 -10  -9   4       1380.74       1335.87        16.93 o                         
  -9  -9   4       1898.97       1680.81        21.47 o                         
  -8  -9   4          0.38         -2.34         2.42 o                         
  -7  -9   4        559.91        594.34         8.90 o                         
  -6  -9   4       4937.41       4818.44        60.14 o                         
  -5  -9   4         89.65         53.96         2.67 o                         
  -4  -9   4       4436.87       4348.79        50.51 o                         
  -3  -9   4       1004.26       1038.24        12.65 o                         
  -2  -9   4        325.59        320.94         7.07 o                         
  -1  -9   4         87.40         58.47         2.46 o                         
   0  -9   4       6913.81       6690.90        72.79 o                         
   1  -9   4         67.75        110.05         2.98 o                         
   2  -9   4        590.21        673.57         9.70 o                         
   3  -9   4        556.49        575.43         8.21 o                         
   4  -9   4         17.56         26.04         2.26 o                         
   5  -9   4        942.08        897.71        12.88 o                         
   6  -9   4       1422.51       1440.78        26.80 o                         
   7  -9   4         11.39         17.38         3.67 o                         
   8  -9   4        631.17        627.03        13.06 o                         
   9  -9   4        213.32        206.74         9.30 o                         
  10  -9   4         54.63         56.46         4.44 o                         
  11  -9   4         59.33         59.21         9.14 o                         
 -16  -8   4        278.36        265.45        16.86 o                         
 -15  -8   4        116.23        105.34         6.42 o                         
 -14  -8   4        412.63        445.40        12.38 o                         
 -13  -8   4        237.53        204.22         6.48 o                         
 -12  -8   4        109.57         93.28         3.72 o                         
 -11  -8   4        374.47        396.89         9.36 o                         
 -10  -8   4        215.60        214.88         4.64 o                         
  -9  -8   4         80.85         69.53         2.82 o                         
  -8  -8   4       3745.61       3558.46        41.68 o                         
  -7  -8   4        257.55        235.86         5.04 o                         
  -6  -8   4         18.08         17.84         2.22 o                         
  -5  -8   4        780.25        905.81        12.08 o                         
  -4  -8   4       6655.22       6161.66        71.05 o                         
  -3  -8   4        418.85        544.98         7.90 o                         
  -2  -8   4       8693.87       8666.41        99.36 o                         
  -1  -8   4        347.84        328.45         5.46 o                         
   0  -8   4        191.23        226.63         4.37 o                         
   1  -8   4        515.78        482.45         6.64 o                         
   2  -8   4       5419.66       5410.35        59.07 o                         
   3  -8   4       1038.61       1020.39        12.02 o                         
   4  -8   4       8031.72       7894.25        83.52 o                         
   5  -8   4        370.22        399.89         7.01 o                         
   6  -8   4        214.04        186.70         5.50 o                         
   7  -8   4       1081.33       1055.95        18.23 o                         
   8  -8   4        463.37        450.17        14.92 o                         
   9  -8   4          1.12         -3.24         3.24 o                         
  10  -8   4       1094.66       1068.70        20.79 o                         
  11  -8   4        476.22        504.98        17.90 o                         
  12  -8   4        265.15        257.30        19.32 o                         
 -16  -7   4          2.76         -2.27         5.32 o                         
 -15  -7   4        640.79        632.03        14.64 o                         
 -14  -7   4       1008.12        938.77        18.84 o                         
 -13  -7   4        321.64        306.36         9.00 o                         
 -12  -7   4       3481.79       3452.47        59.46 o                         
 -11  -7   4          6.33          0.52         2.57 o                         
 -10  -7   4         29.03         19.58         2.55 o                         
  -9  -7   4         20.75         26.56         2.06 o                         
  -8  -7   4       4505.86       4532.78        48.59 o                         
  -7  -7   4        571.56        745.59         9.42 o                         
  -6  -7   4       4982.80       4772.40        55.25 o                         
  -5  -7   4          3.98          8.62         1.91 o                         
  -4  -7   4       1676.60       1599.65        17.81 o                         
  -3  -7   4          4.21         11.64         1.89 o                         
  -2  -7   4       6607.08       6486.62        76.79 o                         
  -1  -7   4         21.86         -0.52         1.60 o                         
   0  -7   4       8284.52       8448.22        91.52 o                         
   1  -7   4         18.53         56.95         2.13 o                         
   2  -7   4       3497.93       3629.34        39.86 o                         
   3  -7   4       1166.88       1142.83        13.10 o                         
   4  -7   4        982.16       1005.63        11.98 o                         
   5  -7   4        545.35        546.59         8.17 o                         
   6  -7   4       4137.42       3996.79        49.57 o                         
   7  -7   4        337.99        379.53         9.03 o                         
   8  -7   4        110.17        104.23         4.35 o                         
   9  -7   4       1067.81       1076.61        31.58 o                         
  10  -7   4        319.52        326.77        14.37 o                         
  11  -7   4          4.40         14.17         5.86 o                         
  12  -7   4        733.47        749.63        22.35 o                         
 -16  -6   4        216.29        214.59        12.76 o                         
 -15  -6   4          7.98         -1.21         4.51 o                         
 -14  -6   4         79.11         93.70         5.17 o                         
 -13  -6   4       1640.60       1612.34        38.34 o                         
 -12  -6   4        310.44        294.65         8.98 o                         
 -11  -6   4        134.89        140.31         4.04 o                         
 -10  -6   4       1456.00       1396.26        16.37 o                         
  -9  -6   4        235.49        209.93         4.50 o                         
  -8  -6   4        226.81        263.96         4.32 o                         
  -7  -6   4       1882.16       1947.37        21.43 o                         
  -6  -6   4       2033.23       1855.54        20.42 o                         
  -5  -6   4          9.84         37.93         1.98 o                         
  -4  -6   4      10295.78      10099.01       106.37 o                         
  -3  -6   4        167.20        109.16         3.45 o                         
  -2  -6   4         76.03        254.13         5.68 o                         
  -1  -6   4        548.99        728.26         9.21 o                         
   0  -6   4       4498.57       4302.30        46.93 o                         
   1  -6   4       4101.04       4728.42        50.21 o                         
   2  -6   4      15312.03      15300.90       160.62 o                         
   3  -6   4       1890.96       2286.81        24.20 o                         
   4  -6   4       2016.53       2102.07        24.06 o                         
   5  -6   4       1269.32       1207.02        14.49 o                         
   6  -6   4       2193.45       2148.74        24.18 o                         
   7  -6   4          1.76         -1.14         2.61 o                         
   8  -6   4       3070.22       2940.35        43.18 o                         
   9  -6   4        556.61        599.71        10.77 o                         
  10  -6   4        283.09        258.74         9.32 o                         
  11  -6   4       1220.58       1211.66        49.28 o                         
  12  -6   4         52.81         69.76         7.93 o                         
  13  -6   4         42.12         36.20         9.16 o                         
 -16  -5   4        124.42        102.37         8.02 o                         
 -15  -5   4        403.66        394.55        17.38 o                         
 -14  -5   4        639.86        666.10        22.20 o                         
 -13  -5   4         56.13         43.40         3.58 o                         
 -12  -5   4        279.85        310.24         7.03 o                         
 -11  -5   4        271.76        289.95         6.61 o                         
 -10  -5   4        499.86        555.36         7.93 o                         
  -9  -5   4        791.52        856.41        10.32 o                         
  -8  -5   4       5958.39       5880.21        60.89 o                         
  -7  -5   4        459.32        481.30         5.86 o                         
  -6  -5   4       7359.68       7314.16        75.47 o                         
  -5  -5   4       2639.48       2978.21        33.71 o                         
  -4  -5   4        727.63        580.39         8.26 o                         
  -3  -5   4          5.56         10.84         1.55 o                         
  -2  -5   4       9946.37       9515.55       108.61 o                         
  -1  -5   4       2524.77       2627.99        29.72 o                         
   0  -5   4       2332.79       2222.15        24.59 o                         
   1  -5   4       1479.67       1562.54        16.70 o                         
   2  -5   4        331.12        250.60         4.04 o                         
   3  -5   4        382.73        312.32         4.56 o                         
   4  -5   4       6709.10       6212.97        69.34 o                         
   5  -5   4        326.53        440.27         6.41 o                         
   6  -5   4       1172.30       1153.81        15.23 o                         
   7  -5   4       2777.66       2753.18        35.83 o                         
   8  -5   4        708.36        728.50        11.33 o                         
   9  -5   4        123.79        126.60         4.31 o                         
  10  -5   4       1871.23       1835.48        63.25 o                         
  11  -5   4         54.80         74.18         4.72 o                         
  12  -5   4         79.43         77.82         5.69 o                         
  13  -5   4        427.31        460.66        16.75 o                         
 -16  -4   4         38.43         30.08         8.73 o                         
 -15  -4   4        316.32        332.88        20.33 o                         
 -14  -4   4        162.02        126.77         6.06 o                         
 -13  -4   4          6.65         12.89         4.26 o                         
 -12  -4   4        588.13        569.91         9.93 o                         
 -11  -4   4         87.01         61.57         3.29 o                         
 -10  -4   4       2195.05       2155.23        26.59 o                         
  -9  -4   4       1827.16       1679.26        19.70 o                         
  -8  -4   4       1042.02       1018.52        11.74 o                         
  -7  -4   4        478.62        665.06         8.05 o                         
  -6  -4   4      14439.90      14680.54       143.79 o                         
  -5  -4   4         47.90        117.14         3.06 o                         
  -4  -4   4      11932.47      12660.30       136.46 o                         
  -3  -4   4         17.24         20.94         1.57 o                         
  -2  -4   4       5812.41       5919.05        64.10 o                         
  -1  -4   4        119.75        184.84         3.34 o                         
   0  -4   4      22117.16      22689.78       769.45 o                         
   1  -4   4       1356.26       2096.19        22.55 o                         
   2  -4   4      21316.34      22565.60       610.80 o                         
   3  -4   4       2916.63       3161.32        33.71 o                         
   4  -4   4         80.22         61.38         2.05 o                         
   5  -4   4        406.16        383.15         5.83 o                         
   6  -4   4       3889.35       3756.64        43.59 o                         
   7  -4   4       1364.18       1496.20        20.89 o                         
   8  -4   4       3963.57       3779.56        48.64 o                         
   9  -4   4       1921.99       1887.29        29.55 o                         
  10  -4   4          1.37          3.55         3.22 o                         
  11  -4   4        391.95        401.04        13.74 o                         
  12  -4   4        461.43        475.56        13.98 o                         
  13  -4   4         19.26         15.03         5.97 o                         
  14  -4   4          0.76          9.92         9.19 o                         
 -16  -3   4        595.04        648.72        32.83 o                         
 -15  -3   4        133.21        137.56         9.03 o                         
 -14  -3   4        357.46        345.11        15.16 o                         
 -13  -3   4        273.34        270.93        10.30 o                         
 -12  -3   4          5.92         14.97         3.73 o                         
 -11  -3   4        606.12        650.20        11.79 o                         
 -10  -3   4       4018.60       3787.69        48.69 o                         
  -9  -3   4        197.04        214.49         4.71 o                         
  -8  -3   4       6509.62       6263.89        74.17 o                         
  -7  -3   4          7.80         29.91         1.73 o                         
  -6  -3   4        455.66        569.48         6.89 o                         
  -5  -3   4       1231.09       1189.85        13.18 o                         
  -4  -3   4       7574.72       7403.97        79.99 o                         
  -3  -3   4        681.62       1122.97        12.74 o                         
  -2  -3   4       5915.54       5632.44        66.42 o                         
  -1  -3   4        183.07        196.13         3.38 o                         
   0  -3   4         10.06         33.48         1.59 o                         
   1  -3   4       1727.58       1791.94        19.81 o                         
   3  -3   4        126.44        320.83         4.42 o                         
   4  -3   4       4313.15       4119.39        47.41 o                         
   5  -3   4       2174.23       2587.53        31.01 o                         
   6  -3   4       1658.08       1804.54        24.54 o                         
   7  -3   4        183.74        145.95         4.01 o                         
   8  -3   4       3028.14       2943.34        41.00 o                         
   9  -3   4        232.18        251.85         6.79 o                         
  10  -3   4        891.00        879.04        17.17 o                         
  11  -3   4        701.65        709.71        14.65 o                         
  12  -3   4          6.77         14.88         3.75 o                         
  13  -3   4         25.66         21.84         5.21 o                         
  14  -3   4        153.00        162.13        18.40 o                         
 -16  -2   4         15.17          2.95         8.08 o                         
 -15  -2   4        260.78        241.55        15.27 o                         
 -14  -2   4        281.36        258.72        12.67 o                         
 -13  -2   4         41.02         44.45         4.72 o                         
 -12  -2   4        706.00        754.93        17.80 o                         
 -11  -2   4        101.96         92.66         5.97 o                         
 -10  -2   4        148.08        125.52         3.96 o                         
  -9  -2   4       2071.04       2271.77        28.69 o                         
  -8  -2   4       4340.64       4293.52        52.83 o                         
  -7  -2   4       2049.56       2477.63        29.85 o                         
  -6  -2   4      10287.60      10078.20       108.71 o                         
  -5  -2   4       4211.95       5129.90        54.21 o                         
  -4  -2   4        661.21        761.52         8.43 o                         
  -3  -2   4       1034.91       1218.36        13.64 o                         
  -2  -2   4      20670.79      21031.59       708.86 o                         
  -1  -2   4       4302.52       3592.54        47.16 o                         
   0  -2   4      76178.10      82686.39      2747.27 o                         
   1  -2   4       2094.66       2309.22        26.71 o                         
   2  -2   4       1013.11        876.80        10.28 o                         
   3  -2   4        386.03        378.86         5.01 o                         
   4  -2   4       6258.56       5871.79        67.17 o                         
   5  -2   4        107.98         84.00         2.34 o                         
   6  -2   4      12185.54      12266.30       160.05 o                         
   7  -2   4        835.52        925.38        12.88 o                         
   8  -2   4        101.44         95.92         2.95 o                         
   9  -2   4       3793.27       3695.28        51.72 o                         
  10  -2   4        655.88        662.77        13.51 o                         
  11  -2   4        160.35        158.20        10.07 o                         
  12  -2   4        352.96        318.24        11.17 o                         
  13  -2   4        437.39        423.93        15.13 o                         
  14  -2   4         64.83         45.39         7.68 o                         
  15  -2   4        378.73        384.07        37.24 o                         
 -16  -1   4        396.55        411.30        25.07 o                         
 -15  -1   4          0.86         -0.74         7.57 o                         
 -14  -1   4         21.13         23.30         7.63 o                         
 -13  -1   4        315.31        329.74        10.42 o                         
 -12  -1   4       1544.43       1546.02        35.36 o                         
 -11  -1   4        776.12        749.56        19.82 o                         
 -10  -1   4       4154.99       4086.92        65.54 o                         
  -9  -1   4         63.12         53.18         3.04 o                         
  -8  -1   4         76.17         93.80         2.72 o                         
  -7  -1   4        436.79        384.30         5.71 o                         
  -6  -1   4       1764.89       1613.50        19.67 o                         
  -5  -1   4        560.27        876.12         9.62 o                         
  -4  -1   4      19876.84      20138.33       422.16 o                         
  -3  -1   4       1479.56       1376.51        14.18 o                         
  -2  -1   4        972.18        934.89        11.86 o                         
  -1  -1   4         84.65        105.08         2.74 o                         
   0  -1   4         75.61         21.04         1.88 o                         
   1  -1   4       1326.20       1210.22        14.24 o                         
   3  -1   4        370.98        260.39         3.76 o                         
   4  -1   4        813.78        758.60         9.86 o                         
   5  -1   4          1.61          9.96         1.62 o                         
   6  -1   4       6535.11       6394.83        80.77 o                         
   7  -1   4         20.94         44.27         2.10 o                         
   8  -1   4       3368.60       3391.73        40.65 o                         
   9  -1   4       3449.80       3562.01        47.39 o                         
  10  -1   4         12.25         13.17         3.11 o                         
  11  -1   4        481.73        495.30        14.56 o                         
  12  -1   4        181.61        172.34         7.14 o                         
  13  -1   4          1.39         -4.60         4.77 o                         
  14  -1   4        660.80        677.45        23.02 o                         
  15  -1   4        401.91        421.75        28.03 o                         
 -15   0   4         47.55         37.73         8.39 o                         
 -14   0   4        431.62        442.76        19.77 o                         
 -13   0   4        407.88        435.87        18.91 o                         
 -12   0   4        215.70        196.97        15.94 o                         
 -11   0   4       1310.24       1255.05        35.24 o                         
 -10   0   4       1913.33       1855.97        41.57 o                         
  -9   0   4       1289.95       1335.29        21.79 o                         
  -8   0   4       6252.85       5904.05        77.71 o                         
  -7   0   4          0.03          7.15         1.42 o                         
  -6   0   4       4620.96       4807.22        55.22 o                         
  -5   0   4       1825.87       2239.54        26.04 o                         
  -4   0   4       5756.19       5963.32        64.41 o                         
  -3   0   4        314.84        498.19         5.79 o                         
  -2   0   4      71653.30      67389.29      3163.20 o                         
  -1   0   4      15282.84      16904.73       802.55 o                         
   0   0   4      14165.47      14361.27       484.87 o                         
   1   0   4        981.65       1110.61        14.41 o                         
   2   0   4       4319.03       5929.40        67.59 o                         
   3   0   4        135.45        252.40         3.54 o                         
   4   0   4      19319.61      19133.68       401.03 o                         
   5   0   4       1405.45       1721.50        19.63 o                         
   6   0   4         23.21          8.03         1.35 o                         
   7   0   4       1634.66       1534.89        20.22 o                         
   8   0   4        690.95        648.16         9.78 o                         
   9   0   4        681.11        615.66         9.28 o                         
  10   0   4       4466.26       4232.98        64.07 o                         
  11   0   4        248.67        266.84         9.91 o                         
  12   0   4         34.44         26.38         3.91 o                         
  13   0   4       1061.16       1034.17        44.56 o                         
  14   0   4        115.76        118.60         7.26 o                         
  15   0   4         20.52         23.53        10.72 o                         
 -15   1   4         91.35         60.25         8.85 o                         
 -14   1   4        195.17        168.20        11.52 o                         
 -13   1   4         59.74         63.83         8.54 o                         
 -12   1   4       1132.57       1278.26        39.71 o                         
 -11   1   4          8.34          7.45         6.14 o                         
 -10   1   4       1741.75       1731.58        28.14 o                         
  -9   1   4         44.55         58.31         3.69 o                         
  -8   1   4       1254.38       1104.49        18.35 o                         
  -7   1   4       1414.18       1597.80        23.99 o                         
  -6   1   4      11651.76      11988.20       140.80 o                         
  -5   1   4        608.77        611.94         7.96 o                         
  -4   1   4         76.81        265.59         3.70 o                         
  -3   1   4          0.01         27.93         1.36 o                         
  -2   1   4        615.04        599.57         7.11 o                         
  -1   1   4      11721.91      11867.75       278.17 o                         
   0   1   4      25460.75      24893.26       833.47 o                         
   1   1   4       6406.18       5659.28        66.51 o                         
   2   1   4       4179.33       4233.18        49.86 o                         
   3   1   4       4885.91       4961.68        58.43 o                         
   4   1   4        679.26        535.51         6.43 o                         
   5   1   4         64.96         52.31         1.74 o                         
   6   1   4      10074.06       9972.41       125.29 o                         
   7   1   4        100.49        134.68         3.19 o                         
   8   1   4        637.34        582.15         9.06 o                         
   9   1   4        373.65        368.72         7.42 o                         
  10   1   4        229.71        189.22         4.71 o                         
  11   1   4        163.50        136.46         5.75 o                         
  12   1   4       1647.45       1652.80        41.88 o                         
  13   1   4        413.43        370.28        14.41 o                         
  14   1   4        164.20        123.67         9.76 o                         
  15   1   4        458.70        446.81        24.62 o                         
  16   1   4          2.07          9.13        12.28 o                         
 -15   2   4          4.30         -9.39        14.44 o                         
 -14   2   4        168.15        142.71        12.42 o                         
 -13   2   4        346.87        392.69        19.93 o                         
 -12   2   4        438.32        420.62        18.15 o                         
 -11   2   4       1396.67       1468.84        37.70 o                         
 -10   2   4       3124.50       2986.64        55.27 o                         
  -9   2   4        114.16         93.06         4.03 o                         
  -8   2   4       6490.65       6262.28        89.77 o                         
  -7   2   4        344.37        368.47         6.71 o                         
  -6   2   4        170.41        149.94         3.39 o                         
  -5   2   4       2671.86       3122.21        37.18 o                         
  -4   2   4      17183.28      16772.35       218.09 o                         
  -3   2   4       1238.38       1638.99        18.53 o                         
  -2   2   4      25627.19      26695.88       893.22 o                         
  -1   2   4       7634.68       8451.14        99.11 o                         
   0   2   4        912.20       1311.61        15.34 o                         
   1   2   4      14697.51      14352.39       686.98 o                         
   2   2   4      79382.08      82237.26      2731.92 o                         
   3   2   4        271.23        592.15         7.40 o                         
   4   2   4       8301.88       8889.67        98.44 o                         
   5   2   4       8891.04       9415.82       114.23 o                         
   6   2   4        211.86        216.11         3.95 o                         
   7   2   4        915.11        819.41        10.61 o                         
   8   2   4       3472.91       3291.29        42.15 o                         
   9   2   4        506.46        544.29        11.44 o                         
  10   2   4        101.06        113.17         3.85 o                         
  11   2   4        969.07        996.47        16.60 o                         
  12   2   4         47.11         47.81         4.57 o                         
  13   2   4        328.55        324.09        15.14 o                         
  14   2   4        265.21        255.65        14.90 o                         
  15   2   4         68.70         55.98         7.46 o                         
  16   2   4         47.59         46.13        14.20 o                         
 -14   3   4        177.62        168.50        17.84 o                         
 -13   3   4        100.58         76.70         8.96 o                         
 -12   3   4       1639.76       1683.19        50.44 o                         
 -11   3   4        156.29        175.09         8.69 o                         
 -10   3   4         56.81         61.87         4.74 o                         
  -9   3   4        494.75        514.41        11.73 o                         
  -8   3   4       2525.22       2550.62        39.45 o                         
  -7   3   4         14.36         12.69         2.25 o                         
  -6   3   4       5450.29       5337.30        76.24 o                         
  -5   3   4         35.81         82.54         2.28 o                         
  -4   3   4         65.73         85.32         2.13 o                         
  -3   3   4        603.84        733.48         8.94 o                         
  -2   3   4      16565.73      16497.73       315.53 o                         
  -1   3   4         82.26         24.43         1.32 o                         
   0   3   4       5242.78       4996.23        57.11 o                         
   1   3   4      14803.98      16202.06       550.53 o                         
   2   3   4      17399.25      19958.23       675.40 o                         
   3   3   4       3619.01       4643.62        53.16 o                         
   4   3   4      32330.92      32235.00      1082.56 o                         
   5   3   4       2009.61       2682.59        28.66 o                         
   6   3   4       1837.12       1666.32        19.10 o                         
   7   3   4       3887.30       3998.84        50.87 o                         
   8   3   4         49.56         50.47         2.17 o                         
   9   3   4        675.94        637.03        10.51 o                         
  10   3   4       2258.00       2187.14        31.05 o                         
  11   3   4        936.71        934.99        15.73 o                         
  12   3   4        880.74        897.56        15.63 o                         
  13   3   4        715.26        732.26        16.74 o                         
  14   3   4          1.34         -3.52         6.67 o                         
  15   3   4        194.08        231.94        22.46 o                         
  16   3   4        190.34        209.69        17.34 o                         
 -14   4   4          8.77          8.51         9.45 o                         
 -13   4   4        393.75        396.40        47.09 o                         
 -12   4   4        617.62        591.75        31.07 o                         
 -11   4   4         74.62         78.50         6.34 o                         
 -10   4   4       2136.64       2190.42        41.14 o                         
  -9   4   4          7.49          2.09         2.61 o                         
  -8   4   4         71.28         57.64         3.10 o                         
  -7   4   4       1143.97       1184.56        17.54 o                         
  -6   4   4       3900.71       4101.90        52.17 o                         
  -5   4   4       1262.12       1464.86        20.82 o                         
  -4   4   4      14510.85      14476.05       169.80 o                         
  -3   4   4       1946.50       2175.85        24.60 o                         
  -2   4   4       3120.37       3532.90        39.48 o                         
  -1   4   4       1439.14       1438.06        18.02 o                         
   0   4   4       6276.82       6097.51        69.69 o                         
   1   4   4        127.96         52.30         1.79 o                         
   2   4   4      19062.02      19688.02       461.34 o                         
   3   4   4        849.98        948.99        10.87 o                         
   4   4   4       1926.10       2447.15        26.84 o                         
   5   4   4       2707.22       2500.71        27.48 o                         
   6   4   4      11996.48      11223.43       118.00 o                         
   7   4   4        427.88        371.53         5.22 o                         
   8   4   4       1466.41       1393.15        18.72 o                         
   9   4   4       1105.80       1239.77        16.26 o                         
  10   4   4         19.52         23.94         2.59 o                         
  11   4   4       1007.91        939.11        15.44 o                         
  12   4   4        198.27        194.14         6.34 o                         
  13   4   4         26.96          7.58         3.43 o                         
  14   4   4        196.08        183.34         9.13 o                         
  15   4   4         27.69         22.63         7.51 o                         
  16   4   4          0.96          1.03         7.12 o                         
 -13   5   4          1.23         -7.23        19.03 o                         
 -12   5   4         36.45         40.14         9.89 o                         
 -11   5   4          0.84          2.52         7.15 o                         
 -10   5   4        375.84        364.93         9.07 o                         
  -9   5   4        131.48        136.20         5.60 o                         
  -8   5   4       4201.10       4144.69        66.29 o                         
  -7   5   4       1161.51       1062.79        15.22 o                         
  -6   5   4        341.59        359.97         6.08 o                         
  -5   5   4         16.30         42.66         2.15 o                         
  -4   5   4       4872.03       4879.96        59.66 o                         
  -3   5   4          1.17         21.38         1.57 o                         
  -2   5   4      12381.85      12223.17       139.24 o                         
  -1   5   4        844.15       1193.04        15.23 o                         
   0   5   4       1822.01       1981.87        23.90 o                         
   1   5   4       2059.46       2326.41        27.09 o                         
   2   5   4       5901.90       5454.61        60.72 o                         
   3   5   4        318.26        507.17         6.43 o                         
   4   5   4       2169.05       1787.24        19.92 o                         
   5   5   4        762.90        821.21         9.69 o                         
   6   5   4       4051.99       4054.61        46.79 o                         
   7   5   4       1600.43       1400.99        15.22 o                         
   8   5   4       3106.91       2838.96        31.40 o                         
   9   5   4         35.30         19.69         2.23 o                         
  10   5   4       2908.44       2839.86        35.71 o                         
  11   5   4        709.89        727.85        11.13 o                         
  12   5   4        625.88        650.77        13.21 o                         
  13   5   4       1439.44       1467.52        27.35 o                         
  14   5   4         55.31         70.53         4.92 o                         
  15   5   4          3.88         -2.15         5.11 o                         
  16   5   4         83.23         73.00         9.02 o                         
 -13   6   4        131.75        137.75        22.20 o                         
 -12   6   4        896.28        905.93        38.10 o                         
 -11   6   4          1.00         -2.27         4.58 o                         
 -10   6   4        709.94        739.95        23.21 o                         
  -9   6   4        461.30        432.87        14.21 o                         
  -8   6   4        918.32        937.93        15.02 o                         
  -7   6   4        581.30        621.50        10.11 o                         
  -6   6   4      11626.39      11514.50       144.88 o                         
  -5   6   4         72.82         55.28         2.35 o                         
  -4   6   4       3377.38       3361.34        40.21 o                         
  -3   6   4        147.15        235.53         3.94 o                         
  -2   6   4       2642.05       2803.84        32.58 o                         
  -1   6   4        354.89        266.69         4.53 o                         
   0   6   4      15871.78      15544.61       177.00 o                         
   1   6   4       4143.95       5125.93        60.71 o                         
   2   6   4       8172.25       7832.97        95.30 o                         
   3   6   4       7028.03       7632.52        90.00 o                         
   4   6   4       2990.56       2681.43        31.26 o                         
   5   6   4       1325.66       1046.44        12.20 o                         
   6   6   4       5613.05       5194.24        55.10 o                         
   7   6   4        773.94       1044.56        12.27 o                         
   8   6   4       3082.02       2953.35        31.04 o                         
   9   6   4       2105.61       2055.79        25.44 o                         
  10   6   4       1183.16       1114.99        13.93 o                         
  11   6   4        144.93        149.11         4.53 o                         
  12   6   4        758.73        752.89        13.45 o                         
  13   6   4        183.84        164.28         6.52 o                         
  14   6   4        355.93        341.54        10.88 o                         
  15   6   4        940.14       1031.66        20.82 o                         
  16   6   4         58.23         77.19         6.50 o                         
  17   6   4          0.96         -7.35         8.26 o                         
 -12   7   4         55.53         49.79         7.58 o                         
 -11   7   4        106.62        109.28        10.87 o                         
 -10   7   4       1073.75        995.65        41.95 o                         
  -9   7   4         31.12         32.26         3.88 o                         
  -8   7   4        333.83        333.77         6.79 o                         
  -7   7   4         49.36         58.02         3.02 o                         
  -6   7   4        773.71        722.24        11.12 o                         
  -5   7   4        635.38        634.29         8.29 o                         
  -4   7   4       4023.46       3986.94        44.85 o                         
  -3   7   4          2.57          3.06         1.55 o                         
  -2   7   4       2575.31       2541.91        30.66 o                         
  -1   7   4        831.73        911.94        11.47 o                         
   0   7   4       9403.69      10060.42       108.71 o                         
   1   7   4         81.46         38.37         2.00 o                         
   2   7   4      14280.65      13785.63       157.12 o                         
   3   7   4        763.54       1122.78        15.17 o                         
   4   7   4       6283.13       6256.86        74.02 o                         
   5   7   4       1723.76       1727.60        19.55 o                         
   6   7   4       3369.56       3188.13        36.15 o                         
   7   7   4          0.33          6.35         1.81 o                         
   8   7   4       3735.18       3487.28        39.53 o                         
   9   7   4        284.50        344.15         5.34 o                         
  10   7   4       1625.37       1596.05        19.89 o                         
  11   7   4        440.41        410.04         8.08 o                         
  12   7   4        419.24        409.32        12.02 o                         
  13   7   4        550.51        530.94        11.78 o                         
  14   7   4         96.37        101.22         6.88 o                         
  15   7   4        328.34        325.33        10.69 o                         
  16   7   4        449.42        482.57        14.03 o                         
  17   7   4        427.91        461.71        17.44 o                         
 -12   8   4        573.85        673.53        47.90 o                         
 -11   8   4        473.06        521.37        18.38 o                         
 -10   8   4         56.90         53.96         7.03 o                         
  -9   8   4        429.22        412.70        15.42 o                         
  -8   8   4       3144.51       3115.73        51.34 o                         
  -7   8   4        102.90        109.76         3.91 o                         
  -6   8   4       2407.05       2407.16        33.84 o                         
  -5   8   4          1.33         -2.06         2.06 o                         
  -4   8   4         47.95         39.47         2.20 o                         
  -3   8   4        634.87        647.57         8.24 o                         
  -2   8   4       6301.08       6168.17        70.91 o                         
  -1   8   4        307.22        356.47         5.52 o                         
   0   8   4       5943.65       5645.16        63.21 o                         
   1   8   4        114.66        167.62         4.16 o                         
   2   8   4       1685.14       1672.63        19.50 o                         
   3   8   4       2233.13       2037.05        22.31 o                         
   4   8   4       2885.85       2543.78        30.00 o                         
   5   8   4       1083.85       1300.94        15.65 o                         
   6   8   4       3630.66       3512.24        37.79 o                         
   7   8   4       1674.13       1726.94        19.36 o                         
   8   8   4          6.82          9.67         2.33 o                         
   9   8   4       1034.38        932.27        12.07 o                         
  10   8   4        652.27        562.75         8.34 o                         
  11   8   4        516.16        494.09         9.03 o                         
  12   8   4        239.28        265.60         7.24 o                         
  13   8   4        500.23        522.48        13.42 o                         
  14   8   4        109.17        118.76         7.63 o                         
  15   8   4        162.23        179.54         7.73 o                         
  16   8   4        199.85        224.74        12.60 o                         
  17   8   4         12.23          8.19         7.18 o                         
 -11   9   4         15.90         31.15         7.82 o                         
 -10   9   4        345.55        375.63        20.36 o                         
  -9   9   4         86.91         93.08         4.26 o                         
  -8   9   4         12.29          8.59         3.26 o                         
  -7   9   4         21.42         22.04         3.40 o                         
  -6   9   4       2143.48       2111.42        30.24 o                         
  -5   9   4         91.22         82.38         3.20 o                         
  -4   9   4       2401.04       2399.03        28.51 o                         
  -3   9   4         50.50         39.81         2.25 o                         
  -2   9   4        447.29        416.66         6.72 o                         
  -1   9   4         18.86         27.76         2.23 o                         
   0   9   4       6109.17       6226.54        69.63 o                         
   1   9   4        912.39       1098.56        13.09 o                         
   2   9   4       5166.61       5017.52        56.43 o                         
   3   9   4        923.58        954.90        11.58 o                         
   4   9   4        290.24        258.92         4.66 o                         
   5   9   4        517.47        496.77         6.97 o                         
   6   9   4       4197.80       4089.72        43.91 o                         
   7   9   4        663.71        721.37         9.28 o                         
   8   9   4       2013.89       1968.87        22.59 o                         
   9   9   4       2232.74       2159.66        24.63 o                         
  10   9   4         39.81         39.16         2.76 o                         
  11   9   4       1150.34       1095.24        15.91 o                         
  12   9   4         71.63         63.81         4.58 o                         
  13   9   4         32.55         22.51         4.13 o                         
  14   9   4        504.01        559.65        13.17 o                         
  15   9   4        264.63        284.44        11.69 o                         
  16   9   4          0.25         -6.33         6.33 o                         
 -10  10   4        723.76        740.23        25.25 o                         
  -9  10   4         44.68         36.36         4.55 o                         
  -8  10   4       2086.34       2246.05        42.66 o                         
  -7  10   4          4.21         -3.34         3.34 o                         
  -6  10   4        391.52        387.85        10.22 o                         
  -5  10   4          0.10          1.79         2.66 o                         
  -4  10   4       3397.05       3332.73        44.88 o                         
  -3  10   4         16.47         21.16         2.28 o                         
  -2  10   4       5694.19       5592.82        69.83 o                         
  -1  10   4        692.10        674.15         9.83 o                         
   0  10   4         31.87         24.58         2.33 o                         
   1  10   4         88.62         98.79         3.04 o                         
   2  10   4       2375.01       2372.15        26.70 o                         
   3  10   4          6.01          2.69         2.03 o                         
   4  10   4       3586.34       3466.75        38.35 o                         
   5  10   4         10.54         21.98         2.32 o                         
   6  10   4         21.57         13.10         2.32 o                         
   7  10   4       2242.61       2238.21        25.10 o                         
   8  10   4       2083.59       1931.72        21.21 o                         
   9  10   4          9.08         -2.67         2.67 o                         
  10  10   4        953.18        955.52        13.55 o                         
  11  10   4        286.87        278.64         6.71 o                         
  12  10   4        178.93        163.02         5.73 o                         
  13  10   4        448.99        440.47        10.76 o                         
  14  10   4        127.85        133.28         6.11 o                         
  15  10   4        103.84         76.69         8.15 o                         
  16  10   4         52.60         68.17         8.11 o                         
 -10  11   4         19.99         14.14         7.32 o                         
  -9  11   4         98.42        104.16         6.90 o                         
  -8  11   4        839.62        879.15        19.27 o                         
  -7  11   4        197.79        195.68         7.83 o                         
  -6  11   4       1887.13       1942.28        33.86 o                         
  -5  11   4          1.33          0.89         3.14 o                         
  -4  11   4        238.85        228.72         6.16 o                         
  -3  11   4          1.18         -0.31         2.66 o                         
  -2  11   4       2258.66       2267.16        28.99 o                         
  -1  11   4        610.39        610.13        11.31 o                         
   0  11   4       3078.21       2946.04        38.27 o                         
   1  11   4         62.27         71.20         2.95 o                         
   2  11   4        970.85       1005.79        13.48 o                         
   3  11   4         65.40         81.17         3.53 o                         
   4  11   4       1903.54       1874.14        24.89 o                         
   5  11   4        412.16        340.15         7.56 o                         
   6  11   4       3966.72       3771.70        48.08 o                         
   7  11   4        662.64        682.27         9.04 o                         
   8  11   4       1730.29       1797.48        21.85 o                         
   9  11   4       1103.68       1069.54        14.85 o                         
  10  11   4        378.71        361.99         7.64 o                         
  11  11   4        337.76        321.73         8.34 o                         
  12  11   4        732.27        715.42        12.68 o                         
  13  11   4        526.19        523.30        11.95 o                         
  14  11   4        103.69         86.30         6.64 o                         
  15  11   4        370.40        401.74        14.93 o                         
  16  11   4          0.28          8.59        10.05 o                         
  -9  12   4        173.07        161.94         8.99 o                         
  -8  12   4        181.26        212.24         9.69 o                         
  -7  12   4        174.52        203.72         8.64 o                         
  -6  12   4        742.07        763.28        17.35 o                         
  -5  12   4          8.17         12.11         3.43 o                         
  -4  12   4       1989.89       2036.92        32.60 o                         
  -3  12   4         80.30         70.93         3.43 o                         
  -2  12   4       1556.15       1494.18        22.48 o                         
  -1  12   4        199.82        181.03         5.22 o                         
   0  12   4        299.00        314.85         7.52 o                         
   1  12   4        689.43        625.56        12.85 o                         
   2  12   4       3286.85       3046.33        44.66 o                         
   3  12   4        113.31        153.28         5.90 o                         
   4  12   4        135.66        117.83         3.66 o                         
   5  12   4        688.97        754.51        12.68 o                         
   6  12   4        136.96        144.62         4.14 o                         
   7  12   4         24.64         22.82         3.13 o                         
   8  12   4       2629.58       2565.79        31.12 o                         
   9  12   4        192.77        188.37         5.22 o                         
  10  12   4        114.72         98.63         4.44 o                         
  11  12   4       1195.86       1184.22        22.55 o                         
  12  12   4        234.47        238.26         7.19 o                         
  13  12   4         63.21         69.14         5.07 o                         
  14  12   4        216.30        224.15         8.46 o                         
  15  12   4        138.65        101.18         9.21 o                         
  16  12   4         55.63         37.91         8.11 o                         
  -8  13   4        865.11        879.47        25.24 o                         
  -7  13   4          5.49         -7.65         7.65 o                         
  -6  13   4        195.23        221.98         8.13 o                         
  -5  13   4         43.02         47.63         4.34 o                         
  -4  13   4        334.88        290.21         7.93 o                         
  -3  13   4        207.30        167.75         5.66 o                         
  -2  13   4       3045.34       3082.85        43.67 o                         
  -1  13   4          5.53         13.39         4.16 o                         
   0  13   4       2400.83       2326.55        32.25 o                         
   1  13   4         65.32         65.11         3.90 o                         
   2  13   4        421.58        440.11         9.28 o                         
   3  13   4          3.13         -3.02         3.02 o                         
   4  13   4       2495.61       2374.15        36.67 o                         
   5  13   4        204.93        219.51         6.56 o                         
   6  13   4       1416.87       1368.95        20.25 o                         
   7  13   4        802.91        858.21        13.68 o                         
   8  13   4        513.20        478.99         9.40 o                         
   9  13   4         86.16         79.14         4.33 o                         
  10  13   4        638.23        626.11        10.54 o                         
  11  13   4        402.90        361.18         8.29 o                         
  12  13   4        513.25        534.35        10.97 o                         
  13  13   4        816.44        848.82        15.93 o                         
  14  13   4          7.48         -3.68         6.15 o                         
  15  13   4        175.56        175.87        12.16 o                         
  16  13   4         63.02         64.48        13.31 o                         
  -7  14   4          0.45         16.89         6.89 o                         
  -6  14   4        397.32        396.49        13.80 o                         
  -5  14   4         64.26         52.10         6.13 o                         
  -4  14   4       1565.91       1540.93        27.32 o                         
  -3  14   4         23.33         22.85         4.22 o                         
  -2  14   4          7.76          9.96         3.37 o                         
  -1  14   4        227.47        218.99         8.72 o                         
   0  14   4        839.35        835.70        14.22 o                         
   1  14   4        192.86        165.75         5.86 o                         
   2  14   4        295.51        287.20         7.86 o                         
   3  14   4         45.62         56.13         4.74 o                         
   4  14   4         55.66         38.10         3.96 o                         
   5  14   4        369.62        361.43         8.85 o                         
   6  14   4        703.93        691.72        12.64 o                         
   7  14   4         79.04         70.59         4.76 o                         
   8  14   4        339.07        357.55         9.52 o                         
   9  14   4        274.45        297.50         9.67 o                         
  10  14   4        214.03        192.39         6.05 o                         
  11  14   4         47.30         49.64         4.34 o                         
  12  14   4        690.21        775.33        15.09 o                         
  13  14   4        238.11        218.03         9.36 o                         
  14  14   4        167.02        176.07         9.22 o                         
  15  14   4        442.96        449.22        22.39 o                         
  -6  15   4         12.48         17.86         7.33 o                         
  -5  15   4          2.25          2.78         6.21 o                         
  -4  15   4       1069.45       1101.45        24.01 o                         
  -3  15   4         98.64         89.03         5.24 o                         
  -2  15   4       2283.62       2281.42        36.69 o                         
  -1  15   4        213.93        193.03         6.83 o                         
   0  15   4          1.35          1.67         3.48 o                         
   1  15   4        241.48        217.09         6.99 o                         
   2  15   4       1131.02       1083.75        18.62 o                         
   3  15   4         73.53         49.68         4.59 o                         
   4  15   4       2195.90       2177.74        33.31 o                         
   5  15   4       1253.21       1298.30        19.75 o                         
   6  15   4         32.07         21.02         5.01 o                         
   7  15   4        400.37        403.24        10.63 o                         
   8  15   4        432.63        409.87        10.50 o                         
   9  15   4         57.01         37.54         5.21 o                         
  10  15   4        188.95        166.10         6.92 o                         
  11  15   4        418.08        443.37        11.90 o                         
  12  15   4         67.17         61.91         5.72 o                         
  13  15   4         59.08         59.10         6.08 o                         
  14  15   4         24.01         28.13         5.69 o                         
  15  15   4          7.65         27.40        11.30 o                         
  -5  16   4         38.83         41.91         7.42 o                         
  -4  16   4         42.86         51.61         7.45 o                         
  -3  16   4          4.23         10.96         5.67 o                         
  -2  16   4        539.03        515.49        11.74 o                         
  -1  16   4        122.31         95.74         5.25 o                         
   0  16   4        775.91        776.94        17.27 o                         
   1  16   4         18.94         20.84         5.04 o                         
   2  16   4          9.25          3.05         4.52 o                         
   3  16   4        248.74        227.68         8.67 o                         
   4  16   4        777.04        753.13        16.25 o                         
   5  16   4          6.38          7.35         3.81 o                         
   6  16   4       1286.17       1418.97        25.34 o                         
   7  16   4        307.41        363.81        10.59 o                         
   8  16   4          4.14         -2.35         4.83 o                         
   9  16   4         65.12         70.66         6.25 o                         
  10  16   4        288.73        308.42        10.53 o                         
  11  16   4         91.68         81.25         6.04 o                         
  12  16   4        493.58        595.82        14.87 o                         
  13  16   4        510.26        585.40        15.97 o                         
  14  16   4         52.81         29.18         6.50 o                         
  -3  17   4          0.45          0.83         6.03 o                         
  -2  17   4         80.31         63.99         5.51 o                         
  -1  17   4         21.69         29.70         6.89 o                         
   0  17   4        349.04        370.83        13.94 o                         
   1  17   4          0.06         -5.06         5.06 o                         
   2  17   4       1032.82       1100.07        21.60 o                         
   3  17   4        208.53        190.25         7.71 o                         
   4  17   4        315.26        309.26        10.99 o                         
   5  17   4        192.04        191.79         6.77 o                         
   6  17   4        405.34        357.95         9.87 o                         
   7  17   4         34.00         47.25         5.38 o                         
   8  17   4        444.44        463.49        12.33 o                         
   9  17   4        184.60        216.07         9.22 o                         
  10  17   4        241.31        226.13         9.41 o                         
  11  17   4        233.79        256.32         9.37 o                         
  12  17   4        194.01        210.99         9.15 o                         
  13  17   4          4.15         -0.38         7.12 o                         
  -2  18   4        220.98        219.49         9.95 o                         
  -1  18   4         19.15         35.86         6.35 o                         
   0  18   4        151.20        125.74         7.38 o                         
   1  18   4         16.62         12.53         5.96 o                         
   2  18   4        113.00        102.11         8.21 o                         
   3  18   4         77.67         65.98         6.45 o                         
   4  18   4        991.96       1046.47        21.37 o                         
   5  18   4        204.06        178.28         7.26 o                         
   6  18   4          1.73         -4.48         4.48 o                         
   7  18   4         24.53         20.01         5.43 o                         
   8  18   4        240.92        230.37         7.98 o                         
   9  18   4         54.89         77.04         6.44 o                         
  10  18   4        144.17        150.09         7.42 o                         
  11  18   4        339.39        351.06        13.37 o                         
  12  18   4        228.07        190.66         9.16 o                         
   0  19   4        614.56        691.70        17.56 o                         
   1  19   4         30.00         18.22         7.00 o                         
   2  19   4        417.99        414.81        14.01 o                         
   3  19   4        222.31        243.98        11.03 o                         
   4  19   4         78.45         71.14         6.41 o                         
   5  19   4         68.52         87.13         6.62 o                         
   6  19   4        396.43        439.99        14.30 o                         
   7  19   4         64.41         48.74         6.47 o                         
   8  19   4        404.30        450.95        18.26 o                         
   9  19   4        229.25        226.43         8.24 o                         
  10  19   4         14.99         27.43         5.27 o                         
  11  19   4        230.09        270.47        17.06 o                         
   4  20   4        160.59        147.70         8.78 o                         
   5  20   4         64.68         59.11         9.98 o                         
   6  20   4         35.62         33.27         7.87 o                         
   7  20   4         64.81         81.39         8.34 o                         
   8  20   4        399.45        466.91        19.93 o                         
  -8 -19   5         12.67         -2.13         7.12 o                         
  -7 -19   5        360.43        385.13        20.40 o                         
  -6 -19   5          6.13         13.02         7.21 o                         
  -5 -19   5          2.16         -2.73         6.51 o                         
  -4 -19   5          5.85         -6.15         6.15 o                         
  -3 -19   5        427.71        503.95        14.67 o                         
  -2 -19   5          0.99         -2.82         7.25 o                         
 -11 -18   5        267.53        258.87        12.27 o                         
 -10 -18   5         86.84        107.08         8.60 o                         
  -9 -18   5          0.51         11.56         7.32 o                         
  -8 -18   5         54.82         60.75         7.12 o                         
  -7 -18   5        342.66        347.93        12.72 o                         
  -6 -18   5         59.90         49.55         7.28 o                         
  -5 -18   5        713.93        763.74        18.62 o                         
  -4 -18   5          7.32         -5.90         7.18 o                         
  -3 -18   5          1.41         -3.43         5.70 o                         
  -2 -18   5          1.60         13.39         5.73 o                         
  -1 -18   5        809.24        883.64        37.12 o                         
   0 -18   5        298.22        285.99        23.05 o                         
 -12 -17   5         70.01         64.85        10.54 o                         
 -11 -17   5        475.59        526.95        16.88 o                         
 -10 -17   5        118.04         88.31         7.89 o                         
  -9 -17   5        593.97        646.41        17.68 o                         
  -8 -17   5         61.97         44.25         6.75 o                         
  -7 -17   5        134.09        117.24         8.20 o                         
  -6 -17   5         17.93         13.42         6.01 o                         
  -5 -17   5         80.04         80.74         6.88 o                         
  -4 -17   5         72.55         76.88         6.80 o                         
  -3 -17   5        841.63        859.30        18.75 o                         
  -2 -17   5          1.42          4.29         6.77 o                         
  -1 -17   5         55.14         58.54         6.13 o                         
   0 -17   5          2.67         21.34         6.19 o                         
   1 -17   5        490.91        508.99        15.00 o                         
   2 -17   5         64.99         93.92         7.95 o                         
 -13 -16   5        395.04        430.25        27.79 o                         
 -12 -16   5         54.33         48.62         8.86 o                         
 -11 -16   5          2.46          3.78         6.73 o                         
 -10 -16   5         86.58         97.14         7.74 o                         
  -9 -16   5        394.73        427.04        15.11 o                         
  -8 -16   5        137.64        137.54         8.30 o                         
  -7 -16   5       1953.59       2042.23        36.38 o                         
  -6 -16   5          0.56          3.27         5.69 o                         
  -5 -16   5         54.56         58.86         7.06 o                         
  -4 -16   5          2.29         -2.86         5.58 o                         
  -3 -16   5        716.16        733.49        16.95 o                         
  -2 -16   5        258.34        251.84         9.16 o                         
  -1 -16   5       1553.85       1621.09        27.80 o                         
   0 -16   5        288.42        279.09        11.30 o                         
   1 -16   5        430.08        461.61        14.41 o                         
   2 -16   5        288.95        320.78        13.29 o                         
   3 -16   5         20.62         24.32         7.10 o                         
   4 -16   5          0.07         -7.82         7.82 o                         
 -14 -15   5         84.75         74.23         7.09 o                         
 -13 -15   5        154.74        114.36         6.92 o                         
 -12 -15   5        479.63        463.89        13.94 o                         
 -11 -15   5        458.16        512.44        15.24 o                         
 -10 -15   5         20.03         22.60         6.36 o                         
  -9 -15   5       1326.56       1357.26        28.12 o                         
  -8 -15   5         88.58        105.32         7.59 o                         
  -7 -15   5         12.40         11.45         5.51 o                         
  -6 -15   5         17.80         11.02         5.75 o                         
  -5 -15   5       1161.44       1200.97        23.20 o                         
  -4 -15   5          4.08         -2.65         5.34 o                         
  -3 -15   5        380.38        353.68        10.34 o                         
  -2 -15   5          0.12         -4.39         4.39 o                         
  -1 -15   5        298.78        277.84         8.98 o                         
   0 -15   5         16.49          6.18         4.26 o                         
   1 -15   5        888.78        885.33        18.18 o                         
   2 -15   5         57.41         44.72         4.73 o                         
   3 -15   5        612.06        642.78        15.19 o                         
   4 -15   5        219.66        224.44        10.98 o                         
   5 -15   5        244.75        242.38        13.01 o                         
 -14 -14   5         83.13         75.45         7.33 o                         
 -13 -14   5        110.65        106.57         6.39 o                         
 -12 -14   5        417.32        473.10        13.43 o                         
 -11 -14   5        653.29        629.00        14.49 o                         
 -10 -14   5        696.38        741.19        15.84 o                         
  -9 -14   5       1285.41       1323.79        25.08 o                         
  -8 -14   5        442.06        439.80        12.83 o                         
  -7 -14   5       1395.43       1424.29        25.29 o                         
  -6 -14   5          8.94          9.15         4.87 o                         
  -5 -14   5        104.28         82.26         6.09 o                         
  -4 -14   5         67.79         73.60         5.22 o                         
  -3 -14   5       2161.03       2184.51        34.99 o                         
  -2 -14   5        157.54        162.14         6.28 o                         
  -1 -14   5       2199.49       2095.58        32.50 o                         
   0 -14   5        149.71        152.23         5.72 o                         
   1 -14   5         52.01         63.08         4.51 o                         
   2 -14   5          2.45         -3.65         3.65 o                         
   3 -14   5        869.35        901.11        17.29 o                         
   4 -14   5        140.58        143.50         6.83 o                         
   5 -14   5        941.94        906.31        22.70 o                         
   6 -14   5        343.98        332.56        17.90 o                         
 -15 -13   5         18.23         18.37         8.52 o                         
 -14 -13   5        463.07        464.28        13.72 o                         
 -13 -13   5        316.22        319.01         8.66 o                         
 -12 -13   5         16.17         13.78         3.84 o                         
 -11 -13   5        510.14        544.17        13.15 o                         
 -10 -13   5        136.06        151.58         6.39 o                         
  -9 -13   5         53.14         57.36         5.53 o                         
  -8 -13   5          0.91         16.50         5.03 o                         
  -7 -13   5       1883.48       1859.06        32.53 o                         
  -6 -13   5        226.71        207.40         8.09 o                         
  -5 -13   5       3734.58       3557.04        80.55 o                         
  -4 -13   5          9.24         12.63         3.76 o                         
  -3 -13   5          1.07         -3.28         3.88 o                         
  -2 -13   5        415.57        384.41         9.01 o                         
  -1 -13   5        994.02        952.48        14.69 o                         
   0 -13   5         39.20         37.44         3.61 o                         
   1 -13   5       1532.12       1576.00        23.99 o                         
   2 -13   5         21.11         15.93         3.84 o                         
   3 -13   5        150.96        128.48         4.84 o                         
   4 -13   5         30.36         19.22         4.35 o                         
   5 -13   5       1128.32       1093.79        27.59 o                         
   6 -13   5        407.63        385.81        12.62 o                         
   7 -13   5        723.52        746.61        22.03 o                         
   8 -13   5        227.02        228.36        11.82 o                         
 -15 -12   5        215.88        227.06        13.49 o                         
 -14 -12   5        188.76        216.43        12.62 o                         
 -13 -12   5         46.53         37.40         5.13 o                         
 -12 -12   5         24.54         35.88         4.63 o                         
 -11 -12   5        966.58        965.26        16.61 o                         
 -10 -12   5        558.40        561.64        11.79 o                         
  -9 -12   5       2136.54       2185.45        32.21 o                         
  -8 -12   5        154.64        166.78         5.92 o                         
  -7 -12   5        111.40        126.97         5.28 o                         
  -6 -12   5        166.98        185.70         5.53 o                         
  -5 -12   5       1232.03       1231.14        22.35 o                         
  -4 -12   5        968.56        975.33        16.58 o                         
  -3 -12   5       7188.60       6939.81       101.08 o                         
  -2 -12   5        200.73        191.53         5.83 o                         
  -1 -12   5       1475.43       1410.12        20.68 o                         
   0 -12   5        289.85        271.28         6.98 o                         
   1 -12   5        942.75       1006.09        15.11 o                         
   2 -12   5         18.81         21.14         3.57 o                         
   3 -12   5        666.79        646.81        11.77 o                         
   4 -12   5        379.24        347.82        10.04 o                         
   5 -12   5          6.92         -2.82         3.74 o                         
   6 -12   5        231.66        240.74         8.34 o                         
   7 -12   5        807.60        848.56        18.52 o                         
   8 -12   5          0.29         -6.32         6.32 o                         
   9 -12   5        180.26        159.83        10.64 o                         
 -16 -11   5        129.29        119.95         9.09 o                         
 -15 -11   5        463.27        483.64        17.02 o                         
 -14 -11   5        111.65        103.67         7.01 o                         
 -13 -11   5        551.14        637.60        13.87 o                         
 -12 -11   5          0.06          7.32         3.61 o                         
 -11 -11   5        743.02        722.49        13.68 o                         
 -10 -11   5          6.34         12.38         4.09 o                         
  -9 -11   5        961.69        967.53        15.45 o                         
  -8 -11   5        892.63        875.20        13.68 o                         
  -7 -11   5       2927.60       2803.82        38.33 o                         
  -6 -11   5         12.81          6.86         2.98 o                         
  -5 -11   5         20.17          9.48         2.98 o                         
  -4 -11   5          8.17         14.99         3.11 o                         
  -3 -11   5       1666.56       1577.17        18.84 o                         
  -2 -11   5         28.40         11.56         2.71 o                         
  -1 -11   5       5429.90       5217.04        72.75 o                         
   0 -11   5        517.48        530.74         8.77 o                         
   1 -11   5        126.83        167.10         4.97 o                         
   2 -11   5          6.82          5.54         3.23 o                         
   3 -11   5       2082.04       2051.76        31.25 o                         
   4 -11   5          1.49          0.29         2.63 o                         
   5 -11   5       2140.41       2113.41        32.15 o                         
   6 -11   5        262.68        276.94         8.75 o                         
   7 -11   5        149.92        135.33         5.88 o                         
   8 -11   5        162.25        168.05         8.02 o                         
   9 -11   5        448.97        503.26        16.49 o                         
 -16 -10   5          8.95          4.19         7.89 o                         
 -15 -10   5          6.27         -1.98         7.12 o                         
 -14 -10   5        674.28        686.09        18.31 o                         
 -13 -10   5        570.68        550.70        11.49 o                         
 -12 -10   5        469.84        446.43        10.29 o                         
 -11 -10   5       2171.09       2248.55        30.31 o                         
 -10 -10   5        230.13        212.96         6.23 o                         
  -9 -10   5       1207.40       1231.63        17.81 o                         
  -8 -10   5          5.26          0.43         3.14 o                         
  -7 -10   5       2452.86       2431.28        30.85 o                         
  -6 -10   5       1479.80       1521.24        24.95 o                         
  -5 -10   5       6221.64       5903.22        87.81 o                         
  -4 -10   5       2317.64       2316.21        27.10 o                         
  -3 -10   5        615.87        627.06         9.29 o                         
  -2 -10   5          6.88         -1.09         2.45 o                         
  -1 -10   5        177.65        169.18         4.89 o                         
   0 -10   5         95.28         76.67         3.07 o                         
   1 -10   5       2842.21       2799.30        31.43 o                         
   2 -10   5        136.14        175.82         4.61 o                         
   3 -10   5       3098.96       2936.96        40.07 o                         
   4 -10   5        257.41        271.66         6.27 o                         
   5 -10   5        444.75        462.35         9.93 o                         
   6 -10   5        131.52        106.43         4.92 o                         
   7 -10   5        554.32        532.92        11.21 o                         
   8 -10   5         59.91         54.67         4.80 o                         
   9 -10   5         63.01         54.24         5.71 o                         
  10 -10   5         97.36         88.00         6.45 o                         
 -16  -9   5         95.19         66.94         8.79 o                         
 -15  -9   5        292.46        308.38        11.75 o                         
 -14  -9   5          4.34          1.59         4.27 o                         
 -13  -9   5        204.78        185.21         7.07 o                         
 -12  -9   5        401.49        404.36         9.09 o                         
 -11  -9   5        109.40         97.31         4.35 o                         
 -10  -9   5        413.21        411.59         7.82 o                         
  -9  -9   5       1963.32       1882.61        25.52 o                         
  -8  -9   5        157.20        132.21         3.91 o                         
  -7  -9   5        376.70        385.40         6.98 o                         
  -6  -9   5        630.73        606.09        10.30 o                         
  -5  -9   5          8.39          2.74         2.49 o                         
  -4  -9   5        410.53        374.57         6.32 o                         
  -3  -9   5       8358.94       8205.77        94.20 o                         
  -2  -9   5         21.84         39.30         2.52 o                         
  -1  -9   5        519.33        575.51         7.93 o                         
   0  -9   5       1184.87       1243.40        14.79 o                         
   1  -9   5       1830.96       1862.69        21.33 o                         
   2  -9   5         14.08         26.41         2.36 o                         
   3  -9   5       4395.28       4317.34        50.22 o                         
   4  -9   5       1575.19       1563.50        19.26 o                         
   5  -9   5       1597.47       1572.75        24.42 o                         
   6  -9   5        696.82        699.49        11.49 o                         
   7  -9   5        401.73        403.44         9.42 o                         
   8  -9   5        166.61        184.01         7.61 o                         
   9  -9   5       1152.67       1146.70        22.46 o                         
  10  -9   5        287.77        266.59        13.91 o                         
  11  -9   5         89.39         79.30        13.99 o                         
 -16  -8   5         34.92         62.48        11.69 o                         
 -15  -8   5         77.34         75.39         6.48 o                         
 -14  -8   5        680.03        726.73        16.51 o                         
 -13  -8   5       1109.16       1145.08        21.19 o                         
 -12  -8   5        349.71        322.81         7.24 o                         
 -11  -8   5       1632.54       1644.43        23.47 o                         
 -10  -8   5         94.39         86.89         2.91 o                         
  -9  -8   5          0.28          7.66         2.50 o                         
  -8  -8   5        533.20        562.44         8.53 o                         
  -7  -8   5       8236.43       7803.28        93.91 o                         
  -6  -8   5        309.69        359.43         6.14 o                         
  -5  -8   5       7932.37       7831.81        82.94 o                         
  -4  -8   5       1725.23       1924.56        21.92 o                         
  -3  -8   5       2624.81       2967.51        34.95 o                         
  -2  -8   5        993.04        945.86        12.60 o                         
  -1  -8   5       8062.57       8037.44        87.24 o                         
   0  -8   5          5.18         23.21         2.15 o                         
   1  -8   5       2602.62       2557.73        29.41 o                         
   2  -8   5          1.33          8.18         2.13 o                         
   3  -8   5        105.03        110.79         3.25 o                         
   4  -8   5        420.33        453.16         6.63 o                         
   5  -8   5       4183.97       4022.77        49.99 o                         
   6  -8   5         71.05         66.57         3.62 o                         
   7  -8   5        506.99        469.45         8.95 o                         
   8  -8   5        323.34        338.88         8.88 o                         
   9  -8   5          0.68         -3.75         3.75 o                         
  10  -8   5        147.40        149.99         6.47 o                         
  11  -8   5        409.90        412.16        29.42 o                         
  12  -8   5         42.53         21.37         9.85 o                         
 -16  -7   5          8.32          4.48         4.85 o                         
 -15  -7   5        300.62        310.70        10.58 o                         
 -14  -7   5        238.57        250.55         9.10 o                         
 -13  -7   5          1.88         -3.77         3.77 o                         
 -12  -7   5        113.17        121.53         5.03 o                         
 -11  -7   5       2249.22       2187.93        27.99 o                         
 -10  -7   5          0.20          0.53         2.40 o                         
  -9  -7   5       1103.15       1054.79        12.42 o                         
  -8  -7   5        319.44        253.27         5.20 o                         
  -7  -7   5         38.26         64.68         2.56 o                         
  -6  -7   5        793.99        927.88        11.72 o                         
  -5  -7   5      10477.65      10169.15       116.44 o                         
  -4  -7   5         60.00         40.00         2.16 o                         
  -3  -7   5      10922.15      11223.48       121.32 o                         
  -2  -7   5         72.67         51.45         2.33 o                         
  -1  -7   5          1.90         11.28         2.08 o                         
   0  -7   5        226.23        200.02         4.01 o                         
   1  -7   5       9667.86       9415.11       104.76 o                         
   2  -7   5          1.06         24.50         2.06 o                         
   3  -7   5       5910.52       6013.25        67.26 o                         
   4  -7   5       1739.22       1725.71        20.20 o                         
   5  -7   5          5.69          9.21         2.22 o                         
   6  -7   5        435.07        489.78         7.95 o                         
   7  -7   5       3075.58       2992.01        42.01 o                         
   8  -7   5         41.10         53.71         3.74 o                         
   9  -7   5       1076.10        999.88        18.39 o                         
  10  -7   5        932.67        911.49        24.69 o                         
  11  -7   5        163.25        147.63         9.59 o                         
  12  -7   5        511.86        546.61        17.63 o                         
 -16  -6   5        332.66        332.22        33.36 o                         
 -15  -6   5        635.27        681.51        14.87 o                         
 -14  -6   5        101.72         86.25         4.84 o                         
 -13  -6   5        358.01        373.54         8.64 o                         
 -12  -6   5         17.10         17.64         3.14 o                         
 -11  -6   5        320.36        278.96         5.66 o                         
 -10  -6   5        885.71        839.51        10.88 o                         
  -9  -6   5       1433.91       1282.43        14.77 o                         
  -8  -6   5       1860.85       1919.07        21.14 o                         
  -7  -6   5       6948.77       6802.78        76.01 o                         
  -6  -6   5         41.20         75.78         2.60 o                         
  -5  -6   5       2762.13       3052.50        35.62 o                         
  -4  -6   5        117.38         83.80         2.41 o                         
  -3  -6   5      10439.12      10583.27       117.48 o                         
  -2  -6   5        946.03        739.12         9.79 o                         
  -1  -6   5      14445.04      14235.04       162.29 o                         
   0  -6   5       1232.79       1523.78        18.33 o                         
   1  -6   5       1060.86       1183.96        13.73 o                         
   2  -6   5       1303.31       1370.93        16.57 o                         
   3  -6   5       9577.93       9655.51       107.26 o                         
   4  -6   5         74.61         59.39         2.13 o                         
   5  -6   5       1346.90       1371.36        16.79 o                         
   6  -6   5        980.79       1012.54        13.30 o                         
   7  -6   5        153.08        152.19         4.41 o                         
   8  -6   5         69.31        107.87         4.05 o                         
   9  -6   5       1057.64       1072.53        17.93 o                         
  10  -6   5         43.39         45.71         3.52 o                         
  11  -6   5        386.02        332.66        17.77 o                         
  12  -6   5        676.52        689.70        18.87 o                         
  13  -6   5         48.49         52.15         8.52 o                         
 -16  -5   5         32.79         32.26         7.71 o                         
 -15  -5   5        252.40        257.45        21.81 o                         
 -14  -5   5        101.66        101.34         4.45 o                         
 -13  -5   5        317.97        319.33         9.63 o                         
 -12  -5   5         23.86         14.45         3.09 o                         
 -11  -5   5       2131.82       2102.64        28.78 o                         
 -10  -5   5         32.86         23.72         2.39 o                         
  -9  -5   5        142.86        128.49         3.20 o                         
  -8  -5   5        396.22        482.51         6.69 o                         
  -7  -5   5       5901.46       6225.40        61.51 o                         
  -6  -5   5       1876.02       2142.81        26.09 o                         
  -5  -5   5       6111.27       5681.21        61.77 o                         
  -4  -5   5       2741.70       3463.24        38.00 o                         
  -3  -5   5        412.60        672.26         9.09 o                         
  -2  -5   5       3969.34       4633.87        53.36 o                         
  -1  -5   5       5978.42       5812.24        63.09 o                         
   0  -5   5         53.07        103.81         2.52 o                         
   1  -5   5      14739.50      15091.28       158.42 o                         
   2  -5   5       3772.42       4075.03        47.01 o                         
   3  -5   5       2682.24       2570.88        29.21 o                         
   4  -5   5        201.80        217.98         3.79 o                         
   5  -5   5       4211.03       4247.03        47.74 o                         
   6  -5   5         18.37         13.28         1.98 o                         
   7  -5   5       2519.52       2510.39        34.08 o                         
   8  -5   5        511.14        562.04         9.87 o                         
   9  -5   5        235.49        244.93         6.09 o                         
  10  -5   5       1768.86       1722.75        40.59 o                         
  11  -5   5         70.00         74.64         4.87 o                         
  12  -5   5          1.02         12.89         5.89 o                         
  13  -5   5        269.57        275.11        12.85 o                         
 -16  -4   5        244.58        213.43        12.11 o                         
 -15  -4   5        479.49        472.35        18.87 o                         
 -14  -4   5          2.67         -0.19         5.54 o                         
 -13  -4   5        664.48        632.94        11.98 o                         
 -12  -4   5        103.03         99.25         4.37 o                         
 -11  -4   5        335.54        300.01         6.92 o                         
 -10  -4   5       2869.35       2900.17        35.34 o                         
  -9  -4   5       6078.40       5971.42        66.99 o                         
  -8  -4   5          1.39          4.06         1.69 o                         
  -7  -4   5       2996.06       3021.99        31.68 o                         
  -6  -4   5        145.75        158.93         3.24 o                         
  -5  -4   5        701.50        767.07         9.48 o                         
  -4  -4   5         68.86         21.55         1.73 o                         
  -3  -4   5      12415.21      12077.40       133.81 o                         
  -2  -4   5        225.69        197.63         3.88 o                         
  -1  -4   5       4454.00       4487.65        54.92 o                         
   0  -4   5        328.29        365.96         5.22 o                         
   1  -4   5       2296.47       2255.17        24.91 o                         
   2  -4   5        517.73        335.15         4.89 o                         
   3  -4   5       2738.62       2394.69        27.15 o                         
   4  -4   5        491.11        648.80         8.12 o                         
   5  -4   5       2579.27       2540.54        30.62 o                         
   6  -4   5         88.43         93.06         2.59 o                         
   7  -4   5       1226.55       1208.84        16.72 o                         
   8  -4   5         50.87         42.44         3.12 o                         
   9  -4   5        978.87        965.37        14.84 o                         
  10  -4   5        160.60        169.59         6.30 o                         
  11  -4   5        305.51        309.79        11.26 o                         
  12  -4   5        531.29        507.05        14.94 o                         
  13  -4   5        182.84        230.37        17.33 o                         
  14  -4   5         64.42         70.50        16.10 o                         
 -16  -3   5        177.02        144.15        12.12 o                         
 -15  -3   5        195.51        156.65         8.95 o                         
 -14  -3   5        284.00        297.39        14.21 o                         
 -13  -3   5        302.76        270.66        13.61 o                         
 -12  -3   5         63.79         57.38         3.51 o                         
 -11  -3   5       1009.94        923.61        14.29 o                         
 -10  -3   5       1048.68       1093.34        15.26 o                         
  -9  -3   5       3017.57       2933.75        36.76 o                         
  -8  -3   5        653.58        790.94         9.95 o                         
  -7  -3   5       8072.58       7702.59        83.45 o
[truncated: 1,160,650 more chars]
